# Supplementary material for: Stellera chamaejasme L. extracts in the treatment of glioblastoma cell lines: Biological verification based on a network pharmacology approach
Source: Front Oncol. 2022 Aug 17;12:962970. doi: 10.3389/fonc.2022.962970 (PMC9428724; doi:10.3389/fonc.2022.962970)
Supplement: Supplementary file 1 [file DataSheet_1.xlsx]

## Sheet: Sheet1
Supplementary1: The pharmacophore models information of chemical ingredients obtained from PharmMapper
MolId	Drug	Pubchem accession number (Compound CID)	Chem2D and Source literature	PharmMapper job ID	Pharma Model	Symbol	Accession number
							Uniplot	NCBI
COMP1	chamaejasmine	155320		200913012025	2cfv_A_cavity_2	PTPRJ	Q12913	Q12913
COMP1	chamaejasmine	155320		200913012025	1z9e_A_cavity_1	PSIP1	O75475	O75475
COMP1	chamaejasmine	155320		200913012025	2i1y_A_cavity_1	PTPRN	Q16849	Q16849
COMP1	chamaejasmine	155320		200913012025	1wh9_A_cavity_1	RPS3	P23396	P23396
COMP1	chamaejasmine	155320		200913012025	1xk4_E_cavity_1	S100A8	P05109	P05109
COMP1	chamaejasmine	155320		200913012025	1roz_A_cavity_4	DHPS	P49366	P49366
COMP1	chamaejasmine	155320		200913012025	2ctk_A_cavity_1	HDLBP	Q00341	Q00341
COMP1	chamaejasmine	155320		200913012025	1qz2_B_cavity_4	FKBP4	Q02790	Q02790
COMP1	chamaejasmine	155320		200913012025	2ct7_A_cavity_1	RNF31	Q96EP0	Q96EP0
COMP1	chamaejasmine	155320		200913012025	3dz7_A_cavity_2	AMD1	P17707	P17707
COMP1	chamaejasmine	155320		200913012025	2i7k_A_cavity_1	BRD7	Q9NPI1	Q9NPI1
COMP1	chamaejasmine	155320		200913012025	3epy_B_cavity_1	ACBD7	Q8N6N7	Q8N6N7
COMP1	chamaejasmine	155320		200913012025	1ggz_A_cavity_1	CALML3	P27482	P27482
COMP1	chamaejasmine	155320		200913012025	2r4v_A_cavity_1	CLIC2	O15247	O15247
COMP1	chamaejasmine	155320		200913012025	2jwe_A_cavity_1	TJP1	Q07157	Q07157
COMP1	chamaejasmine	155320		200913012025	2vre_A_cavity_4	ECH1	Q13011	Q13011
COMP1	chamaejasmine	155320		200913012025	1snl_A_cavity_2	NUCB1	Q02818	Q02818
COMP1	chamaejasmine	155320		200913012025	1b72_A_cavity_1	HOXB1	P14653	P14653
COMP1	chamaejasmine	155320		200913012025	3cki_B_cavity_3	ADAM17	P78536	P78536
COMP1	chamaejasmine	155320		200913012025	1fgu_B_cavity_1	RPA1	P27694	P27694
COMP1	chamaejasmine	155320		200913012025	1n8z_C_cavity_2	ERBB2	P04626	P04626
COMP1	chamaejasmine	155320		200913012025	3bhd_B_cavity_2	THTPA	Q9BU02	Q9BU02
COMP1	chamaejasmine	155320		200913012025	3bhy_A_cavity_4	DAPK3	O43293	O43293
COMP1	chamaejasmine	155320		200913012025	2owi_A_cavity_1	RGS18	Q9NS28	Q9NS28
COMP1	chamaejasmine	155320		200913012025	2qfd_H_cavity_1	DDX58	O95786	O95786
COMP1	chamaejasmine	155320		200913012025	2c9o_B_cavity_3	RUVBL1	Q9Y265	Q9Y265
COMP1	chamaejasmine	155320		200913012025	1em2_A_cavity_1	STARD3	Q14849	Q14849
COMP1	chamaejasmine	155320		200913012025	1ig3_A_cavity_1	TPK1	Q9H3S4	Q9H3S4
COMP1	chamaejasmine	155320		200913012025	2v0v_B_cavity_1	NR1D2	Q14995	Q14995
COMP1	chamaejasmine	155320		200913012025	1x65_A_cavity_1	CSDE1	O75534	O75534
COMP1	chamaejasmine	155320		200913012025	1o9k_D_cavity_1	E2F1	Q01094	Q01094
COMP1	chamaejasmine	155320		200913012025	2cra_A_cavity_1	HOXB13	Q92826	Q92826
COMP1	chamaejasmine	155320		200913012025	2pp4_A_cavity_2	RUNX1T1	Q06455	Q06455
COMP1	chamaejasmine	155320		200913012025	1ggt_A_cavity_2	F13A1	P00488	P00488
COMP1	chamaejasmine	155320		200913012025	3fmo_A_cavity_3	NUP214	P35658	P35658
COMP1	chamaejasmine	155320		200913012025	1z68_A_cavity_3	FAP	Q12884	Q12884
COMP1	chamaejasmine	155320		200913012025	1gzq_A_cavity_1	CD1B	P29016	P29016
COMP1	chamaejasmine	155320		200913012025	2bk3_B_cavity_1	MAOB	P27338	P27338
COMP1	chamaejasmine	155320		200913012025	2os6_A_cavity_1	ARHGEF12	Q9NZN5	Q9NZN5
COMP1	chamaejasmine	155320		200913012025	1iq3_A_cavity_1	REPS2	Q8NFH8	Q8NFH8
COMP1	chamaejasmine	155320		200913012025	3ch6_E_cavity_2	HSD11B1	P28845	P28845
COMP1	chamaejasmine	155320		200913012025	1jv1_A_cavity_3	UAP1	Q16222	Q16222
COMP1	chamaejasmine	155320		200913012025	2dk2_A_cavity_2	HNRNPR	O43390	O43390
COMP1	chamaejasmine	155320		200913012025	2dgu_A_cavity_2	SYNCRIP	O60506	O60506
COMP1	chamaejasmine	155320		200913012025	1so0_C_cavity_2	GALM	Q96C23	Q96C23
COMP1	chamaejasmine	155320		200913012025	3bky_H_cavity_1	MS4A1	P11836	P11836
COMP1	chamaejasmine	155320		200913012025	2ozb_B_cavity_2	SNU13	P55769	P55769
COMP1	chamaejasmine	155320		200913012025	2h08_A_cavity_1	PRPS1	P60891	P60891
COMP1	chamaejasmine	155320		200913012025	1x9n_A_cavity_5	LIG1	P18858	P18858
COMP1	chamaejasmine	155320		200913012025	1zte_C_cavity_1	SOD2	P04179	P04179
COMP1	chamaejasmine	155320		200913012025	2ee4_A_cavity_1	ARHGAP5	Q13017	Q13017
COMP1	chamaejasmine	155320		200913012025	2r0n_A_cavity_1	GCDH	Q92947	Q92947
COMP1	chamaejasmine	155320		200913012025	1aii_A_cavity_2	ANXA3	P12429	P12429
COMP1	chamaejasmine	155320		200913012025	2v62_B_cavity_2	VRK2	Q86Y07	Q86Y07
COMP1	chamaejasmine	155320		200913012025	1u6g_B_cavity_1	CUL1	Q13616	Q13616
COMP1	chamaejasmine	155320		200913012025	2f5j_A_cavity_1	MORF4L1	Q9UBU8	Q9UBU8
COMP1	chamaejasmine	155320		200913012025	1j55_A_cavity_2	S100P	P25815	P25815
COMP1	chamaejasmine	155320		200913012025	1r8u_A_cavity_1	CITED2	Q99967	Q99967
COMP1	chamaejasmine	155320		200913012025	2cpt_A_cavity_1	VPS4B	O75351	O75351
COMP1	chamaejasmine	155320		200913012025	2coa_A_cavity_1	PRKD2	Q9BZL6	Q9BZL6
COMP1	chamaejasmine	155320		200913012025	1jhn_A_cavity_2	CANX	P27824	P27824
COMP1	chamaejasmine	155320		200913012025	2ys5_A_cavity_2	ALK	Q9UM73	Q9UM73
COMP1	chamaejasmine	155320		200913012025	1omw_A_cavity_8	ADRBK1	P25098	P25098
COMP1	chamaejasmine	155320		200913012025	2pom_A_cavity_3	TAB1	Q15750	Q15750
COMP1	chamaejasmine	155320		200913012025	1pkx_A_cavity_2	ATIC	P31939	P31939
COMP1	chamaejasmine	155320		200913012025	3eap_D_cavity_1	ARHGAP11A	Q6P4F7	Q6P4F7
COMP2	chameajasmine A	390360		201007082900	2uxw_A_cavity_5	ACADVL	P49748	P49748
COMP2	chameajasmine A	390360		201007082900	1o9k_D_cavity_1	E2F1	Q01094	Q01094
COMP2	chameajasmine A	390360		201007082900	1x65_A_cavity_1	CSDE1	O75534	O75534
COMP2	chameajasmine A	390360		201007082900	1aoa_A_cavity_2	PLS3	P13797	P13797
COMP2	chameajasmine A	390360		201007082900	2p54_A_cavity_4	PPARA	Q07869	Q07869
COMP2	chameajasmine A	390360		201007082900	3d3l_B_cavity_3	ALOX12	P18054	P18054
COMP2	chameajasmine A	390360		201007082900	2p0r_B_cavity_2	CAPN9	O14815	O14815
COMP2	chameajasmine A	390360		201007082900	1x1f_A_cavity_2	STAP1	Q9ULZ2	Q9ULZ2
COMP2	chameajasmine A	390360		201007082900	3eap_D_cavity_1	ARHGAP11A	Q6P4F7	Q6P4F7
COMP2	chameajasmine A	390360		201007082900	2wa0_A_cavity_2	MAGEA4	P43358	P43358
COMP2	chameajasmine A	390360		201007082900	3gtu_B_cavity_1	GSTM2	P28161	P28161
COMP2	chameajasmine A	390360		201007082900	1uw4_D_cavity_1	UPF3B	Q9BZI7	Q9BZI7
COMP2	chameajasmine A	390360		201007082900	1ggz_A_cavity_2	CALML3	P27482	P27482
COMP2	chameajasmine A	390360		201007082900	2r0n_A_cavity_1	GCDH	Q92947	Q92947
COMP2	chameajasmine A	390360		201007082900	2raw_B_cavity_1	BIRC5	O15392	O15392
COMP2	chameajasmine A	390360		201007082900	2fg5_A_cavity_1	RAB31	Q13636	Q13636
COMP2	chameajasmine A	390360		201007082900	1s70_A_cavity_2	PPP1CB	P62140	P62140
COMP2	chameajasmine A	390360		201007082900	2daf_A_cavity_2	IQUB	Q8NA54	Q8NA54
COMP2	chameajasmine A	390360		201007082900	2da7_A_cavity_1	ZEB2	O60315	O60315
COMP2	chameajasmine A	390360		201007082900	3bkb_A_cavity_3	FES	P07332	P07332
COMP2	chameajasmine A	390360		201007082900	1fsu_A_cavity_1	ARSB	P15848	P15848
COMP2	chameajasmine A	390360		201007082900	2coa_A_cavity_1	PRKD2	Q9BZL6	Q9BZL6
COMP2	chameajasmine A	390360		201007082900	2rli_A_cavity_3	SCO2	O43819	O43819
COMP2	chameajasmine A	390360		201007082900	1zag_D_cavity_1	AZGP1	P25311	P25311
COMP2	chameajasmine A	390360		201007082900	1wh0_A_cavity_1	USP19	O94966	O94966
COMP2	chameajasmine A	390360		201007082900	2i7t_A_cavity_2	CPSF3	Q9UKF6	Q9UKF6
COMP2	chameajasmine A	390360		201007082900	2csh_A_cavity_2	ZBTB43	O43298	O43298
COMP2	chameajasmine A	390360		201007082900	1mje_A_cavity_5	SHFM1	P60896	P60896
COMP2	chameajasmine A	390360		201007082900	2ys5_A_cavity_2	ALK	Q9UM73	Q9UM73
COMP2	chameajasmine A	390360		201007082900	1ya0_B_cavity_2	SMG7	Q92540	Q92540
COMP2	chameajasmine A	390360		201007082900	2dmy_A_cavity_1	STRBP	Q96SI9	Q96SI9
COMP2	chameajasmine A	390360		201007082900	3c5k_A_cavity_1	HDAC6	Q9UBN7	Q9UBN7
COMP2	chameajasmine A	390360		201007082900	1w98_B_cavity_1	CCNE1	P24864	P24864
COMP2	chameajasmine A	390360		201007082900	2r55_A_cavity_1	STARD5	Q9NSY2	Q9NSY2
COMP2	chameajasmine A	390360		201007082900	3dl2_A_cavity_3	UEVLD	Q8IX04	Q8IX04
COMP2	chameajasmine A	390360		201007082900	1qib_A_cavity_1	MMP2	P08253	P08253
COMP2	chameajasmine A	390360		201007082900	2vz6_A_cavity_1	CAMK2A	Q9UQM7	Q9UQM7
COMP2	chameajasmine A	390360		201007082900	2csw_A_cavity_1	RNF8	O76064	O76064
COMP2	chameajasmine A	390360		201007082900	1woj_A_cavity_1	CNP	P09543	P09543
COMP2	chameajasmine A	390360		201007082900	2ee4_A_cavity_1	ARHGAP5	Q13017	Q13017
COMP2	chameajasmine A	390360		201007082900	1b4f_F_cavity_1	EPHB2	P29323	P29323
COMP2	chameajasmine A	390360		201007082900	1jey_B_cavity_2	XRCC6	P12956	P12956
COMP2	chameajasmine A	390360		201007082900	2raj_A_cavity_3	SNX9	Q9Y5X1	Q9Y5X1
COMP2	chameajasmine A	390360		201007082900	3bxw_A_cavity_1	CHID1	Q9BWS9	Q9BWS9
COMP2	chameajasmine A	390360		201007082900	1w9c_A_cavity_1	XPO1	O14980	O14980
COMP2	chameajasmine A	390360		201007082900	2r37_A_cavity_2	GPX3	P22352	P22352
COMP2	chameajasmine A	390360		201007082900	2vpg_B_cavity_1	BCL9	O00512	O00512
COMP2	chameajasmine A	390360		201007082900	2a98_A_cavity_2	ITPKC	Q96DU7	Q96DU7
COMP2	chameajasmine A	390360		201007082900	1iau_A_cavity_1	GZMB	P10144	P10144
COMP2	chameajasmine A	390360		201007082900	2bu7_A_cavity_3	PDK2	Q15119	Q15119
COMP2	chameajasmine A	390360		201007082900	2qtz_A_cavity_1	MTRR	Q9UBK8	Q9UBK8
COMP2	chameajasmine A	390360		201007082900	1mj4_A_cavity_1	SUOX	P51687	P51687
COMP2	chameajasmine A	390360		201007082900	1dgh_D_cavity_6	CAT	P04040	P04040
COMP2	chameajasmine A	390360		201007082900	1h2t_C_cavity_1	NCBP1	Q09161	Q09161
COMP2	chameajasmine A	390360		201007082900	1elk_A_cavity_1	TOM1	O60784	O60784
COMP2	chameajasmine A	390360		201007082900	1gqm_E_cavity_1	S100A12	P80511	P80511
COMP2	chameajasmine A	390360		201007082900	1pve_A_cavity_1	RAD23B	P54727	P54727
COMP2	chameajasmine A	390360		201007082900	2eec_A_cavity_1	FLNB	O75369	O75369
COMP2	chameajasmine A	390360		201007082900	2ve7_C_cavity_1	NDC80	O14777	O14777
COMP2	chameajasmine A	390360		201007082900	1y4j_A_cavity_1	SUMF2	Q8NBJ7	Q8NBJ7
COMP2	chameajasmine A	390360		201007082900	2nzt_B_cavity_6	HK2	P52789	P52789
COMP2	chameajasmine A	390360		201007082900	2bsk_D_cavity_1	TIMM9	Q9Y5J7	Q9Y5J7
COMP2	chameajasmine A	390360		201007082900	1wl4_A_cavity_1	ACAT2	Q9BWD1	Q9BWD1
COMP2	chameajasmine A	390360		201007082900	2h00_C_cavity_1	METTL16	Q86W50	Q86W50
COMP2	chameajasmine A	390360		201007082900	1lar_A_cavity_3	PTPRF	P10586	P10586
COMP2	chameajasmine A	390360		201007082900	2c62_A_cavity_1	SUB1	P53999	P53999
COMP2	chameajasmine A	390360		201007082900	2c0o_A_cavity_2	HCK	P08631	P08631
COMP2	chameajasmine A	390360		201007082900	3b68_A_cavity_1	AR	P10275	P10275
COMP2	chameajasmine A	390360		201007082900	2znr_A_cavity_2	STAMBPL1	Q96FJ0	Q96FJ0
COMP2	chameajasmine A	390360		201007082900	1a6z_C_cavity_3	HFE	Q30201	Q30201
COMP2	chameajasmine A	390360		201007082900	2dtg_C_cavity_1	INSR	P06213	P06213
COMP2	chameajasmine A	390360		201007082900	2acx_A_cavity_6	GRK6	P43250	P43250
COMP2	chameajasmine A	390360		201007082900	2i7n_B_cavity_2	PANK1	Q8TE04	Q8TE04
COMP3	isochamaejasmin	390361		201007083648	2rhk_D_cavity_1	CPSF4	O95639	O95639
COMP3	isochamaejasmin	390361		201007083648	3c6g_B_cavity_3	CYP2R1	Q6VVX0	Q6VVX0
COMP3	isochamaejasmin	390361		201007083648	2obh_B_cavity_1	CETN2	P41208	P41208
COMP3	isochamaejasmin	390361		201007083648	2uxw_A_cavity_3	ACADVL	P49748	P49748
COMP3	isochamaejasmin	390361		201007083648	2jwe_A_cavity_1	TJP1	Q07157	Q07157
COMP3	isochamaejasmin	390361		201007083648	2owi_A_cavity_1	RGS18	Q9NS28	Q9NS28
COMP3	isochamaejasmin	390361		201007083648	1uw4_D_cavity_1	UPF3B	Q9BZI7	Q9BZI7
COMP3	isochamaejasmin	390361		201007083648	2pp4_A_cavity_2	RUNX1T1	Q06455	Q06455
COMP3	isochamaejasmin	390361		201007083648	2wa0_A_cavity_4	MAGEA4	P43358	P43358
COMP3	isochamaejasmin	390361		201007083648	1snl_A_cavity_2	NUCB1	Q02818	Q02818
COMP3	isochamaejasmin	390361		201007083648	2dba_A_cavity_1	UNC45A	Q9H3U1	Q9H3U1
COMP3	isochamaejasmin	390361		201007083648	1iq3_A_cavity_1	REPS2	Q8NFH8	Q8NFH8
COMP3	isochamaejasmin	390361		201007083648	1o9k_D_cavity_1	E2F1	Q01094	Q01094
COMP3	isochamaejasmin	390361		201007083648	1ggz_A_cavity_2	CALML3	P27482	P27482
COMP3	isochamaejasmin	390361		201007083648	1x65_A_cavity_1	CSDE1	O75534	O75534
COMP3	isochamaejasmin	390361		201007083648	2h08_A_cavity_1	PRPS1	P60891	P60891
COMP3	isochamaejasmin	390361		201007083648	1x1f_A_cavity_2	STAP1	Q9ULZ2	Q9ULZ2
COMP3	isochamaejasmin	390361		201007083648	3d3l_B_cavity_3	ALOX12	P18054	P18054
COMP3	isochamaejasmin	390361		201007083648	2p0r_B_cavity_2	CAPN9	O14815	O14815
COMP3	isochamaejasmin	390361		201007083648	3eap_D_cavity_1	ARHGAP11A	Q6P4F7	Q6P4F7
COMP3	isochamaejasmin	390361		201007083648	2r0n_A_cavity_1	GCDH	Q92947	Q92947
COMP3	isochamaejasmin	390361		201007083648	2daf_A_cavity_2	IQUB	Q8NA54	Q8NA54
COMP3	isochamaejasmin	390361		201007083648	1zag_D_cavity_1	AZGP1	P25311	P25311
COMP3	isochamaejasmin	390361		201007083648	1wh0_A_cavity_1	USP19	O94966	O94966
COMP3	isochamaejasmin	390361		201007083648	1w98_B_cavity_1	CCNE1	P24864	P24864
COMP3	isochamaejasmin	390361		201007083648	3bkb_A_cavity_3	FES	P07332	P07332
COMP3	isochamaejasmin	390361		201007083648	1xv9_D_cavity_1	NR1I3	Q14994	Q14994
COMP3	isochamaejasmin	390361		201007083648	1s70_A_cavity_2	PPP1CB	P62140	P62140
COMP3	isochamaejasmin	390361		201007083648	1yhn_B_cavity_1	RAB7A	P51149	P51149
COMP3	isochamaejasmin	390361		201007083648	2i7t_A_cavity_2	CPSF3	Q9UKF6	Q9UKF6
COMP3	isochamaejasmin	390361		201007083648	1inz_A_cavity_1	EPN1	Q9Y6I3	Q9Y6I3
COMP3	isochamaejasmin	390361		201007083648	1mje_A_cavity_5	SHFM1	P60896	P60896
COMP3	isochamaejasmin	390361		201007083648	2ys5_A_cavity_2	ALK	Q9UM73	Q9UM73
COMP3	isochamaejasmin	390361		201007083648	3epy_B_cavity_3	ACBD7	Q8N6N7	Q8N6N7
COMP3	isochamaejasmin	390361		201007083648	2oay_A_cavity_3	SERPING1	P05155	P05155
COMP3	isochamaejasmin	390361		201007083648	3c5k_A_cavity_1	HDAC6	Q9UBN7	Q9UBN7
COMP3	isochamaejasmin	390361		201007083648	2r55_A_cavity_1	STARD5	Q9NSY2	Q9NSY2
COMP3	isochamaejasmin	390361		201007083648	1ya0_B_cavity_2	SMG7	Q92540	Q92540
COMP3	isochamaejasmin	390361		201007083648	2rli_A_cavity_3	SCO2	O43819	O43819
COMP3	isochamaejasmin	390361		201007083648	2w4o_A_cavity_1	CAMK4	Q16566	Q16566
COMP3	isochamaejasmin	390361		201007083648	1qls_A_cavity_1	ANXA1	P04083	P04083
COMP3	isochamaejasmin	390361		201007083648	2dtg_C_cavity_1	INSR	P06213	P06213
COMP3	isochamaejasmin	390361		201007083648	1qib_A_cavity_1	MMP2	P08253	P08253
COMP3	isochamaejasmin	390361		201007083648	1jey_B_cavity_2	XRCC6	P12956	P12956
COMP3	isochamaejasmin	390361		201007083648	2vz6_A_cavity_1	CAMK2A	Q9UQM7	Q9UQM7
COMP3	isochamaejasmin	390361		201007083648	2zme_A_cavity_1	SNF8	Q96H20	Q96H20
COMP3	isochamaejasmin	390361		201007083648	2cmw_A_cavity_1	CSNK1G1	Q9HCP0	Q9HCP0
COMP3	isochamaejasmin	390361		201007083648	3bxw_A_cavity_1	CHID1	Q9BWS9	Q9BWS9
COMP3	isochamaejasmin	390361		201007083648	1q8k_A_cavity_3	EIF2S1	P05198	P05198
COMP3	isochamaejasmin	390361		201007083648	3e7o_B_cavity_3	MAPK9	P45984	P45984
COMP3	isochamaejasmin	390361		201007083648	2raj_A_cavity_3	SNX9	Q9Y5X1	Q9Y5X1
COMP3	isochamaejasmin	390361		201007083648	2f3i_A_cavity_1	POLR2H	P52434	P52434
COMP3	isochamaejasmin	390361		201007083648	2iwg_E_cavity_1	TRIM21	P19474	P19474
COMP3	isochamaejasmin	390361		201007083648	2a98_A_cavity_2	ITPKC	Q96DU7	Q96DU7
COMP3	isochamaejasmin	390361		201007083648	2d86_A_cavity_1	VAV3	Q9UKW4	Q9UKW4
COMP3	isochamaejasmin	390361		201007083648	2vpg_B_cavity_1	BCL9	O00512	O00512
COMP3	isochamaejasmin	390361		201007083648	1onq_C_cavity_1	CD1A	P06126	P06126
COMP3	isochamaejasmin	390361		201007083648	1mj4_A_cavity_1	SUOX	P51687	P51687
COMP3	isochamaejasmin	390361		201007083648	2ql6_E_cavity_1	NMRK1	Q9NWW6	Q9NWW6
COMP3	isochamaejasmin	390361		201007083648	2csh_A_cavity_2	ZBTB43	O43298	O43298
COMP3	isochamaejasmin	390361		201007083648	1woj_A_cavity_1	CNP	P09543	P09543
COMP3	isochamaejasmin	390361		201007083648	2bu7_A_cavity_3	PDK2	Q15119	Q15119
COMP3	isochamaejasmin	390361		201007083648	1pve_A_cavity_1	RAD23B	P54727	P54727
COMP3	isochamaejasmin	390361		201007083648	2ge9_A_cavity_2	BTK	Q06187	Q06187
COMP4	7-O-β-D-glucopyranosyl-isochamaejasmin	—	PMID:30179119PMCID:9602487DOI:10.2174/1381612824666180903110802	201007085006	2jwe_A_cavity_1	TJP1	Q07157	Q07157
COMP4	7-O-β-D-glucopyranosyl-isochamaejasmin	—		201007085006	2owi_A_cavity_1	RGS18	Q9NS28	Q9NS28
COMP4	7-O-β-D-glucopyranosyl-isochamaejasmin	—		201007085006	1ggz_A_cavity_2	CALML3	P27482	P27482
COMP4	7-O-β-D-glucopyranosyl-isochamaejasmin	—		201007085006	1iq3_A_cavity_1	REPS2	Q8NFH8	Q8NFH8
COMP4	7-O-β-D-glucopyranosyl-isochamaejasmin	—		201007085006	3eap_D_cavity_1	ARHGAP11A	Q6P4F7	Q6P4F7
COMP4	7-O-β-D-glucopyranosyl-isochamaejasmin	—		201007085006	1x65_A_cavity_1	CSDE1	O75534	O75534
COMP4	7-O-β-D-glucopyranosyl-isochamaejasmin	—		201007085006	1xjv_A_cavity_3	POT1	Q9NUX5	Q9NUX5
COMP4	7-O-β-D-glucopyranosyl-isochamaejasmin	—		201007085006	1ggt_A_cavity_2	F13A1	P00488	P00488
COMP4	7-O-β-D-glucopyranosyl-isochamaejasmin	—		201007085006	2c4k_F_cavity_1	PRPSAP1	Q14558	Q14558
COMP4	7-O-β-D-glucopyranosyl-isochamaejasmin	—		201007085006	2ayn_C_cavity_2	USP14	P54578	P54578
COMP4	7-O-β-D-glucopyranosyl-isochamaejasmin	—		201007085006	2ep8_A_cavity_1	PES1	O00541	O00541
COMP4	7-O-β-D-glucopyranosyl-isochamaejasmin	—		201007085006	1gzq_A_cavity_1	CD1B	P29016	P29016
COMP4	7-O-β-D-glucopyranosyl-isochamaejasmin	—		201007085006	1wh0_A_cavity_1	USP19	O94966	O94966
COMP4	7-O-β-D-glucopyranosyl-isochamaejasmin	—		201007085006	2rli_A_cavity_3	SCO2	O43819	O43819
COMP4	7-O-β-D-glucopyranosyl-isochamaejasmin	—		201007085006	1yhn_B_cavity_1	RAB7A	P51149	P51149
COMP4	7-O-β-D-glucopyranosyl-isochamaejasmin	—		201007085006	2grp_B_cavity_1	UBE2I	P63279	P63279
COMP4	7-O-β-D-glucopyranosyl-isochamaejasmin	—		201007085006	1zag_D_cavity_1	AZGP1	P25311	P25311
COMP4	7-O-β-D-glucopyranosyl-isochamaejasmin	—		201007085006	2gl8_C_cavity_1	RXRG	P48443	P48443
COMP4	7-O-β-D-glucopyranosyl-isochamaejasmin	—		201007085006	2zme_A_cavity_1	SNF8	Q96H20	Q96H20
COMP4	7-O-β-D-glucopyranosyl-isochamaejasmin	—		201007085006	1egw_D_cavity_2	MEF2A	Q02078	Q02078
COMP4	7-O-β-D-glucopyranosyl-isochamaejasmin	—		201007085006	3bkb_A_cavity_3	FES	P07332	P07332
COMP4	7-O-β-D-glucopyranosyl-isochamaejasmin	—		201007085006	1s70_A_cavity_2	PPP1CB	P62140	P62140
COMP4	7-O-β-D-glucopyranosyl-isochamaejasmin	—		201007085006	2da7_A_cavity_1	ZEB2	O60315	O60315
COMP4	7-O-β-D-glucopyranosyl-isochamaejasmin	—		201007085006	1b4f_F_cavity_1	EPHB2	P29323	P29323
COMP4	7-O-β-D-glucopyranosyl-isochamaejasmin	—		201007085006	1pkx_A_cavity_3	ATIC	P31939	P31939
COMP4	7-O-β-D-glucopyranosyl-isochamaejasmin	—		201007085006	1w98_B_cavity_1	CCNE1	P24864	P24864
COMP4	7-O-β-D-glucopyranosyl-isochamaejasmin	—		201007085006	2dmy_A_cavity_1	STRBP	Q96SI9	Q96SI9
COMP4	7-O-β-D-glucopyranosyl-isochamaejasmin	—		201007085006	2e1o_A_cavity_1	HHEX	Q03014	Q03014
COMP4	7-O-β-D-glucopyranosyl-isochamaejasmin	—		201007085006	1qls_A_cavity_1	ANXA1	P04083	P04083
COMP4	7-O-β-D-glucopyranosyl-isochamaejasmin	—		201007085006	1htr_P_cavity_1	PGC	P20142	P20142
COMP4	7-O-β-D-glucopyranosyl-isochamaejasmin	—		201007085006	1jey_B_cavity_2	XRCC6	P12956	P12956
COMP4	7-O-β-D-glucopyranosyl-isochamaejasmin	—		201007085006	2o06_B_cavity_1	SRM	P19623	P19623
COMP4	7-O-β-D-glucopyranosyl-isochamaejasmin	—		201007085006	2csh_A_cavity_2	ZBTB43	O43298	O43298
COMP4	7-O-β-D-glucopyranosyl-isochamaejasmin	—		201007085006	1gqm_E_cavity_1	S100A12	P80511	P80511
COMP4	7-O-β-D-glucopyranosyl-isochamaejasmin	—		201007085006	1inz_A_cavity_1	EPN1	Q9Y6I3	Q9Y6I3
COMP4	7-O-β-D-glucopyranosyl-isochamaejasmin	—		201007085006	3epy_B_cavity_3	ACBD7	Q8N6N7	Q8N6N7
COMP4	7-O-β-D-glucopyranosyl-isochamaejasmin	—		201007085006	1prx_A_cavity_1	PRDX6	P30041	P30041
COMP4	7-O-β-D-glucopyranosyl-isochamaejasmin	—		201007085006	1xv9_D_cavity_1	NR1I3	Q14994	Q14994
COMP4	7-O-β-D-glucopyranosyl-isochamaejasmin	—		201007085006	2daf_A_cavity_2	IQUB	Q8NA54	Q8NA54
COMP4	7-O-β-D-glucopyranosyl-isochamaejasmin	—		201007085006	1qib_A_cavity_1	MMP2	P08253	P08253
COMP4	7-O-β-D-glucopyranosyl-isochamaejasmin	—		201007085006	1mj4_A_cavity_1	SUOX	P51687	P51687
COMP4	7-O-β-D-glucopyranosyl-isochamaejasmin	—		201007085006	2a98_A_cavity_2	ITPKC	Q96DU7	Q96DU7
COMP4	7-O-β-D-glucopyranosyl-isochamaejasmin	—		201007085006	2iwg_E_cavity_1	TRIM21	P19474	P19474
COMP4	7-O-β-D-glucopyranosyl-isochamaejasmin	—		201007085006	2dtg_C_cavity_1	INSR	P06213	P06213
COMP4	7-O-β-D-glucopyranosyl-isochamaejasmin	—		201007085006	2r37_A_cavity_2	GPX3	P22352	P22352
COMP4	7-O-β-D-glucopyranosyl-isochamaejasmin	—		201007085006	1gmy_A_cavity_1	CTSB	P07858	P07858
COMP4	7-O-β-D-glucopyranosyl-isochamaejasmin	—		201007085006	1ya0_B_cavity_2	SMG7	Q92540	Q92540
COMP4	7-O-β-D-glucopyranosyl-isochamaejasmin	—		201007085006	1pve_A_cavity_1	RAD23B	P54727	P54727
COMP4	7-O-β-D-glucopyranosyl-isochamaejasmin	—		201007085006	1so0_C_cavity_1	GALM	Q96C23	Q96C23
COMP4	7-O-β-D-glucopyranosyl-isochamaejasmin	—		201007085006	1woj_A_cavity_1	CNP	P09543	P09543
COMP4	7-O-β-D-glucopyranosyl-isochamaejasmin	—		201007085006	2yrb_A_cavity_1	RPGRIP1L	Q68CZ1	Q68CZ1
COMP4	7-O-β-D-glucopyranosyl-isochamaejasmin	—		201007085006	3ezt_B_cavity_1	HDAC8	Q9BY41	Q9BY41
COMP4	7-O-β-D-glucopyranosyl-isochamaejasmin	—		201007085006	2acm_B_cavity_1	MUC1	P15941	P15941
COMP4	7-O-β-D-glucopyranosyl-isochamaejasmin	—		201007085006	1iau_A_cavity_1	GZMB	P10144	P10144
COMP4	7-O-β-D-glucopyranosyl-isochamaejasmin	—		201007085006	2dlw_A_cavity_1	DOK2	O60496	O60496
COMP4	7-O-β-D-glucopyranosyl-isochamaejasmin	—		201007085006	1wi3_A_cavity_2	SATB2	Q9UPW6	Q9UPW6
COMP4	7-O-β-D-glucopyranosyl-isochamaejasmin	—		201007085006	2emj_A_cavity_1	ZFP28	Q8NHY6	Q8NHY6
COMP4	7-O-β-D-glucopyranosyl-isochamaejasmin	—		201007085006	1h2t_C_cavity_1	NCBP1	Q09161	Q09161
COMP4	7-O-β-D-glucopyranosyl-isochamaejasmin	—		201007085006	2djp_A_cavity_1	LYSMD1	Q96S90	Q96S90
COMP4	7-O-β-D-glucopyranosyl-isochamaejasmin	—		201007085006	2dlz_A_cavity_1	VAV2	P52735	P52735
COMP4	7-O-β-D-glucopyranosyl-isochamaejasmin	—		201007085006	2nzt_B_cavity_6	HK2	P52789	P52789
COMP5	chamaejasmine B	21676273		201007090850	2owi_A_cavity_1	RGS18	Q9NS28	Q9NS28
COMP5	chamaejasmine B	21676273		201007090850	2qtz_A_cavity_3	MTRR	Q9UBK8	Q9UBK8
COMP5	chamaejasmine B	21676273		201007090850	2jwe_A_cavity_1	TJP1	Q07157	Q07157
COMP5	chamaejasmine B	21676273		201007090850	1ig3_A_cavity_1	TPK1	Q9H3S4	Q9H3S4
COMP5	chamaejasmine B	21676273		201007090850	1xke_A_cavity_1	RANBP2	P49792	P49792
COMP5	chamaejasmine B	21676273		201007090850	2h08_A_cavity_1	PRPS1	P60891	P60891
COMP5	chamaejasmine B	21676273		201007090850	1x65_A_cavity_1	CSDE1	O75534	O75534
COMP5	chamaejasmine B	21676273		201007090850	1u6g_B_cavity_1	CUL1	Q13616	Q13616
COMP5	chamaejasmine B	21676273		201007090850	2es0_A_cavity_1	RGS6	P49758	P49758
COMP5	chamaejasmine B	21676273		201007090850	1ggz_A_cavity_2	CALML3	P27482	P27482
COMP5	chamaejasmine B	21676273		201007090850	2ayn_C_cavity_2	USP14	P54578	P54578
COMP5	chamaejasmine B	21676273		201007090850	1iq3_A_cavity_1	REPS2	Q8NFH8	Q8NFH8
COMP5	chamaejasmine B	21676273		201007090850	2dk2_A_cavity_2	HNRNPR	O43390	O43390
COMP5	chamaejasmine B	21676273		201007090850	2fg5_A_cavity_1	RAB31	Q13636	Q13636
COMP5	chamaejasmine B	21676273		201007090850	1qls_A_cavity_1	ANXA1	P04083	P04083
COMP5	chamaejasmine B	21676273		201007090850	1lqs_L_cavity_2	IL10RA	Q13651	Q13651
COMP5	chamaejasmine B	21676273		201007090850	1zag_D_cavity_1	AZGP1	P25311	P25311
COMP5	chamaejasmine B	21676273		201007090850	1yhn_B_cavity_1	RAB7A	P51149	P51149
COMP5	chamaejasmine B	21676273		201007090850	2dtg_C_cavity_1	INSR	P06213	P06213
COMP5	chamaejasmine B	21676273		201007090850	2dmy_A_cavity_1	STRBP	Q96SI9	Q96SI9
COMP5	chamaejasmine B	21676273		201007090850	3b68_A_cavity_1	AR	P10275	P10275
COMP5	chamaejasmine B	21676273		201007090850	2grp_B_cavity_1	UBE2I	P63279	P63279
COMP5	chamaejasmine B	21676273		201007090850	1bh9_B_cavity_1	TAF13	Q15543	Q15543
COMP5	chamaejasmine B	21676273		201007090850	3dpl_C_cavity_4	CUL5	Q93034	Q93034
COMP5	chamaejasmine B	21676273		201007090850	2da7_A_cavity_1	ZEB2	O60315	O60315
COMP5	chamaejasmine B	21676273		201007090850	3g73_B_cavity_1	FOXM1	Q08050	Q08050
COMP5	chamaejasmine B	21676273		201007090850	3c5k_A_cavity_1	HDAC6	Q9UBN7	Q9UBN7
COMP5	chamaejasmine B	21676273		201007090850	1qib_A_cavity_1	MMP2	P08253	P08253
COMP5	chamaejasmine B	21676273		201007090850	2i7x_A_cavity_1	CPSF3	Q9UKF6	Q9UKF6
COMP5	chamaejasmine B	21676273		201007090850	1w98_B_cavity_1	CCNE1	P24864	P24864
COMP5	chamaejasmine B	21676273		201007090850	2r55_A_cavity_1	STARD5	Q9NSY2	Q9NSY2
COMP5	chamaejasmine B	21676273		201007090850	3dl2_A_cavity_3	UEVLD	Q8IX04	Q8IX04
COMP5	chamaejasmine B	21676273		201007090850	2nzt_B_cavity_6	HK2	P52789	P52789
COMP5	chamaejasmine B	21676273		201007090850	2ozb_B_cavity_2	SNU13	P55769	P55769
COMP5	chamaejasmine B	21676273		201007090850	1wh0_A_cavity_1	USP19	O94966	O94966
COMP5	chamaejasmine B	21676273		201007090850	3epy_B_cavity_3	ACBD7	Q8N6N7	Q8N6N7
COMP5	chamaejasmine B	21676273		201007090850	2yu4_A_cavity_1	NSMCE2	Q96MF7	Q96MF7
COMP5	chamaejasmine B	21676273		201007090850	3bkb_A_cavity_3	FES	P07332	P07332
COMP5	chamaejasmine B	21676273		201007090850	1tg6_A_cavity_2	CLPP	Q16740	Q16740
COMP5	chamaejasmine B	21676273		201007090850	1xv9_D_cavity_1	NR1I3	Q14994	Q14994
COMP5	chamaejasmine B	21676273		201007090850	2daf_A_cavity_2	IQUB	Q8NA54	Q8NA54
COMP5	chamaejasmine B	21676273		201007090850	2nn6_F_cavity_1	EXOSC9	Q06265	Q06265
COMP5	chamaejasmine B	21676273		201007090850	1mj4_A_cavity_1	SUOX	P51687	P51687
COMP5	chamaejasmine B	21676273		201007090850	3eay_A_cavity_1	SENP7	Q9BQF6	Q9BQF6
COMP5	chamaejasmine B	21676273		201007090850	2iwg_E_cavity_1	TRIM21	P19474	P19474
COMP5	chamaejasmine B	21676273		201007090850	2a98_A_cavity_2	ITPKC	Q96DU7	Q96DU7
COMP5	chamaejasmine B	21676273		201007090850	2bsk_D_cavity_1	TIMM9	Q9Y5J7	Q9Y5J7
COMP5	chamaejasmine B	21676273		201007090850	1wf0_A_cavity_1	TARDBP	Q13148	Q13148
COMP5	chamaejasmine B	21676273		201007090850	1iau_A_cavity_1	GZMB	P10144	P10144
COMP5	chamaejasmine B	21676273		201007090850	1prx_A_cavity_1	PRDX6	P30041	P30041
COMP5	chamaejasmine B	21676273		201007090850	1igr_A_cavity_1	IGF1R	P08069	P08069
COMP5	chamaejasmine B	21676273		201007090850	1h2t_C_cavity_1	NCBP1	Q09161	Q09161
COMP5	chamaejasmine B	21676273		201007090850	2bzl_A_cavity_2	PTPN14	Q15678	Q15678
COMP5	chamaejasmine B	21676273		201007090850	1spj_A_cavity_1	KLK1	P06870	P06870
COMP5	chamaejasmine B	21676273		201007090850	2ee4_A_cavity_1	ARHGAP5	Q13017	Q13017
COMP5	chamaejasmine B	21676273		201007090850	1pve_A_cavity_1	RAD23B	P54727	P54727
COMP5	chamaejasmine B	21676273		201007090850	1q2h_C_cavity_1	SH2B2	O14492	O14492
COMP5	chamaejasmine B	21676273		201007090850	1y8o_A_cavity_2	PDK3	Q15120	Q15120
COMP5	chamaejasmine B	21676273		201007090850	2eec_A_cavity_1	FLNB	O75369	O75369
COMP5	chamaejasmine B	21676273		201007090850	1onq_C_cavity_1	CD1A	P06126	P06126
COMP6	chamaejasmine C	496376		201007091539	2uxw_A_cavity_5	ACADVL	P49748	P49748
COMP6	chamaejasmine C	496376		201007091539	3bhd_B_cavity_2	THTPA	Q9BU02	Q9BU02
COMP6	chamaejasmine C	496376		201007091539	1ig3_A_cavity_1	TPK1	Q9H3S4	Q9H3S4
COMP6	chamaejasmine C	496376		201007091539	2qfd_H_cavity_1	DDX58	O95786	O95786
COMP6	chamaejasmine C	496376		201007091539	2dba_A_cavity_1	UNC45A	Q9H3U1	Q9H3U1
COMP6	chamaejasmine C	496376		201007091539	1x65_A_cavity_1	CSDE1	O75534	O75534
COMP6	chamaejasmine C	496376		201007091539	2fg5_A_cavity_1	RAB31	Q13636	Q13636
COMP6	chamaejasmine C	496376		201007091539	2r0n_A_cavity_1	GCDH	Q92947	Q92947
COMP6	chamaejasmine C	496376		201007091539	3d3l_B_cavity_3	ALOX12	P18054	P18054
COMP6	chamaejasmine C	496376		201007091539	1x1f_A_cavity_2	STAP1	Q9ULZ2	Q9ULZ2
COMP6	chamaejasmine C	496376		201007091539	2p0r_B_cavity_2	CAPN9	O14815	O14815
COMP6	chamaejasmine C	496376		201007091539	1d6v_L_cavity_1	IGHG1	P01857	P01857
COMP6	chamaejasmine C	496376		201007091539	1jhn_A_cavity_2	CANX	P27824	P27824
COMP6	chamaejasmine C	496376		201007091539	1tkn_A_cavity_1	APP	P05067	P05067
COMP6	chamaejasmine C	496376		201007091539	2h63_A_cavity_1	BLVRA	P53004	P53004
COMP6	chamaejasmine C	496376		201007091539	1e51_A_cavity_1	ALAD	P13716	P13716
COMP6	chamaejasmine C	496376		201007091539	1zbu_C_cavity_2	ERI1	Q8IV48	Q8IV48
COMP6	chamaejasmine C	496376		201007091539	2p54_A_cavity_4	PPARA	Q07869	Q07869
COMP6	chamaejasmine C	496376		201007091539	1ivh_A_cavity_1	IVD	P26440	P26440
COMP6	chamaejasmine C	496376		201007091539	1zag_D_cavity_1	AZGP1	P25311	P25311
COMP6	chamaejasmine C	496376		201007091539	1u6g_B_cavity_1	CUL1	Q13616	Q13616
COMP6	chamaejasmine C	496376		201007091539	2r55_A_cavity_1	STARD5	Q9NSY2	Q9NSY2
COMP6	chamaejasmine C	496376		201007091539	3dpl_C_cavity_4	CUL5	Q93034	Q93034
COMP6	chamaejasmine C	496376		201007091539	3c5k_A_cavity_1	HDAC6	Q9UBN7	Q9UBN7
COMP6	chamaejasmine C	496376		201007091539	1x5n_A_cavity_1	USH1C	Q9Y6N9	Q9Y6N9
COMP6	chamaejasmine C	496376		201007091539	2nzt_B_cavity_6	HK2	P52789	P52789
COMP6	chamaejasmine C	496376		201007091539	2i7x_A_cavity_1	CPSF3	Q9UKF6	Q9UKF6
COMP6	chamaejasmine C	496376		201007091539	1qib_A_cavity_1	MMP2	P08253	P08253
COMP6	chamaejasmine C	496376		201007091539	1w98_B_cavity_1	CCNE1	P24864	P24864
COMP6	chamaejasmine C	496376		201007091539	3dl2_A_cavity_3	UEVLD	Q8IX04	Q8IX04
COMP6	chamaejasmine C	496376		201007091539	2ozb_B_cavity_2	SNU13	P55769	P55769
COMP6	chamaejasmine C	496376		201007091539	2w96_A_cavity_1	CCND1	P24385	P24385
COMP6	chamaejasmine C	496376		201007091539	3bkb_A_cavity_3	FES	P07332	P07332
COMP6	chamaejasmine C	496376		201007091539	3epy_B_cavity_2	ACBD7	Q8N6N7	Q8N6N7
COMP6	chamaejasmine C	496376		201007091539	2yu4_A_cavity_1	NSMCE2	Q96MF7	Q96MF7
COMP6	chamaejasmine C	496376		201007091539	2dnk_A_cavity_1	CELF4	Q9BZC1	Q9BZC1
COMP6	chamaejasmine C	496376		201007091539	1wh0_A_cavity_1	USP19	O94966	O94966
COMP6	chamaejasmine C	496376		201007091539	2z5f_A_cavity_1	SULT1B1	O43704	O43704
COMP6	chamaejasmine C	496376		201007091539	2nn6_F_cavity_1	EXOSC9	Q06265	Q06265
COMP6	chamaejasmine C	496376		201007091539	3dof_B_cavity_1	ARL2	P36404	P36404
COMP6	chamaejasmine C	496376		201007091539	2bsk_D_cavity_1	TIMM9	Q9Y5J7	Q9Y5J7
COMP6	chamaejasmine C	496376		201007091539	1w45_B_cavity_2	ANXA8	P13928	P13928
COMP6	chamaejasmine C	496376		201007091539	2ys5_A_cavity_2	ALK	Q9UM73	Q9UM73
COMP6	chamaejasmine C	496376		201007091539	2cpt_A_cavity_1	VPS4B	O75351	O75351
COMP6	chamaejasmine C	496376		201007091539	1wf8_A_cavity_1	PPP1R9A	Q9ULJ8	Q9ULJ8
COMP6	chamaejasmine C	496376		201007091539	2pom_A_cavity_3	TAB1	Q15750	Q15750
COMP6	chamaejasmine C	496376		201007091539	2eb1_A_cavity_1	DICER1	Q9UPY3	Q9UPY3
COMP6	chamaejasmine C	496376		201007091539	1p32_C_cavity_1	C1QBP	Q07021	Q07021
COMP6	chamaejasmine C	496376		201007091539	2coa_A_cavity_1	PRKD2	Q9BZL6	Q9BZL6
COMP6	chamaejasmine C	496376		201007091539	2k8f_A_cavity_1	EP300	Q09472	Q09472
COMP6	chamaejasmine C	496376		201007091539	2gk9_A_cavity_2	PIP4K2C	Q8TBX8	Q8TBX8
COMP6	chamaejasmine C	496376		201007091539	1n0z_A_cavity_1	ZRANB2	O95218	O95218
COMP6	chamaejasmine C	496376		201007091539	1xdt_T_cavity_4	HBEGF	Q99075	Q99075
COMP6	chamaejasmine C	496376		201007091539	2nmp_C_cavity_1	CTH	P32929	P32929
COMP6	chamaejasmine C	496376		201007091539	2bc9_A_cavity_1	GBP1	P32455	P32455
COMP6	chamaejasmine C	496376		201007091539	2zu6_D_cavity_2	EIF4A1	P60842	P60842
COMP6	chamaejasmine C	496376		201007091539	2f9d_B_cavity_2	SF3B6	Q9Y3B4	Q9Y3B4
COMP6	chamaejasmine C	496376		201007091539	1bh9_B_cavity_1	TAF13	Q15543	Q15543
COMP6	chamaejasmine C	496376		201007091539	1rxt_C_cavity_3	NMT1	P30419	P30419
COMP6	chamaejasmine C	496376		201007091539	3g73_B_cavity_1	FOXM1	Q08050	Q08050
COMP6	chamaejasmine C	496376		201007091539	1iol_A_cavity_2	HSD17B1	P14061	P14061
COMP6	chamaejasmine C	496376		201007091539	2w4o_A_cavity_1	CAMK4	Q16566	Q16566
COMP6	chamaejasmine C	496376		201007091539	1yhn_B_cavity_1	RAB7A	P51149	P51149
COMP6	chamaejasmine C	496376		201007091539	1mj4_A_cavity_1	SUOX	P51687	P51687
COMP6	chamaejasmine C	496376		201007091539	1qls_A_cavity_1	ANXA1	P04083	P04083
COMP6	chamaejasmine C	496376		201007091539	1iau_A_cavity_1	GZMB	P10144	P10144
COMP6	chamaejasmine C	496376		201007091539	2bzl_A_cavity_2	PTPN14	Q15678	Q15678
COMP6	chamaejasmine C	496376		201007091539	1igr_A_cavity_1	IGF1R	P08069	P08069
COMP6	chamaejasmine C	496376		201007091539	2ee4_A_cavity_1	ARHGAP5	Q13017	Q13017
COMP6	chamaejasmine C	496376		201007091539	2c0o_A_cavity_2	HCK	P08631	P08631
COMP6	chamaejasmine C	496376		201007091539	1wl4_A_cavity_1	ACAT2	Q9BWD1	Q9BWD1
COMP6	chamaejasmine C	496376		201007091539	2vz6_A_cavity_1	CAMK2A	Q9UQM7	Q9UQM7
COMP6	chamaejasmine C	496376		201007091539	1pve_A_cavity_1	RAD23B	P54727	P54727
COMP6	chamaejasmine C	496376		201007091539	2iwg_E_cavity_1	TRIM21	P19474	P19474
COMP6	chamaejasmine C	496376		201007091539	1y8o_A_cavity_2	PDK3	Q15120	Q15120
COMP6	chamaejasmine C	496376		201007091539	2agj_H_cavity_2	IGHM	P01871	P01871
COMP6	chamaejasmine C	496376		201007091539	2bu7_A_cavity_3	PDK2	Q15119	Q15119
COMP6	chamaejasmine C	496376		201007091539	1inz_A_cavity_1	EPN1	Q9Y6I3	Q9Y6I3
COMP7	chamaejasmine D	11250034		201007092443	2v62_B_cavity_2	VRK2	Q86Y07	Q86Y07
COMP7	chamaejasmine D	11250034		201007092443	2jwe_A_cavity_1	TJP1	Q07157	Q07157
COMP7	chamaejasmine D	11250034		201007092443	2owi_A_cavity_1	RGS18	Q9NS28	Q9NS28
COMP7	chamaejasmine D	11250034		201007092443	1zte_C_cavity_1	SOD2	P04179	P04179
COMP7	chamaejasmine D	11250034		201007092443	2dk2_A_cavity_2	HNRNPR	O43390	O43390
COMP7	chamaejasmine D	11250034		201007092443	1x65_A_cavity_1	CSDE1	O75534	O75534
COMP7	chamaejasmine D	11250034		201007092443	1exv_A_cavity_7	PYGL	P06737	P06737
COMP7	chamaejasmine D	11250034		201007092443	2yu4_A_cavity_1	NSMCE2	Q96MF7	Q96MF7
COMP7	chamaejasmine D	11250034		201007092443	1ggt_A_cavity_2	F13A1	P00488	P00488
COMP7	chamaejasmine D	11250034		201007092443	2rli_A_cavity_3	SCO2	O43819	O43819
COMP7	chamaejasmine D	11250034		201007092443	2fg5_A_cavity_1	RAB31	Q13636	Q13636
COMP7	chamaejasmine D	11250034		201007092443	1r8u_A_cavity_1	CITED2	Q99967	Q99967
COMP7	chamaejasmine D	11250034		201007092443	1jhn_A_cavity_2	CANX	P27824	P27824
COMP7	chamaejasmine D	11250034		201007092443	1tkn_A_cavity_1	APP	P05067	P05067
COMP7	chamaejasmine D	11250034		201007092443	2w2m_P_cavity_1	PCSK9	Q8NBP7	Q8NBP7
COMP7	chamaejasmine D	11250034		201007092443	1u1k_A_cavity_1	HNRNPA1	P09651	P09651
COMP7	chamaejasmine D	11250034		201007092443	2grp_B_cavity_1	UBE2I	P63279	P63279
COMP7	chamaejasmine D	11250034		201007092443	3b68_A_cavity_1	AR	P10275	P10275
COMP7	chamaejasmine D	11250034		201007092443	2nn6_F_cavity_1	EXOSC9	Q06265	Q06265
COMP7	chamaejasmine D	11250034		201007092443	1zag_D_cavity_1	AZGP1	P25311	P25311
COMP7	chamaejasmine D	11250034		201007092443	3ifb_A_cavity_1	FABP2	P12104	P12104
COMP7	chamaejasmine D	11250034		201007092443	1mj4_A_cavity_1	SUOX	P51687	P51687
COMP7	chamaejasmine D	11250034		201007092443	2nzt_B_cavity_6	HK2	P52789	P52789
COMP7	chamaejasmine D	11250034		201007092443	1qib_A_cavity_1	MMP2	P08253	P08253
COMP7	chamaejasmine D	11250034		201007092443	1xv9_D_cavity_1	NR1I3	Q14994	Q14994
COMP7	chamaejasmine D	11250034		201007092443	2i7x_A_cavity_1	CPSF3	Q9UKF6	Q9UKF6
COMP7	chamaejasmine D	11250034		201007092443	1mje_A_cavity_5	SHFM1	P60896	P60896
COMP7	chamaejasmine D	11250034		201007092443	2enj_A_cavity_2	PRKCQ	Q04759	Q04759
COMP7	chamaejasmine D	11250034		201007092443	3g73_B_cavity_1	FOXM1	Q08050	Q08050
COMP7	chamaejasmine D	11250034		201007092443	1iau_A_cavity_1	GZMB	P10144	P10144
COMP7	chamaejasmine D	11250034		201007092443	2da7_A_cavity_1	ZEB2	O60315	O60315
COMP7	chamaejasmine D	11250034		201007092443	1qls_A_cavity_1	ANXA1	P04083	P04083
COMP7	chamaejasmine D	11250034		201007092443	2k8f_A_cavity_1	EP300	Q09472	Q09472
COMP7	chamaejasmine D	11250034		201007092443	2coa_A_cavity_1	PRKD2	Q9BZL6	Q9BZL6
COMP7	chamaejasmine D	11250034		201007092443	2cpt_A_cavity_1	VPS4B	O75351	O75351
COMP7	chamaejasmine D	11250034		201007092443	2w4o_A_cavity_1	CAMK4	Q16566	Q16566
COMP7	chamaejasmine D	11250034		201007092443	2yt7_A_cavity_1	APBA3	O96018	O96018
COMP7	chamaejasmine D	11250034		201007092443	2ys5_A_cavity_2	ALK	Q9UM73	Q9UM73
COMP7	chamaejasmine D	11250034		201007092443	2zu6_D_cavity_2	EIF4A1	P60842	P60842
COMP7	chamaejasmine D	11250034		201007092443	1yhn_B_cavity_1	RAB7A	P51149	P51149
COMP7	chamaejasmine D	11250034		201007092443	3bm4_A_cavity_1	NUDT5	Q9UKK9	Q9UKK9
COMP7	chamaejasmine D	11250034		201007092443	2gk9_A_cavity_2	PIP4K2C	Q8TBX8	Q8TBX8
COMP7	chamaejasmine D	11250034		201007092443	1x5n_A_cavity_1	USH1C	Q9Y6N9	Q9Y6N9
COMP7	chamaejasmine D	11250034		201007092443	2vz6_A_cavity_1	CAMK2A	Q9UQM7	Q9UQM7
COMP7	chamaejasmine D	11250034		201007092443	2r55_A_cavity_1	STARD5	Q9NSY2	Q9NSY2
COMP7	chamaejasmine D	11250034		201007092443	2iwg_E_cavity_1	TRIM21	P19474	P19474
COMP7	chamaejasmine D	11250034		201007092443	2crr_A_cavity_1	SMAP1	Q8IYB5	Q8IYB5
COMP7	chamaejasmine D	11250034		201007092443	3ezt_B_cavity_1	HDAC8	Q9BY41	Q9BY41
COMP7	chamaejasmine D	11250034		201007092443	2cpx_A_cavity_1	RBM41	Q96IZ5	Q96IZ5
COMP7	chamaejasmine D	11250034		201007092443	1xdt_T_cavity_3	HBEGF	Q99075	Q99075
COMP7	chamaejasmine D	11250034		201007092443	2eec_A_cavity_1	FLNB	O75369	O75369
COMP7	chamaejasmine D	11250034		201007092443	2ee4_A_cavity_1	ARHGAP5	Q13017	Q13017
COMP7	chamaejasmine D	11250034		201007092443	2crw_A_cavity_1	ARFGAP3	Q9NP61	Q9NP61
COMP7	chamaejasmine D	11250034		201007092443	1pve_A_cavity_1	RAD23B	P54727	P54727
COMP7	chamaejasmine D	11250034		201007092443	2dlz_A_cavity_1	VAV2	P52735	P52735
COMP7	chamaejasmine D	11250034		201007092443	2a98_A_cavity_2	ITPKC	Q96DU7	Q96DU7
COMP7	chamaejasmine D	11250034		201007092443	2jbp_H_cavity_2	MAPKAPK2	P49137	P49137
COMP7	chamaejasmine D	11250034		201007092443	2daf_A_cavity_2	IQUB	Q8NA54	Q8NA54
COMP7	chamaejasmine D	11250034		201007092443	2bxg_A_cavity_8	ALB	P02768	P02768
COMP7	chamaejasmine D	11250034		201007092443	1spj_A_cavity_1	KLK1	P06870	P06870
COMP7	chamaejasmine D	11250034		201007092443	2h5g_A_cavity_1	ALDH18A1	P54886	P54886
COMP7	chamaejasmine D	11250034		201007092443	1z2c_B_cavity_2	RHOC	P08134	P08134
COMP8	neochamaejasmine A	390362		201007093749	2uxw_A_cavity_5	ACADVL	P49748	P49748
COMP8	neochamaejasmine A	390362		201007093749	2qtz_A_cavity_3	MTRR	Q9UBK8	Q9UBK8
COMP8	neochamaejasmine A	390362		201007093749	1ig3_A_cavity_1	TPK1	Q9H3S4	Q9H3S4
COMP8	neochamaejasmine A	390362		201007093749	2qfd_H_cavity_1	DDX58	O95786	O95786
COMP8	neochamaejasmine A	390362		201007093749	3bhd_B_cavity_2	THTPA	Q9BU02	Q9BU02
COMP8	neochamaejasmine A	390362		201007093749	1r8u_A_cavity_1	CITED2	Q99967	Q99967
COMP8	neochamaejasmine A	390362		201007093749	2es0_A_cavity_1	RGS6	P49758	P49758
COMP8	neochamaejasmine A	390362		201007093749	1x65_A_cavity_1	CSDE1	O75534	O75534
COMP8	neochamaejasmine A	390362		201007093749	1zag_D_cavity_1	AZGP1	P25311	P25311
COMP8	neochamaejasmine A	390362		201007093749	2fg5_A_cavity_1	RAB31	Q13636	Q13636
COMP8	neochamaejasmine A	390362		201007093749	2p54_A_cavity_4	PPARA	Q07869	Q07869
COMP8	neochamaejasmine A	390362		201007093749	2p0r_B_cavity_2	CAPN9	O14815	O14815
COMP8	neochamaejasmine A	390362		201007093749	1x1f_A_cavity_2	STAP1	Q9ULZ2	Q9ULZ2
COMP8	neochamaejasmine A	390362		201007093749	3d3l_B_cavity_3	ALOX12	P18054	P18054
COMP8	neochamaejasmine A	390362		201007093749	2r0n_A_cavity_1	GCDH	Q92947	Q92947
COMP8	neochamaejasmine A	390362		201007093749	2ayn_C_cavity_2	USP14	P54578	P54578
COMP8	neochamaejasmine A	390362		201007093749	1d6v_L_cavity_1	IGHG1	P01857	P01857
COMP8	neochamaejasmine A	390362		201007093749	1yb1_A_cavity_1	HSD17B11	Q8NBQ5	Q8NBQ5
COMP8	neochamaejasmine A	390362		201007093749	1yhn_B_cavity_1	RAB7A	P51149	P51149
COMP8	neochamaejasmine A	390362		201007093749	3dpl_C_cavity_4	CUL5	Q93034	Q93034
COMP8	neochamaejasmine A	390362		201007093749	2j91_B_cavity_4	ADSL	P30566	P30566
COMP8	neochamaejasmine A	390362		201007093749	1qib_A_cavity_1	MMP2	P08253	P08253
COMP8	neochamaejasmine A	390362		201007093749	2da7_A_cavity_1	ZEB2	O60315	O60315
COMP8	neochamaejasmine A	390362		201007093749	1u6g_B_cavity_1	CUL1	Q13616	Q13616
COMP8	neochamaejasmine A	390362		201007093749	2gk9_A_cavity_2	PIP4K2C	Q8TBX8	Q8TBX8
COMP8	neochamaejasmine A	390362		201007093749	2r55_A_cavity_1	STARD5	Q9NSY2	Q9NSY2
COMP8	neochamaejasmine A	390362		201007093749	3c5k_A_cavity_1	HDAC6	Q9UBN7	Q9UBN7
COMP8	neochamaejasmine A	390362		201007093749	1qls_A_cavity_1	ANXA1	P04083	P04083
COMP8	neochamaejasmine A	390362		201007093749	2nzt_B_cavity_6	HK2	P52789	P52789
COMP8	neochamaejasmine A	390362		201007093749	1x5n_A_cavity_1	USH1C	Q9Y6N9	Q9Y6N9
COMP8	neochamaejasmine A	390362		201007093749	2i7x_A_cavity_1	CPSF3	Q9UKF6	Q9UKF6
COMP8	neochamaejasmine A	390362		201007093749	1w98_B_cavity_1	CCNE1	P24864	P24864
COMP8	neochamaejasmine A	390362		201007093749	3dl2_A_cavity_3	UEVLD	Q8IX04	Q8IX04
COMP8	neochamaejasmine A	390362		201007093749	2ozb_B_cavity_2	SNU13	P55769	P55769
COMP8	neochamaejasmine A	390362		201007093749	1wh0_A_cavity_1	USP19	O94966	O94966
COMP8	neochamaejasmine A	390362		201007093749	2dtg_C_cavity_1	INSR	P06213	P06213
COMP8	neochamaejasmine A	390362		201007093749	3epy_B_cavity_3	ACBD7	Q8N6N7	Q8N6N7
COMP8	neochamaejasmine A	390362		201007093749	3bkb_A_cavity_3	FES	P07332	P07332
COMP8	neochamaejasmine A	390362		201007093749	2dnk_A_cavity_1	CELF4	Q9BZC1	Q9BZC1
COMP8	neochamaejasmine A	390362		201007093749	2yu4_A_cavity_1	NSMCE2	Q96MF7	Q96MF7
COMP8	neochamaejasmine A	390362		201007093749	1iau_A_cavity_1	GZMB	P10144	P10144
COMP8	neochamaejasmine A	390362		201007093749	1mj4_A_cavity_1	SUOX	P51687	P51687
COMP8	neochamaejasmine A	390362		201007093749	2bsk_D_cavity_1	TIMM9	Q9Y5J7	Q9Y5J7
COMP8	neochamaejasmine A	390362		201007093749	2nn6_F_cavity_1	EXOSC9	Q06265	Q06265
COMP8	neochamaejasmine A	390362		201007093749	2iwg_E_cavity_1	TRIM21	P19474	P19474
COMP8	neochamaejasmine A	390362		201007093749	2ija_A_cavity_1	NAT1	P18440	P18440
COMP8	neochamaejasmine A	390362		201007093749	1inz_A_cavity_1	EPN1	Q9Y6I3	Q9Y6I3
COMP8	neochamaejasmine A	390362		201007093749	1p32_C_cavity_1	C1QBP	Q07021	Q07021
COMP8	neochamaejasmine A	390362		201007093749	1w45_B_cavity_2	ANXA8	P13928	P13928
COMP8	neochamaejasmine A	390362		201007093749	2w96_A_cavity_1	CCND1	P24385	P24385
COMP8	neochamaejasmine A	390362		201007093749	2k8f_A_cavity_1	EP300	Q09472	Q09472
COMP8	neochamaejasmine A	390362		201007093749	1wf8_A_cavity_1	PPP1R9A	Q9ULJ8	Q9ULJ8
COMP8	neochamaejasmine A	390362		201007093749	2coa_A_cavity_1	PRKD2	Q9BZL6	Q9BZL6
COMP8	neochamaejasmine A	390362		201007093749	2pom_A_cavity_3	TAB1	Q15750	Q15750
COMP8	neochamaejasmine A	390362		201007093749	2cpt_A_cavity_1	VPS4B	O75351	O75351
COMP8	neochamaejasmine A	390362		201007093749	3e7o_B_cavity_3	MAPK9	P45984	P45984
COMP8	neochamaejasmine A	390362		201007093749	2ys5_A_cavity_2	ALK	Q9UM73	Q9UM73
COMP8	neochamaejasmine A	390362		201007093749	1iol_A_cavity_2	HSD17B1	P14061	P14061
COMP8	neochamaejasmine A	390362		201007093749	3dof_B_cavity_1	ARL2	P36404	P36404
COMP8	neochamaejasmine A	390362		201007093749	3b68_A_cavity_1	AR	P10275	P10275
COMP8	neochamaejasmine A	390362		201007093749	2a98_A_cavity_2	ITPKC	Q96DU7	Q96DU7
COMP8	neochamaejasmine A	390362		201007093749	1xv9_D_cavity_1	NR1I3	Q14994	Q14994
COMP8	neochamaejasmine A	390362		201007093749	2ee4_A_cavity_1	ARHGAP5	Q13017	Q13017
COMP8	neochamaejasmine A	390362		201007093749	2bzl_A_cavity_2	PTPN14	Q15678	Q15678
COMP8	neochamaejasmine A	390362		201007093749	2c62_A_cavity_1	SUB1	P53999	P53999
COMP8	neochamaejasmine A	390362		201007093749	1pve_A_cavity_1	RAD23B	P54727	P54727
COMP8	neochamaejasmine A	390362		201007093749	1onq_C_cavity_1	CD1A	P06126	P06126
COMP8	neochamaejasmine A	390362		201007093749	1wf0_A_cavity_1	TARDBP	Q13148	Q13148
COMP8	neochamaejasmine A	390362		201007093749	1y8o_A_cavity_2	PDK3	Q15120	Q15120
COMP8	neochamaejasmine A	390362		201007093749	1xdt_T_cavity_3	HBEGF	Q99075	Q99075
COMP9	7-methoxylneochaejasmin	—	PMID: 25096753 DOI: 10.1016/j.phytochem.2014.07.013	201007094433	3bhy_A_cavity_4	DAPK3	O43293	O43293
COMP9	7-methoxylneochaejasmin	—		201007094433	2owi_A_cavity_1	RGS18	Q9NS28	Q9NS28
COMP9	7-methoxylneochaejasmin	—		201007094433	1ig3_A_cavity_1	TPK1	Q9H3S4	Q9H3S4
COMP9	7-methoxylneochaejasmin	—		201007094433	1zte_C_cavity_1	ACBD7	P04179	P04179
COMP9	7-methoxylneochaejasmin	—		201007094433	1u6g_B_cavity_1	CUL1	Q13616	Q13616
COMP9	7-methoxylneochaejasmin	—		201007094433	2w96_A_cavity_1	CCND1	P24385	P24385
COMP9	7-methoxylneochaejasmin	—		201007094433	1xdt_T_cavity_3	HBEGF	Q99075	Q99075
COMP9	7-methoxylneochaejasmin	—		201007094433	1iau_A_cavity_1	GZMB	P10144	P10144
COMP9	7-methoxylneochaejasmin	—		201007094433	3c5k_A_cavity_1	HDAC6	Q9UBN7	Q9UBN7
COMP9	7-methoxylneochaejasmin	—		201007094433	1qib_A_cavity_1	MMP2	P08253	P08253
COMP9	7-methoxylneochaejasmin	—		201007094433	2fvl_B_cavity_1	AKR1C4	P17516	P17516
COMP9	7-methoxylneochaejasmin	—		201007094433	3ifb_A_cavity_1	FABP2	P12104	P12104
COMP9	7-methoxylneochaejasmin	—		201007094433	2a98_A_cavity_2	ITPKC	Q96DU7	Q96DU7
COMP9	7-methoxylneochaejasmin	—		201007094433	1inz_A_cavity_1	EPN1	Q9Y6I3	Q9Y6I3
COMP9	7-methoxylneochaejasmin	—		201007094433	1wi3_A_cavity_2	SATB2	Q9UPW6	Q9UPW6
COMP9	7-methoxylneochaejasmin	—		201007094433	1wf0_A_cavity_1	TARDBP	Q13148	Q13148
COMP9	7-methoxylneochaejasmin	—		201007094433	2iwg_E_cavity_1	TRIM21	P19474	P19474
COMP9	7-methoxylneochaejasmin	—		201007094433	1t9g_S_cavity_1	ACADM	O43293	O43293
COMP10	sikokianin A	21636083		201007095006	2uxw_A_cavity_5	ACADVL	P49748	P49748
COMP10	sikokianin A	21636083		201007095006	1ig3_A_cavity_1	TPK1	Q9H3S4	Q9H3S4
COMP10	sikokianin A	21636083		201007095006	2qfd_H_cavity_1	DDX58	O95786	O95786
COMP10	sikokianin A	21636083		201007095006	1p9o_B_cavity_1	PPCS	Q9HAB8	Q9HAB8
COMP10	sikokianin A	21636083		201007095006	2dba_A_cavity_1	UNC45A	Q9H3U1	Q9H3U1
COMP10	sikokianin A	21636083		201007095006	1x65_A_cavity_1	CSDE1	O75534	O75534
COMP10	sikokianin A	21636083		201007095006	1xjv_A_cavity_3	POT1	Q9NUX5	Q9NUX5
COMP10	sikokianin A	21636083		201007095006	2fg5_A_cavity_1	RAB31	Q13636	Q13636
COMP10	sikokianin A	21636083		201007095006	2r0n_A_cavity_1	GCDH	Q92947	Q92947
COMP10	sikokianin A	21636083		201007095006	1x1f_A_cavity_2	STAP1	Q9ULZ2	Q9ULZ2
COMP10	sikokianin A	21636083		201007095006	2p0r_B_cavity_2	CAPN9	O14815	O14815
COMP10	sikokianin A	21636083		201007095006	3d3l_B_cavity_3	ALOX12	P18054	P18054
COMP10	sikokianin A	21636083		201007095006	2ayn_C_cavity_2	USP14	P54578	P54578
COMP10	sikokianin A	21636083		201007095006	1ivh_A_cavity_1	IVD	P26440	P26440
COMP10	sikokianin A	21636083		201007095006	1d6v_L_cavity_1	IGHG1	P01857	P01857
COMP10	sikokianin A	21636083		201007095006	1tkn_A_cavity_1	APP	P05067	P05067
COMP10	sikokianin A	21636083		201007095006	2h63_A_cavity_1	BLVRA	P53004	P53004
COMP10	sikokianin A	21636083		201007095006	1zbu_C_cavity_2	ERI1	Q8IV48	Q8IV48
COMP10	sikokianin A	21636083		201007095006	1gzq_A_cavity_1	CD1B	P29016	P29016
COMP10	sikokianin A	21636083		201007095006	2p54_A_cavity_4	PPARA	Q07869	Q07869
COMP10	sikokianin A	21636083		201007095006	1zag_D_cavity_1	AZGP1	P25311	P25311
COMP10	sikokianin A	21636083		201007095006	1u6g_B_cavity_1	CUL1	Q13616	Q13616
COMP10	sikokianin A	21636083		201007095006	2r55_A_cavity_1	STARD5	Q9NSY2	Q9NSY2
COMP10	sikokianin A	21636083		201007095006	3dpl_C_cavity_4	CUL5	Q93034	Q93034
COMP10	sikokianin A	21636083		201007095006	2nzt_B_cavity_6	HK2	P52789	P52789
COMP10	sikokianin A	21636083		201007095006	2i7x_A_cavity_1	CPSF3	Q9UKF6	Q9UKF6
COMP10	sikokianin A	21636083		201007095006	3c5k_A_cavity_1	HDAC6	Q9UBN7	Q9UBN7
COMP10	sikokianin A	21636083		201007095006	1w98_B_cavity_1	CCNE1	P24864	P24864
COMP10	sikokianin A	21636083		201007095006	3dl2_A_cavity_3	UEVLD	Q8IX04	Q8IX04
COMP10	sikokianin A	21636083		201007095006	2ozb_B_cavity_2	SNU13	P55769	P55769
COMP10	sikokianin A	21636083		201007095006	1qib_A_cavity_1	MMP2	P08253	P08253
COMP10	sikokianin A	21636083		201007095006	3bkb_A_cavity_3	FES	P07332	P07332
COMP10	sikokianin A	21636083		201007095006	3epy_B_cavity_2	ACBD7	Q8N6N7	Q8N6N7
COMP10	sikokianin A	21636083		201007095006	1wh0_A_cavity_1	USP19	O94966	O94966
COMP10	sikokianin A	21636083		201007095006	2nn6_F_cavity_1	EXOSC9	Q06265	Q06265
COMP10	sikokianin A	21636083		201007095006	2bsk_D_cavity_1	TIMM9	Q9Y5J7	Q9Y5J7
COMP10	sikokianin A	21636083		201007095006	1inz_A_cavity_1	EPN1	Q9Y6I3	Q9Y6I3
COMP10	sikokianin A	21636083		201007095006	2dnk_A_cavity_1	CELF4	Q9BZC1	Q9BZC1
COMP10	sikokianin A	21636083		201007095006	1p32_C_cavity_1	C1QBP	Q07021	Q07021
COMP10	sikokianin A	21636083		201007095006	2w96_A_cavity_1	CCND1	P24385	P24385
COMP10	sikokianin A	21636083		201007095006	1w45_B_cavity_2	ANXA8	P13928	P13928
COMP10	sikokianin A	21636083		201007095006	3dof_B_cavity_1	ARL2	P36404	P36404
COMP10	sikokianin A	21636083		201007095006	1wf8_A_cavity_1	PPP1R9A	Q9ULJ8	Q9ULJ8
COMP10	sikokianin A	21636083		201007095006	2pom_A_cavity_3	TAB1	Q15750	Q15750
COMP10	sikokianin A	21636083		201007095006	2k8f_A_cavity_1	EP300	Q09472	Q09472
COMP10	sikokianin A	21636083		201007095006	2cpt_A_cavity_1	VPS4B	O75351	O75351
COMP10	sikokianin A	21636083		201007095006	2gk9_A_cavity_2	PIP4K2C	Q8TBX8	Q8TBX8
COMP10	sikokianin A	21636083		201007095006	1wji_A_cavity_1	TDRD3	Q9H7E2	Q9H7E2
COMP10	sikokianin A	21636083		201007095006	2yu4_A_cavity_1	NSMCE2	Q96MF7	Q96MF7
COMP10	sikokianin A	21636083		201007095006	1iol_A_cavity_2	HSD17B1	P14061	P14061
COMP10	sikokianin A	21636083		201007095006	2coa_A_cavity_1	PRKD2	Q9BZL6	Q9BZL6
COMP10	sikokianin A	21636083		201007095006	1mj4_A_cavity_1	SUOX	P51687	P51687
COMP10	sikokianin A	21636083		201007095006	2eb1_A_cavity_1	DICER1	Q9UPY3	Q9UPY3
COMP10	sikokianin A	21636083		201007095006	3g73_B_cavity_1	FOXM1	Q08050	Q08050
COMP10	sikokianin A	21636083		201007095006	1egw_D_cavity_2	MEF2A	Q02078	Q02078
COMP10	sikokianin A	21636083		201007095006	2f9d_B_cavity_2	SF3B6	Q9Y3B4	Q9Y3B4
COMP10	sikokianin A	21636083		201007095006	1bh9_B_cavity_1	TAF13	Q15543	Q15543
COMP10	sikokianin A	21636083		201007095006	2nmp_C_cavity_1	CTH	P32929	P32929
COMP10	sikokianin A	21636083		201007095006	1xdt_T_cavity_4	HBEGF	Q99075	Q99075
COMP10	sikokianin A	21636083		201007095006	1yhn_B_cavity_1	RAB7A	P51149	P51149
COMP10	sikokianin A	21636083		201007095006	1rxt_C_cavity_3	NMT1	P30419	P30419
COMP10	sikokianin A	21636083		201007095006	1qls_A_cavity_1	ANXA1	P04083	P04083
COMP10	sikokianin A	21636083		201007095006	1igr_A_cavity_1	IGF1R	P08069	P08069
COMP10	sikokianin A	21636083		201007095006	1iau_A_cavity_1	GZMB	P10144	P10144
COMP10	sikokianin A	21636083		201007095006	2bu7_A_cavity_3	PDK2	Q15119	Q15119
COMP10	sikokianin A	21636083		201007095006	2bzl_A_cavity_2	PTPN14	Q15678	Q15678
COMP10	sikokianin A	21636083		201007095006	2ee4_A_cavity_1	ARHGAP5	Q13017	Q13017
COMP10	sikokianin A	21636083		201007095006	1pve_A_cavity_1	RAD23B	P54727	P54727
COMP10	sikokianin A	21636083		201007095006	1wl4_A_cavity_1	ACAT2	Q9BWD1	Q9BWD1
COMP10	sikokianin A	21636083		201007095006	2iwg_E_cavity_1	TRIM21	P19474	P19474
COMP10	sikokianin A	21636083		201007095006	2vz6_A_cavity_1	CAMK2A	Q9UQM7	Q9UQM7
COMP10	sikokianin A	21636083		201007095006	1h2t_C_cavity_1	NCBP1	Q09161	Q09161
COMP10	sikokianin A	21636083		201007095006	1y8o_A_cavity_2	PDK3	Q15120	Q15120
COMP10	sikokianin A	21636083		201007095006	1spj_A_cavity_1	KLK1	P06870	P06870
COMP10	sikokianin A	21636083		201007095006	1q2h_C_cavity_1	SH2B2	O14492	O14492
COMP10	sikokianin A	21636083		201007095006	2c0o_A_cavity_2	HCK	P08631	P08631
COMP10	sikokianin A	21636083		201007095006	2agj_H_cavity_2	IGHM	P01871	P01871
COMP11	chamaejasmin D	11250034		201007124924	3bhy_A_cavity_4	DAPK3	O43293	O43293
COMP11	chamaejasmin D	11250034		201007124924	2vre_A_cavity_4	ECH1	Q13011	Q13011
COMP11	chamaejasmin D	11250034		201007124924	2owi_A_cavity_1	RGS18	Q9NS28	Q9NS28
COMP11	chamaejasmin D	11250034		201007124924	1iq3_A_cavity_1	REPS2	Q8NFH8	Q8NFH8
COMP11	chamaejasmin D	11250034		201007124924	3eap_D_cavity_1	ARHGAP11A	Q6P4F7	Q6P4F7
COMP11	chamaejasmin D	11250034		201007124924	1ggz_A_cavity_2	CALML3	P27482	P27482
COMP11	chamaejasmin D	11250034		201007124924	1aoa_A_cavity_2	PLS3	P13797	P13797
COMP11	chamaejasmin D	11250034		201007124924	1o9k_D_cavity_1	E2F1	Q01094	Q01094
COMP11	chamaejasmin D	11250034		201007124924	1wh0_A_cavity_1	USP19	O94966	O94966
COMP11	chamaejasmin D	11250034		201007124924	1fg9_E_cavity_2	IFNGR1	P15260	P15260
COMP11	chamaejasmin D	11250034		201007124924	1x65_A_cavity_1	CSDE1	O75534	O75534
COMP11	chamaejasmin D	11250034		201007124924	2zme_A_cavity_1	SNF8	Q96H20	Q96H20
COMP11	chamaejasmin D	11250034		201007124924	1x1f_A_cavity_2	STAP1	Q9ULZ2	Q9ULZ2
COMP11	chamaejasmin D	11250034		201007124924	3d3l_B_cavity_3	ALOX12	P18054	P18054
COMP11	chamaejasmin D	11250034		201007124924	3gtu_B_cavity_1	GSTM2	P28161	P28161
COMP11	chamaejasmin D	11250034		201007124924	2p54_A_cavity_4	PPARA	Q07869	Q07869
COMP11	chamaejasmin D	11250034		201007124924	1iau_A_cavity_1	GZMB	P10144	P10144
COMP11	chamaejasmin D	11250034		201007124924	2fg5_A_cavity_1	RAB31	Q13636	Q13636
COMP11	chamaejasmin D	11250034		201007124924	2cmw_A_cavity_1	CSNK1G1	Q9HCP0	Q9HCP0
COMP11	chamaejasmin D	11250034		201007124924	1s70_A_cavity_2	PPP1CB	P62140	P62140
COMP11	chamaejasmin D	11250034		201007124924	1gqm_E_cavity_1	S100A12	P80511	P80511
COMP11	chamaejasmin D	11250034		201007124924	2csw_A_cavity_1	RNF8	O76064	O76064
COMP11	chamaejasmin D	11250034		201007124924	1yhn_B_cavity_1	RAB7A	P51149	P51149
COMP11	chamaejasmin D	11250034		201007124924	2a98_A_cavity_2	ITPKC	Q96DU7	Q96DU7
COMP11	chamaejasmin D	11250034		201007124924	2cpt_A_cavity_1	VPS4B	O75351	O75351
COMP11	chamaejasmin D	11250034		201007124924	1qib_A_cavity_1	MMP2	P08253	P08253
COMP11	chamaejasmin D	11250034		201007124924	2dmy_A_cavity_1	STRBP	Q96SI9	Q96SI9
COMP11	chamaejasmin D	11250034		201007124924	2bc9_A_cavity_1	GBP1	P32455	P32455
COMP11	chamaejasmin D	11250034		201007124924	2e1o_A_cavity_1	HHEX	Q03014	Q03014
COMP11	chamaejasmin D	11250034		201007124924	1zag_D_cavity_1	AZGP1	P25311	P25311
COMP11	chamaejasmin D	11250034		201007124924	2f3i_A_cavity_1	POLR2H	P52434	P52434
COMP11	chamaejasmin D	11250034		201007124924	3bum_B_cavity_1	CBL	P22681	P22681
COMP11	chamaejasmin D	11250034		201007124924	2ad1_A_cavity_2	SULT1C4	O75897	O75897
COMP11	chamaejasmin D	11250034		201007124924	2ig7_B_cavity_1	CHKB	Q9Y259	Q9Y259
COMP11	chamaejasmin D	11250034		201007124924	2ozb_B_cavity_2	SNU13	P55769	P55769
COMP11	chamaejasmin D	11250034		201007124924	3bfx_B_cavity_1	SULT1C2	O00338	O00338
COMP11	chamaejasmin D	11250034		201007124924	1w98_B_cavity_1	CCNE1	P24864	P24864
COMP11	chamaejasmin D	11250034		201007124924	3epy_B_cavity_3	ACBD7	Q8N6N7	Q8N6N7
COMP11	chamaejasmin D	11250034		201007124924	3dpl_C_cavity_4	CUL5	Q93034	Q93034
COMP11	chamaejasmin D	11250034		201007124924	2rli_A_cavity_3	SCO2	O43819	O43819
COMP11	chamaejasmin D	11250034		201007124924	3e7o_B_cavity_3	MAPK9	P45984	P45984
COMP11	chamaejasmin D	11250034		201007124924	3bg0_G_cavity_4	SEC13	P55735	P55735
COMP11	chamaejasmin D	11250034		201007124924	2c2h_A_cavity_1	RAC3	P60763	P60763
COMP11	chamaejasmin D	11250034		201007124924	2ee4_A_cavity_1	ARHGAP5	Q13017	Q13017
COMP11	chamaejasmin D	11250034		201007124924	2coa_A_cavity_1	PRKD2	Q9BZL6	Q9BZL6
COMP11	chamaejasmin D	11250034		201007124924	1qls_A_cavity_1	ANXA1	P04083	P04083
COMP11	chamaejasmin D	11250034		201007124924	3c5k_A_cavity_1	HDAC6	Q9UBN7	Q9UBN7
COMP11	chamaejasmin D	11250034		201007124924	2zj4_A_cavity_1	GFPT1	Q06210	Q06210
COMP11	chamaejasmin D	11250034		201007124924	3bky_H_cavity_1	MS4A1	P11836	P11836
COMP11	chamaejasmin D	11250034		201007124924	1mj4_A_cavity_1	SUOX	P51687	P51687
COMP11	chamaejasmin D	11250034		201007124924	1xv9_D_cavity_1	NR1I3	Q14994	Q14994
COMP11	chamaejasmin D	11250034		201007124924	1p32_C_cavity_1	C1QBP	Q07021	Q07021
COMP11	chamaejasmin D	11250034		201007124924	2iwg_E_cavity_1	TRIM21	P19474	P19474
COMP11	chamaejasmin D	11250034		201007124924	1inz_A_cavity_1	EPN1	Q9Y6I3	Q9Y6I3
COMP11	chamaejasmin D	11250034		201007124924	1ya0_B_cavity_2	SMG7	Q92540	Q92540
COMP11	chamaejasmin D	11250034		201007124924	1pve_A_cavity_1	RAD23B	P54727	P54727
COMP11	chamaejasmin D	11250034		201007124924	2fvl_B_cavity_1	AKR1C4	P17516	P17516
COMP11	chamaejasmin D	11250034		201007124924	1onq_C_cavity_1	CD1A	P06126	P06126
COMP11	chamaejasmin D	11250034		201007124924	1wl4_A_cavity_1	ACAT2	Q9BWD1	Q9BWD1
COMP11	chamaejasmin D	11250034		201007124924	1ikt_A_cavity_1	HSD17B4	P51659	P51659
COMP11	chamaejasmin D	11250034		201007124924	2vag_A_cavity_1	CLK1	P49759	P49759
COMP11	chamaejasmin D	11250034		201007124924	2dtg_C_cavity_1	INSR	P06213	P06213
COMP11	chamaejasmin D	11250034		201007124924	3eay_A_cavity_1	SENP7	Q9BQF6	Q9BQF6
COMP11	chamaejasmin D	11250034		201007124924	2r55_A_cavity_1	STARD5	Q9NSY2	Q9NSY2
COMP11	chamaejasmin D	11250034		201007124924	1woj_A_cavity_1	CNP	P09543	P09543
COMP11	chamaejasmin D	11250034		201007124924	2d86_A_cavity_1	VAV3	Q9UKW4	Q9UKW4
COMP11	chamaejasmin D	11250034		201007124924	2rnq_A_cavity_1	GTF2E1	P29083	P29083
COMP11	chamaejasmin D	11250034		201007124924	2bug_A_cavity_1	HSP90AA1	P07900	P07900
COMP11	chamaejasmin D	11250034		201007124924	2i7x_A_cavity_1	CPSF3	Q9UKF6	Q9UKF6
COMP12	chamaeflavone A	—	PMID: 23611151 PMCID: PMC3715147 DOI: 10.1021/np300815t	201007125818	2vre_A_cavity_4	ECH1	Q13011	Q13011
COMP12	chamaeflavone A	—		201007125818	1egw_D_cavity_1	MEF2A	Q02078	Q02078
COMP12	chamaeflavone A	—		201007125818	1omw_A_cavity_7	ADRBK1	P25098	P25098
COMP12	chamaeflavone A	—		201007125818	1snl_A_cavity_1	NUCB1	Q02818	Q02818
COMP12	chamaeflavone A	—		201007125818	1cok_A_cavity_1	TP73	O15350	O15350
COMP12	chamaeflavone A	—		201007125818	2h60_A_cavity_3	SMARCA4	P51532	P51532
COMP12	chamaeflavone A	—		201007125818	1igr_A_cavity_5	IGF1R	P08069	P08069
COMP12	chamaeflavone A	—		201007125818	2v62_B_cavity_2	VRK2	Q86Y07	Q86Y07
COMP12	chamaeflavone A	—		201007125818	2p0r_B_cavity_2	CAPN9	O14815	O14815
COMP12	chamaeflavone A	—		201007125818	2cra_A_cavity_1	HOXB13	Q92826	Q92826
COMP12	chamaeflavone A	—		201007125818	1x65_A_cavity_1	CSDE1	O75534	O75534
COMP12	chamaeflavone A	—		201007125818	2fg5_A_cavity_1	RAB31	Q13636	Q13636
COMP12	chamaeflavone A	—		201007125818	1w98_B_cavity_1	CCNE1	P24864	P24864
COMP12	chamaeflavone A	—		201007125818	2c2h_A_cavity_1	RAC3	P60763	P60763
COMP12	chamaeflavone A	—		201007125818	1s70_A_cavity_2	PPP1CB	P62140	P62140
COMP12	chamaeflavone A	—		201007125818	2dmy_A_cavity_1	STRBP	Q96SI9	Q96SI9
COMP12	chamaeflavone A	—		201007125818	1qgk_A_cavity_7	KPNB1	Q14974	Q14974
COMP12	chamaeflavone A	—		201007125818	3bg0_G_cavity_4	SEC13	P55735	P55735
COMP12	chamaeflavone A	—		201007125818	1b4f_F_cavity_1	EPHB2	P29323	P29323
COMP12	chamaeflavone A	—		201007125818	1zag_D_cavity_1	AZGP1	P25311	P25311
COMP12	chamaeflavone A	—		201007125818	1jv1_A_cavity_3	UAP1	Q16222	Q16222
COMP12	chamaeflavone A	—		201007125818	2ysd_A_cavity_1	MAGI1	Q96QZ7	Q96QZ7
COMP12	chamaeflavone A	—		201007125818	1aii_A_cavity_2	ANXA3	P12429	P12429
COMP12	chamaeflavone A	—		201007125818	2ys5_A_cavity_2	ALK	Q9UM73	Q9UM73
COMP12	chamaeflavone A	—		201007125818	1wf8_A_cavity_1	PPP1R9A	Q9ULJ8	Q9ULJ8
COMP12	chamaeflavone A	—		201007125818	1yhn_B_cavity_1	RAB7A	P51149	P51149
COMP12	chamaeflavone A	—		201007125818	2zu6_D_cavity_2	EIF4A1	P60842	P60842
COMP12	chamaeflavone A	—		201007125818	1iau_A_cavity_1	GZMB	P10144	P10144
COMP12	chamaeflavone A	—		201007125818	1n2l_A_cavity_5	ARSA	P15289	P15289
COMP12	chamaeflavone A	—		201007125818	3c5k_A_cavity_1	HDAC6	Q9UBN7	Q9UBN7
COMP12	chamaeflavone A	—		201007125818	1mj4_A_cavity_1	SUOX	P51687	P51687
COMP12	chamaeflavone A	—		201007125818	1qls_A_cavity_1	ANXA1	P04083	P04083
COMP12	chamaeflavone A	—		201007125818	2dtg_C_cavity_1	INSR	P06213	P06213
COMP12	chamaeflavone A	—		201007125818	2ad1_A_cavity_2	SULT1C4	O75897	O75897
COMP12	chamaeflavone A	—		201007125818	2r55_A_cavity_1	STARD5	Q9NSY2	Q9NSY2
COMP12	chamaeflavone A	—		201007125818	2ve7_C_cavity_1	NDC80	O14777	O14777
COMP12	chamaeflavone A	—		201007125818	1x5n_A_cavity_1	USH1C	Q9Y6N9	Q9Y6N9
COMP12	chamaeflavone A	—		201007125818	1wch_A_cavity_1	PTPN13	Q12923	Q12923
COMP12	chamaeflavone A	—		201007125818	1xv9_D_cavity_1	NR1I3	Q14994	Q14994
COMP12	chamaeflavone A	—		201007125818	2daf_A_cavity_2	IQUB	Q8NA54	Q8NA54
COMP12	chamaeflavone A	—		201007125818	1mje_A_cavity_5	SHFM1	P60896	P60896
COMP12	chamaeflavone A	—		201007125818	2h5g_A_cavity_1	ALDH18A1	P54886	P54886
COMP12	chamaeflavone A	—		201007125818	1xdt_T_cavity_3	HBEGF	Q99075	Q99075
COMP12	chamaeflavone A	—		201007125818	2a98_A_cavity_2	ITPKC	Q96DU7	Q96DU7
COMP12	chamaeflavone A	—		201007125818	2vag_A_cavity_1	CLK1	P49759	P49759
COMP12	chamaeflavone A	—		201007125818	1x6g_A_cavity_1	MATK	P42679	P42679
COMP12	chamaeflavone A	—		201007125818	2eec_A_cavity_1	FLNB	O75369	O75369
COMP12	chamaeflavone A	—		201007125818	2i7x_A_cavity_1	CPSF3	Q9UKF6	Q9UKF6
COMP12	chamaeflavone A	—		201007125818	2iwg_E_cavity_1	TRIM21	P19474	P19474
COMP12	chamaeflavone A	—		201007125818	2hzp_A_cavity_2	KYNU	Q16719	Q16719
COMP12	chamaeflavone A	—		201007125818	2dmd_A_cavity_2	ZFP64	Q9NPA5	Q9NPA5
COMP12	chamaeflavone A	—		201007125818	2qtz_A_cavity_1	MTRR	Q9UBK8	Q9UBK8
COMP12	chamaeflavone A	—		201007125818	1wi3_A_cavity_2	SATB2	Q9UPW6	Q9UPW6
COMP12	chamaeflavone A	—		201007125818	2nry_C_cavity_2	IRAK4	Q9NWZ3	Q9NWZ3
COMP12	chamaeflavone A	—		201007125818	2rnq_A_cavity_1	GTF2E1	P29083	P29083
COMP12	chamaeflavone A	—		201007125818	1lfg_A_cavity_3	LTF	P02788	P02788
COMP12	chamaeflavone A	—		201007125818	1pve_A_cavity_1	RAD23B	P54727	P54727
COMP12	chamaeflavone A	—		201007125818	1elk_A_cavity_1	TOM1	O60784	O60784
COMP12	chamaeflavone A	—		201007125818	1ya0_B_cavity_1	SMG7	Q92540	Q92540
COMP12	chamaeflavone A	—		201007125818	2bsk_D_cavity_1	TIMM9	Q9Y5J7	Q9Y5J7
COMP12	chamaeflavone A	—		201007125818	1qib_A_cavity_1	MMP2	P08253	P08253
COMP13	neochamaejasmin B	21636084		201007130547	2rhk_D_cavity_1	CPSF4	O95639	O95639
COMP13	neochamaejasmin B	21636084		201007130547	3c6g_B_cavity_3	CYP2R1	Q6VVX0	Q6VVX0
COMP13	neochamaejasmin B	21636084		201007130547	2uxw_A_cavity_3	ACADVL	P49748	P49748
COMP13	neochamaejasmin B	21636084		201007130547	2obh_B_cavity_1	CETN2	P41208	P41208
COMP13	neochamaejasmin B	21636084		201007130547	2owi_A_cavity_1	RGS18	Q9NS28	Q9NS28
COMP13	neochamaejasmin B	21636084		201007130547	2qtz_A_cavity_3	MTRR	Q9UBK8	Q9UBK8
COMP13	neochamaejasmin B	21636084		201007130547	2jwe_A_cavity_1	TJP1	Q07157	Q07157
COMP13	neochamaejasmin B	21636084		201007130547	3hd6_A_cavity_4	RHCG	Q9UBD6	Q9UBD6
COMP13	neochamaejasmin B	21636084		201007130547	2dk5_A_cavity_1	POLR3F	Q9H1D9	Q9H1D9
COMP13	neochamaejasmin B	21636084		201007130547	1snl_A_cavity_2	NUCB1	Q02818	Q02818
COMP13	neochamaejasmin B	21636084		201007130547	2pp4_A_cavity_2	RUNX1T1	Q06455	Q06455
COMP13	neochamaejasmin B	21636084		201007130547	2wa0_A_cavity_4	MAGEA4	P43358	P43358
COMP13	neochamaejasmin B	21636084		201007130547	2de0_X_cavity_2	FUT8	Q9BYC5	Q9BYC5
COMP13	neochamaejasmin B	21636084		201007130547	1uw4_D_cavity_1	UPF3B	Q9BZI7	Q9BZI7
COMP13	neochamaejasmin B	21636084		201007130547	1ggz_A_cavity_2	CALML3	P27482	P27482
COMP13	neochamaejasmin B	21636084		201007130547	1wh0_A_cavity_1	USP19	O94966	O94966
COMP13	neochamaejasmin B	21636084		201007130547	2h63_A_cavity_1	BLVRA	P53004	P53004
COMP13	neochamaejasmin B	21636084		201007130547	1x65_A_cavity_1	CSDE1	O75534	O75534
COMP13	neochamaejasmin B	21636084		201007130547	2h08_A_cavity_1	PRPS1	P60891	P60891
COMP13	neochamaejasmin B	21636084		201007130547	2os6_A_cavity_1	ARHGEF12	Q9NZN5	Q9NZN5
COMP13	neochamaejasmin B	21636084		201007130547	1x1f_A_cavity_2	STAP1	Q9ULZ2	Q9ULZ2
COMP13	neochamaejasmin B	21636084		201007130547	2p54_A_cavity_4	PPARA	Q07869	Q07869
COMP13	neochamaejasmin B	21636084		201007130547	1gzq_A_cavity_1	CD1B	P29016	P29016
COMP13	neochamaejasmin B	21636084		201007130547	3eap_D_cavity_1	ARHGAP11A	Q6P4F7	Q6P4F7
COMP13	neochamaejasmin B	21636084		201007130547	1yb1_A_cavity_1	HSD17B11	Q8NBQ5	Q8NBQ5
COMP13	neochamaejasmin B	21636084		201007130547	3gtu_B_cavity_1	GSTM2	P28161	P28161
COMP13	neochamaejasmin B	21636084		201007130547	2raw_B_cavity_1	BIRC5	O15392	O15392
COMP13	neochamaejasmin B	21636084		201007130547	1r8u_A_cavity_1	CITED2	Q99967	Q99967
COMP13	neochamaejasmin B	21636084		201007130547	2vpk_A_cavity_1	MYNN	Q9NPC7	Q9NPC7
COMP13	neochamaejasmin B	21636084		201007130547	1iau_A_cavity_1	GZMB	P10144	P10144
COMP13	neochamaejasmin B	21636084		201007130547	3dpl_C_cavity_4	CUL5	Q93034	Q93034
COMP13	neochamaejasmin B	21636084		201007130547	1yhn_B_cavity_1	RAB7A	P51149	P51149
COMP13	neochamaejasmin B	21636084		201007130547	2cmw_A_cavity_1	CSNK1G1	Q9HCP0	Q9HCP0
COMP13	neochamaejasmin B	21636084		201007130547	7ics_A_cavity_3	POLB	P06746	P06746
COMP13	neochamaejasmin B	21636084		201007130547	2c62_A_cavity_1	SUB1	P53999	P53999
COMP13	neochamaejasmin B	21636084		201007130547	2f3i_A_cavity_1	POLR2H	P52434	P52434
COMP13	neochamaejasmin B	21636084		201007130547	3c5k_A_cavity_1	HDAC6	Q9UBN7	Q9UBN7
COMP13	neochamaejasmin B	21636084		201007130547	2ozb_B_cavity_2	SNU13	P55769	P55769
COMP13	neochamaejasmin B	21636084		201007130547	2coa_A_cavity_1	PRKD2	Q9BZL6	Q9BZL6
COMP13	neochamaejasmin B	21636084		201007130547	1zag_D_cavity_1	AZGP1	P25311	P25311
COMP13	neochamaejasmin B	21636084		201007130547	2r55_A_cavity_1	STARD5	Q9NSY2	Q9NSY2
COMP13	neochamaejasmin B	21636084		201007130547	3epy_B_cavity_3	ACBD7	Q8N6N7	Q8N6N7
COMP13	neochamaejasmin B	21636084		201007130547	1rgo_A_cavity_1	ZFP36L2	P47974	P47974
COMP13	neochamaejasmin B	21636084		201007130547	1pkx_A_cavity_3	ATIC	P31939	P31939
COMP13	neochamaejasmin B	21636084		201007130547	1qls_A_cavity_1	ANXA1	P04083	P04083
COMP13	neochamaejasmin B	21636084		201007130547	2ija_A_cavity_1	NAT1	P18440	P18440
COMP13	neochamaejasmin B	21636084		201007130547	3dl2_A_cavity_3	UEVLD	Q8IX04	Q8IX04
COMP13	neochamaejasmin B	21636084		201007130547	1p32_C_cavity_1	C1QBP	Q07021	Q07021
COMP13	neochamaejasmin B	21636084		201007130547	2vr2_A_cavity_1	DPYS	Q14117	Q14117
COMP13	neochamaejasmin B	21636084		201007130547	1k9k_A_cavity_2	S100A6	P06703	P06703
COMP13	neochamaejasmin B	21636084		201007130547	2acm_B_cavity_1	MUC1	P15941	P15941
COMP13	neochamaejasmin B	21636084		201007130547	3e7o_B_cavity_3	MAPK9	P45984	P45984
COMP13	neochamaejasmin B	21636084		201007130547	2d9b_A_cavity_1	GTF2I	P78347	P78347
COMP13	neochamaejasmin B	21636084		201007130547	2iwg_E_cavity_1	TRIM21	P19474	P19474
COMP13	neochamaejasmin B	21636084		201007130547	1bh9_B_cavity_1	TAF13	Q15543	Q15543
COMP13	neochamaejasmin B	21636084		201007130547	2gk9_A_cavity_2	PIP4K2C	Q8TBX8	Q8TBX8
COMP13	neochamaejasmin B	21636084		201007130547	1xvp_A_cavity_1	NR1I3	Q14994	Q14994
COMP13	neochamaejasmin B	21636084		201007130547	2zme_A_cavity_1	SNF8	Q96H20	Q96H20
COMP13	neochamaejasmin B	21636084		201007130547	3bxw_A_cavity_1	CHID1	Q9BWS9	Q9BWS9
COMP13	neochamaejasmin B	21636084		201007130547	3bg9_A_cavity_4	PC	P11498	P11498
COMP13	neochamaejasmin B	21636084		201007130547	2oay_A_cavity_3	SERPING1	P05155	P05155
COMP13	neochamaejasmin B	21636084		201007130547	3bfx_B_cavity_1	SULT1C2	O00338	O00338
COMP13	neochamaejasmin B	21636084		201007130547	1w98_B_cavity_1	CCNE1	P24864	P24864
COMP13	neochamaejasmin B	21636084		201007130547	1qib_A_cavity_1	MMP2	P08253	P08253
COMP13	neochamaejasmin B	21636084		201007130547	3bum_B_cavity_1	CBL	P22681	P22681
COMP13	neochamaejasmin B	21636084		201007130547	2gl8_C_cavity_1	RXRG	P48443	P48443
COMP13	neochamaejasmin B	21636084		201007130547	2w4o_A_cavity_1	CAMK4	Q16566	Q16566
COMP13	neochamaejasmin B	21636084		201007130547	2zu6_D_cavity_2	EIF4A1	P60842	P60842
COMP13	neochamaejasmin B	21636084		201007130547	1woj_A_cavity_1	CNP	P09543	P09543
COMP13	neochamaejasmin B	21636084		201007130547	1prx_A_cavity_1	PRDX6	P30041	P30041
COMP13	neochamaejasmin B	21636084		201007130547	2c0o_A_cavity_2	HCK	P08631	P08631
COMP13	neochamaejasmin B	21636084		201007130547	2d86_A_cavity_1	VAV3	Q9UKW4	Q9UKW4
COMP13	neochamaejasmin B	21636084		201007130547	2a98_A_cavity_2	ITPKC	Q96DU7	Q96DU7
COMP14	neochamaejasmin C	—	PMID: 23222270 PMCID: PMC4011604 DOI: 10.1038/aps.2012.158;PMID: 15997133 DOI: 10.1248/cpb.53.776	201007131207	2qtz_A_cavity_3	MTRR	Q9UBK8	Q9UBK8
COMP14	neochamaejasmin C	—		201007131207	2jwe_A_cavity_1	TJP1	Q07157	Q07157
COMP14	neochamaejasmin C	—		201007131207	2owi_A_cavity_1	RGS18	Q9NS28	Q9NS28
COMP14	neochamaejasmin C	—		201007131207	1ig3_A_cavity_1	TPK1	Q9H3S4	Q9H3S4
COMP14	neochamaejasmin C	—		201007131207	2h08_A_cavity_1	PRPS1	P60891	P60891
COMP14	neochamaejasmin C	—		201007131207	1jfi_A_cavity_1	DRAP1	Q14919	Q14919
COMP14	neochamaejasmin C	—		201007131207	3bhy_A_cavity_4	DAPK3	O43293	O43293
COMP14	neochamaejasmin C	—		201007131207	2os6_A_cavity_1	ARHGEF12	Q9NZN5	Q9NZN5
COMP14	neochamaejasmin C	—		201007131207	1uw4_D_cavity_1	UPF3B	Q9BZI7	Q9BZI7
COMP14	neochamaejasmin C	—		201007131207	3eap_D_cavity_1	ARHGAP11A	Q6P4F7	Q6P4F7
COMP14	neochamaejasmin C	—		201007131207	1ggz_A_cavity_2	CALML3	P27482	P27482
COMP14	neochamaejasmin C	—		201007131207	2dk2_A_cavity_2	HNRNPR	O43390	O43390
COMP14	neochamaejasmin C	—		201007131207	2h63_A_cavity_1	BLVRA	P53004	P53004
COMP14	neochamaejasmin C	—		201007131207	1iq3_A_cavity_1	REPS2	Q8NFH8	Q8NFH8
COMP14	neochamaejasmin C	—		201007131207	2cra_A_cavity_1	HOXB13	Q92826	Q92826
COMP14	neochamaejasmin C	—		201007131207	1x65_A_cavity_1	CSDE1	O75534	O75534
COMP14	neochamaejasmin C	—		201007131207	2gk9_A_cavity_2	PIP4K2C	Q8TBX8	Q8TBX8
COMP14	neochamaejasmin C	—		201007131207	1e51_A_cavity_1	ALAD	P13716	P13716
COMP14	neochamaejasmin C	—		201007131207	1zte_C_cavity_1	SOD2	P04179	P04179
COMP14	neochamaejasmin C	—		201007131207	2rli_A_cavity_3	SCO2	O43819	O43819
COMP14	neochamaejasmin C	—		201007131207	1x5n_A_cavity_1	USH1C	Q9Y6N9	Q9Y6N9
COMP14	neochamaejasmin C	—		201007131207	1w98_B_cavity_1	CCNE1	P24864	P24864
COMP14	neochamaejasmin C	—		201007131207	3epy_B_cavity_2	ACBD7	Q8N6N7	Q8N6N7
COMP14	neochamaejasmin C	—		201007131207	1yhn_B_cavity_1	RAB7A	P51149	P51149
COMP14	neochamaejasmin C	—		201007131207	3dpl_C_cavity_4	CUL5	Q93034	Q93034
COMP14	neochamaejasmin C	—		201007131207	2cmw_A_cavity_1	CSNK1G1	Q9HCP0	Q9HCP0
COMP14	neochamaejasmin C	—		201007131207	1tg6_A_cavity_2	CLPP	Q16740	Q16740
COMP14	neochamaejasmin C	—		201007131207	1woj_A_cavity_1	CNP	P09543	P09543
COMP14	neochamaejasmin C	—		201007131207	1gqm_E_cavity_1	S100A12	P80511	P80511
COMP14	neochamaejasmin C	—		201007131207	2r55_A_cavity_1	STARD5	Q9NSY2	Q9NSY2
COMP14	neochamaejasmin C	—		201007131207	1wh0_A_cavity_1	USP19	O94966	O94966
COMP14	neochamaejasmin C	—		201007131207	3b68_A_cavity_1	AR	P10275	P10275
COMP14	neochamaejasmin C	—		201007131207	7ics_A_cavity_3	POLB	P06746	P06746
COMP14	neochamaejasmin C	—		201007131207	2da7_A_cavity_1	ZEB2	O60315	O60315
COMP14	neochamaejasmin C	—		201007131207	3c5k_A_cavity_1	HDAC6	Q9UBN7	Q9UBN7
COMP14	neochamaejasmin C	—		201007131207	1mj4_A_cavity_1	SUOX	P51687	P51687
COMP14	neochamaejasmin C	—		201007131207	2w4o_A_cavity_1	CAMK4	Q16566	Q16566
COMP14	neochamaejasmin C	—		201007131207	1qls_A_cavity_1	ANXA1	P04083	P04083
COMP14	neochamaejasmin C	—		201007131207	2zme_A_cavity_1	SNF8	Q96H20	Q96H20
COMP14	neochamaejasmin C	—		201007131207	1iau_A_cavity_1	GZMB	P10144	P10144
COMP14	neochamaejasmin C	—		201007131207	1qib_A_cavity_1	MMP2	P08253	P08253
COMP14	neochamaejasmin C	—		201007131207	1rgo_A_cavity_1	ZFP36L2	P47974	P47974
COMP14	neochamaejasmin C	—		201007131207	2daf_A_cavity_2	IQUB	Q8NA54	Q8NA54
COMP14	neochamaejasmin C	—		201007131207	1wi3_A_cavity_2	SATB2	Q9UPW6	Q9UPW6
COMP14	neochamaejasmin C	—		201007131207	3bg0_G_cavity_4	SEC13	P55735	P55735
COMP14	neochamaejasmin C	—		201007131207	1bh9_B_cavity_1	TAF13	Q15543	Q15543
COMP14	neochamaejasmin C	—		201007131207	2ep8_A_cavity_1	PES1	O00541	O00541
COMP14	neochamaejasmin C	—		201007131207	2c62_A_cavity_1	SUB1	P53999	P53999
COMP14	neochamaejasmin C	—		201007131207	2acm_B_cavity_1	MUC1	P15941	P15941
COMP14	neochamaejasmin C	—		201007131207	1ch4_A_cavity_1	HBB	P68871	P68871
COMP14	neochamaejasmin C	—		201007131207	2bc9_A_cavity_1	GBP1	P32455	P32455
COMP14	neochamaejasmin C	—		201007131207	1u6g_B_cavity_1	CUL1	Q13616	Q13616
COMP14	neochamaejasmin C	—		201007131207	1zag_D_cavity_1	AZGP1	P25311	P25311
COMP14	neochamaejasmin C	—		201007131207	1jv1_A_cavity_3	UAP1	Q16222	Q16222
COMP14	neochamaejasmin C	—		201007131207	2nn6_F_cavity_1	EXOSC9	Q06265	Q06265
COMP14	neochamaejasmin C	—		201007131207	2a98_A_cavity_2	ITPKC	Q96DU7	Q96DU7
COMP14	neochamaejasmin C	—		201007131207	3ifb_A_cavity_1	FABP2	P12104	P12104
COMP14	neochamaejasmin C	—		201007131207	2h00_C_cavity_1	METTL16	Q86W50	Q86W50
COMP14	neochamaejasmin C	—		201007131207	2rnq_A_cavity_1	GTF2E1	P29083	P29083
COMP14	neochamaejasmin C	—		201007131207	1xv9_D_cavity_1	NR1I3	Q14994	Q14994
COMP15	sikokianin B	10076400		201007132028	2owi_A_cavity_1	RGS18	Q9NS28	Q9NS28
COMP15	sikokianin B	10076400		201007132028	2jwe_A_cavity_1	TJP1	Q07157	Q07157
COMP15	sikokianin B	10076400		201007132028	3hd6_A_cavity_4	RHCG	Q9UBD6	Q9UBD6
COMP15	sikokianin B	10076400		201007132028	1snl_A_cavity_2	NUCB1	Q02818	Q02818
COMP15	sikokianin B	10076400		201007132028	2vre_A_cavity_4	ECH1	Q13011	Q13011
COMP15	sikokianin B	10076400		201007132028	2de0_X_cavity_2	FUT8	Q9BYC5	Q9BYC5
COMP15	sikokianin B	10076400		201007132028	2dba_A_cavity_1	UNC45A	Q9H3U1	Q9H3U1
COMP15	sikokianin B	10076400		201007132028	1ggz_A_cavity_2	CALML3	P27482	P27482
COMP15	sikokianin B	10076400		201007132028	1x65_A_cavity_1	CSDE1	O75534	O75534
COMP15	sikokianin B	10076400		201007132028	2h08_A_cavity_1	PRPS1	P60891	P60891
COMP15	sikokianin B	10076400		201007132028	3eap_D_cavity_1	ARHGAP11A	Q6P4F7	Q6P4F7
COMP15	sikokianin B	10076400		201007132028	2raw_B_cavity_1	BIRC5	O15392	O15392
COMP15	sikokianin B	10076400		201007132028	3gtu_B_cavity_1	GSTM2	P28161	P28161
COMP15	sikokianin B	10076400		201007132028	1gzq_A_cavity_1	CD1B	P29016	P29016
COMP15	sikokianin B	10076400		201007132028	1yb1_A_cavity_1	HSD17B11	Q8NBQ5	Q8NBQ5
COMP15	sikokianin B	10076400		201007132028	2dmy_A_cavity_1	STRBP	Q96SI9	Q96SI9
COMP15	sikokianin B	10076400		201007132028	2os6_A_cavity_1	ARHGEF12	Q9NZN5	Q9NZN5
COMP15	sikokianin B	10076400		201007132028	1r8u_A_cavity_1	CITED2	Q99967	Q99967
COMP15	sikokianin B	10076400		201007132028	1d6v_L_cavity_1	IGHG1	P01857	P01857
COMP15	sikokianin B	10076400		201007132028	2dgu_A_cavity_2	SYNCRIP	O60506	O60506
COMP15	sikokianin B	10076400		201007132028	2vig_C_cavity_1	ACADS	P16219	P16219
COMP15	sikokianin B	10076400		201007132028	2p0r_B_cavity_2	CAPN9	O14815	O14815
COMP15	sikokianin B	10076400		201007132028	2raj_A_cavity_1	SNX9	Q9Y5X1	Q9Y5X1
COMP15	sikokianin B	10076400		201007132028	1ggt_A_cavity_2	F13A1	P00488	P00488
COMP15	sikokianin B	10076400		201007132028	2z6e_C_cavity_2	DAAM1	Q9Y4D1	Q9Y4D1
COMP15	sikokianin B	10076400		201007132028	2wa0_A_cavity_2	MAGEA4	P43358	P43358
COMP15	sikokianin B	10076400		201007132028	1so0_C_cavity_2	GALM	Q96C23	Q96C23
COMP15	sikokianin B	10076400		201007132028	1yhn_B_cavity_1	RAB7A	P51149	P51149
COMP15	sikokianin B	10076400		201007132028	1qib_A_cavity_1	MMP2	P08253	P08253
COMP15	sikokianin B	10076400		201007132028	3c5k_A_cavity_1	HDAC6	Q9UBN7	Q9UBN7
COMP15	sikokianin B	10076400		201007132028	2gk9_A_cavity_2	PIP4K2C	Q8TBX8	Q8TBX8
COMP15	sikokianin B	10076400		201007132028	3bg0_G_cavity_4	SEC13	P55735	P55735
COMP15	sikokianin B	10076400		201007132028	1x5n_A_cavity_1	USH1C	Q9Y6N9	Q9Y6N9
COMP15	sikokianin B	10076400		201007132028	1iau_A_cavity_1	GZMB	P10144	P10144
COMP15	sikokianin B	10076400		201007132028	1wh0_A_cavity_1	USP19	O94966	O94966
COMP15	sikokianin B	10076400		201007132028	1k9k_A_cavity_2	S100A6	P06703	P06703
COMP15	sikokianin B	10076400		201007132028	3epy_B_cavity_2	ACBD7	Q8N6N7	Q8N6N7
COMP15	sikokianin B	10076400		201007132028	2nn6_F_cavity_1	EXOSC9	Q06265	Q06265
COMP15	sikokianin B	10076400		201007132028	3e7o_B_cavity_3	MAPK9	P45984	P45984
COMP15	sikokianin B	10076400		201007132028	2iwg_E_cavity_1	TRIM21	P19474	P19474
COMP15	sikokianin B	10076400		201007132028	1bh9_B_cavity_1	TAF13	Q15543	Q15543
COMP15	sikokianin B	10076400		201007132028	2w4o_A_cavity_1	CAMK4	Q16566	Q16566
COMP15	sikokianin B	10076400		201007132028	3bxw_A_cavity_1	CHID1	Q9BWS9	Q9BWS9
COMP15	sikokianin B	10076400		201007132028	3dl2_A_cavity_3	UEVLD	Q8IX04	Q8IX04
COMP15	sikokianin B	10076400		201007132028	1xvp_A_cavity_1	NR1I3	Q14994	Q14994
COMP15	sikokianin B	10076400		201007132028	1gqm_E_cavity_1	S100A12	P80511	P80511
COMP15	sikokianin B	10076400		201007132028	2zme_A_cavity_1	SNF8	Q96H20	Q96H20
COMP15	sikokianin B	10076400		201007132028	1wuu_A_cavity_3	GALK1	P51570	P51570
COMP15	sikokianin B	10076400		201007132028	2gl8_C_cavity_1	RXRG	P48443	P48443
COMP15	sikokianin B	10076400		201007132028	3g1n_A_cavity_3	HUWE1	Q7Z6Z7	Q7Z6Z7
COMP15	sikokianin B	10076400		201007132028	1kgd_A_cavity_1	CASK	O14936	O14936
COMP15	sikokianin B	10076400		201007132028	1w98_B_cavity_1	CCNE1	P24864	P24864
COMP15	sikokianin B	10076400		201007132028	2coa_A_cavity_1	PRKD2	Q9BZL6	Q9BZL6
COMP15	sikokianin B	10076400		201007132028	3bfx_B_cavity_1	SULT1C2	O00338	O00338
COMP15	sikokianin B	10076400		201007132028	3g73_B_cavity_1	FOXM1	Q08050	Q08050
COMP15	sikokianin B	10076400		201007132028	3dpl_C_cavity_4	CUL5	Q93034	Q93034
COMP15	sikokianin B	10076400		201007132028	3bm4_A_cavity_1	NUDT5	Q9UKK9	Q9UKK9
COMP15	sikokianin B	10076400		201007132028	2j91_B_cavity_4	ADSL	P30566	P30566
COMP15	sikokianin B	10076400		201007132028	2csw_A_cavity_1	RNF8	O76064	O76064
COMP15	sikokianin B	10076400		201007132028	2ppi_A_cavity_1	GAN	Q9H2C0	Q9H2C0
COMP15	sikokianin B	10076400		201007132028	2c62_A_cavity_1	SUB1	P53999	P53999
COMP15	sikokianin B	10076400		201007132028	2a98_A_cavity_2	ITPKC	Q96DU7	Q96DU7
COMP15	sikokianin B	10076400		201007132028	1qls_A_cavity_1	ANXA1	P04083	P04083
COMP15	sikokianin B	10076400		201007132028	1pve_A_cavity_1	RAD23B	P54727	P54727
COMP15	sikokianin B	10076400		201007132028	3b68_A_cavity_1	AR	P10275	P10275
COMP15	sikokianin B	10076400		201007132028	2ql6_E_cavity_1	NMRK1	Q9NWW6	Q9NWW6
COMP15	sikokianin B	10076400		201007132028	1ggl_B_cavity_1	RBP5	P82980	P82980
COMP15	sikokianin B	10076400		201007132028	3eay_A_cavity_1	SENP7	Q9BQF6	Q9BQF6
COMP15	sikokianin B	10076400		201007132028	2ee4_A_cavity_1	ARHGAP5	Q13017	Q13017
COMP15	sikokianin B	10076400		201007132028	2acm_B_cavity_1	MUC1	P15941	P15941
COMP15	sikokianin B	10076400		201007132028	2bsk_D_cavity_1	TIMM9	Q9Y5J7	Q9Y5J7
COMP16	isoneochamaejasmin A	12991583		201112121940	2owi_A_cavity_1	RGS18	Q9NS28	Q9NS28
COMP16	isoneochamaejasmin A	12991583		201112121940	2jwe_A_cavity_1	TJP1	Q07157	Q07157
COMP16	isoneochamaejasmin A	12991583		201112121940	2qtz_A_cavity_3	MTRR	Q9UBK8	Q9UBK8
COMP16	isoneochamaejasmin A	12991583		201112121940	3bhy_A_cavity_4	DAPK3	O43293	O43293
COMP16	isoneochamaejasmin A	12991583		201112121940	1ggz_A_cavity_2	CALML3	P27482	P27482
COMP16	isoneochamaejasmin A	12991583		201112121940	2de0_X_cavity_2	FUT8	Q9BYC5	Q9BYC5
COMP16	isoneochamaejasmin A	12991583		201112121940	2qfd_H_cavity_1	DDX58	O95786	O95786
COMP16	isoneochamaejasmin A	12991583		201112121940	1uw4_D_cavity_1	UPF3B	Q9BZI7	Q9BZI7
COMP16	isoneochamaejasmin A	12991583		201112121940	1iq3_A_cavity_1	REPS2	Q8NFH8	Q8NFH8
COMP16	isoneochamaejasmin A	12991583		201112121940	3eap_D_cavity_1	ARHGAP11A	Q6P4F7	Q6P4F7
COMP16	isoneochamaejasmin A	12991583		201112121940	1wh0_A_cavity_1	USP19	O94966	O94966
COMP16	isoneochamaejasmin A	12991583		201112121940	1yhn_B_cavity_1	RAB7A	P51149	P51149
COMP16	isoneochamaejasmin A	12991583		201112121940	1x65_A_cavity_1	CSDE1	O75534	O75534
COMP16	isoneochamaejasmin A	12991583		201112121940	2p54_A_cavity_4	PPARA	Q07869	Q07869
COMP16	isoneochamaejasmin A	12991583		201112121940	2vpk_A_cavity_1	MYNN	Q9NPC7	Q9NPC7
COMP16	isoneochamaejasmin A	12991583		201112121940	1x1f_A_cavity_2	STAP1	Q9ULZ2	Q9ULZ2
COMP16	isoneochamaejasmin A	12991583		201112121940	1ivh_A_cavity_1	IVD	P26440	P26440
COMP16	isoneochamaejasmin A	12991583		201112121940	3gtu_B_cavity_1	GSTM2	P28161	P28161
COMP16	isoneochamaejasmin A	12991583		201112121940	2raw_B_cavity_1	BIRC5	O15392	O15392
COMP16	isoneochamaejasmin A	12991583		201112121940	2os6_A_cavity_1	ARHGEF12	Q9NZN5	Q9NZN5
COMP16	isoneochamaejasmin A	12991583		201112121940	1iau_A_cavity_1	GZMB	P10144	P10144
COMP16	isoneochamaejasmin A	12991583		201112121940	3dpl_C_cavity_4	CUL5	Q93034	Q93034
COMP16	isoneochamaejasmin A	12991583		201112121940	1w98_B_cavity_1	CCNE1	P24864	P24864
COMP16	isoneochamaejasmin A	12991583		201112121940	3c5k_A_cavity_1	HDAC6	Q9UBN7	Q9UBN7
COMP16	isoneochamaejasmin A	12991583		201112121940	2r55_A_cavity_1	STARD5	Q9NSY2	Q9NSY2
COMP16	isoneochamaejasmin A	12991583		201112121940	1qls_A_cavity_1	ANXA1	P04083	P04083
COMP16	isoneochamaejasmin A	12991583		201112121940	2z5f_A_cavity_1	SULT1B1	O43704	O43704
COMP16	isoneochamaejasmin A	12991583		201112121940	1zag_D_cavity_1	AZGP1	P25311	P25311
COMP16	isoneochamaejasmin A	12991583		201112121940	7ics_A_cavity_3	POLB	P06746	P06746
COMP16	isoneochamaejasmin A	12991583		201112121940	2da7_A_cavity_1	ZEB2	O60315	O60315
COMP16	isoneochamaejasmin A	12991583		201112121940	1ow1_A_cavity_1	SPEN	Q96T58	Q96T58
COMP16	isoneochamaejasmin A	12991583		201112121940	2cmw_A_cavity_1	CSNK1G1	Q9HCP0	Q9HCP0
COMP16	isoneochamaejasmin A	12991583		201112121940	2c62_A_cavity_1	SUB1	P53999	P53999
COMP16	isoneochamaejasmin A	12991583		201112121940	2ozb_B_cavity_2	SNU13	P55769	P55769
COMP16	isoneochamaejasmin A	12991583		201112121940	3dl2_A_cavity_3	UEVLD	Q8IX04	Q8IX04
COMP16	isoneochamaejasmin A	12991583		201112121940	3bkb_A_cavity_3	FES	P07332	P07332
COMP16	isoneochamaejasmin A	12991583		201112121940	1mj4_A_cavity_1	SUOX	P51687	P51687
COMP16	isoneochamaejasmin A	12991583		201112121940	1qib_A_cavity_1	MMP2	P08253	P08253
COMP16	isoneochamaejasmin A	12991583		201112121940	2acm_B_cavity_1	MUC1	P15941	P15941
COMP16	isoneochamaejasmin A	12991583		201112121940	1k9k_A_cavity_2	S100A6	P06703	P06703
COMP16	isoneochamaejasmin A	12991583		201112121940	3epy_B_cavity_3	ACBD7	Q8N6N7	Q8N6N7
COMP16	isoneochamaejasmin A	12991583		201112121940	2f3i_A_cavity_1	POLR2H	P52434	P52434
COMP16	isoneochamaejasmin A	12991583		201112121940	2a98_A_cavity_2	ITPKC	Q96DU7	Q96DU7
COMP16	isoneochamaejasmin A	12991583		201112121940	1woj_A_cavity_1	CNP	P09543	P09543
COMP16	isoneochamaejasmin A	12991583		201112121940	3bg0_G_cavity_4	SEC13	P55735	P55735
COMP16	isoneochamaejasmin A	12991583		201112121940	1prx_A_cavity_1	PRDX6	P30041	P30041
COMP16	isoneochamaejasmin A	12991583		201112121940	1pkx_A_cavity_3	ATIC	P31939	P31939
COMP16	isoneochamaejasmin A	12991583		201112121940	2eb1_A_cavity_1	DICER1	Q9UPY3	Q9UPY3
COMP16	isoneochamaejasmin A	12991583		201112121940	2ija_A_cavity_1	NAT1	P18440	P18440
COMP16	isoneochamaejasmin A	12991583		201112121940	1p32_C_cavity_1	C1QBP	Q07021	Q07021
COMP16	isoneochamaejasmin A	12991583		201112121940	3bxw_A_cavity_1	CHID1	Q9BWS9	Q9BWS9
COMP16	isoneochamaejasmin A	12991583		201112121940	1xvp_A_cavity_1	NR1I3	Q14994	Q14994
COMP16	isoneochamaejasmin A	12991583		201112121940	2iwg_E_cavity_1	TRIM21	P19474	P19474
COMP16	isoneochamaejasmin A	12991583		201112121940	2nzt_B_cavity_6	HK2	P52789	P52789
COMP16	isoneochamaejasmin A	12991583		201112121940	1gqm_E_cavity_1	S100A12	P80511	P80511
COMP16	isoneochamaejasmin A	12991583		201112121940	1mje_A_cavity_5	SHFM1	P60896	P60896
COMP16	isoneochamaejasmin A	12991583		201112121940	1p4q_B_cavity_1	CITED2	Q99967	Q99967
COMP16	isoneochamaejasmin A	12991583		201112121940	2c0o_A_cavity_2	HCK	P08631	P08631
COMP16	isoneochamaejasmin A	12991583		201112121940	1ggl_B_cavity_1	RBP5	P82980	P82980
COMP16	isoneochamaejasmin A	12991583		201112121940	2ql6_E_cavity_1	NMRK1	Q9NWW6	Q9NWW6
COMP16	isoneochamaejasmin A	12991583		201112121940	2i7x_A_cavity_1	CPSF3	Q9UKF6	Q9UKF6
COMP16	isoneochamaejasmin A	12991583		201112121940	2r37_A_cavity_2	GPX3	P22352	P22352
COMP16	isoneochamaejasmin A	12991583		201112121940	2d86_A_cavity_1	VAV3	Q9UKW4	Q9UKW4
COMP16	isoneochamaejasmin A	12991583		201112121940	1pve_A_cavity_1	RAD23B	P54727	P54727
COMP17	isochamaejasmin B	11753405		201007133911	2jwe_A_cavity_1	TJP1	Q07157	Q07157
COMP17	isochamaejasmin B	11753405		201007133911	2owi_A_cavity_1	RGS18	Q9NS28	Q9NS28
COMP17	isochamaejasmin B	11753405		201007133911	2qtz_A_cavity_3	MTRR	Q9UBK8	Q9UBK8
COMP17	isochamaejasmin B	11753405		201007133911	1ig3_A_cavity_1	TPK1	Q9H3S4	Q9H3S4
COMP17	isochamaejasmin B	11753405		201007133911	3bhy_A_cavity_4	DAPK3	O43293	O43293
COMP17	isochamaejasmin B	11753405		201007133911	2h08_A_cavity_1	PRPS1	P60891	P60891
COMP17	isochamaejasmin B	11753405		201007133911	1jfi_A_cavity_1	DRAP1	Q14919	Q14919
COMP17	isochamaejasmin B	11753405		201007133911	1uw4_D_cavity_1	UPF3B	Q9BZI7	Q9BZI7
COMP17	isochamaejasmin B	11753405		201007133911	2os6_A_cavity_1	ARHGEF12	Q9NZN5	Q9NZN5
COMP17	isochamaejasmin B	11753405		201007133911	1ggz_A_cavity_2	CALML3	P27482	P27482
COMP17	isochamaejasmin B	11753405		201007133911	1e51_A_cavity_1	ALAD	P13716	P13716
COMP17	isochamaejasmin B	11753405		201007133911	3eap_D_cavity_1	ARHGAP11A	Q6P4F7	Q6P4F7
COMP17	isochamaejasmin B	11753405		201007133911	1iq3_A_cavity_1	REPS2	Q8NFH8	Q8NFH8
COMP17	isochamaejasmin B	11753405		201007133911	2cra_A_cavity_1	HOXB13	Q92826	Q92826
COMP17	isochamaejasmin B	11753405		201007133911	2dgu_A_cavity_2	SYNCRIP	O60506	O60506
COMP17	isochamaejasmin B	11753405		201007133911	1x65_A_cavity_1	CSDE1	O75534	O75534
COMP17	isochamaejasmin B	11753405		201007133911	1zte_C_cavity_1	SOD2	P04179	P04179
COMP17	isochamaejasmin B	11753405		201007133911	2rli_A_cavity_3	SCO2	O43819	O43819
COMP17	isochamaejasmin B	11753405		201007133911	2p0r_B_cavity_2	CAPN9	O14815	O14815
COMP17	isochamaejasmin B	11753405		201007133911	2e1o_A_cavity_1	HHEX	Q03014	Q03014
COMP17	isochamaejasmin B	11753405		201007133911	1yhn_B_cavity_1	RAB7A	P51149	P51149
COMP17	isochamaejasmin B	11753405		201007133911	2gk9_A_cavity_2	PIP4K2C	Q8TBX8	Q8TBX8
COMP17	isochamaejasmin B	11753405		201007133911	2w4o_A_cavity_1	CAMK4	Q16566	Q16566
COMP17	isochamaejasmin B	11753405		201007133911	1w98_B_cavity_1	CCNE1	P24864	P24864
COMP17	isochamaejasmin B	11753405		201007133911	1wh0_A_cavity_1	USP19	O94966	O94966
COMP17	isochamaejasmin B	11753405		201007133911	3epy_B_cavity_2	ACBD7	Q8N6N7	Q8N6N7
COMP17	isochamaejasmin B	11753405		201007133911	1tg6_A_cavity_2	CLPP	Q16740	Q16740
COMP17	isochamaejasmin B	11753405		201007133911	2r55_A_cavity_1	STARD5	Q9NSY2	Q9NSY2
COMP17	isochamaejasmin B	11753405		201007133911	3dpl_C_cavity_4	CUL5	Q93034	Q93034
COMP17	isochamaejasmin B	11753405		201007133911	3b68_A_cavity_1	AR	P10275	P10275
COMP17	isochamaejasmin B	11753405		201007133911	1b4f_F_cavity_1	EPHB2	P29323	P29323
COMP17	isochamaejasmin B	11753405		201007133911	1gqm_E_cavity_1	S100A12	P80511	P80511
COMP17	isochamaejasmin B	11753405		201007133911	1woj_A_cavity_1	CNP	P09543	P09543
COMP17	isochamaejasmin B	11753405		201007133911	1bh9_B_cavity_1	TAF13	Q15543	Q15543
COMP17	isochamaejasmin B	11753405		201007133911	2da7_A_cavity_1	ZEB2	O60315	O60315
COMP17	isochamaejasmin B	11753405		201007133911	1qls_A_cavity_1	ANXA1	P04083	P04083
COMP17	isochamaejasmin B	11753405		201007133911	3c5k_A_cavity_1	HDAC6	Q9UBN7	Q9UBN7
COMP17	isochamaejasmin B	11753405		201007133911	1u6g_B_cavity_1	CUL1	Q13616	Q13616
COMP17	isochamaejasmin B	11753405		201007133911	1iau_A_cavity_1	GZMB	P10144	P10144
COMP17	isochamaejasmin B	11753405		201007133911	2daf_A_cavity_2	IQUB	Q8NA54	Q8NA54
COMP17	isochamaejasmin B	11753405		201007133911	1mj4_A_cavity_1	SUOX	P51687	P51687
COMP17	isochamaejasmin B	11753405		201007133911	2zme_A_cavity_1	SNF8	Q96H20	Q96H20
COMP17	isochamaejasmin B	11753405		201007133911	2a98_A_cavity_2	ITPKC	Q96DU7	Q96DU7
COMP17	isochamaejasmin B	11753405		201007133911	2nn6_F_cavity_1	EXOSC9	Q06265	Q06265
COMP17	isochamaejasmin B	11753405		201007133911	2pom_A_cavity_3	TAB1	Q15750	Q15750
COMP17	isochamaejasmin B	11753405		201007133911	2cmw_A_cavity_1	CSNK1G1	Q9HCP0	Q9HCP0
COMP17	isochamaejasmin B	11753405		201007133911	3enm_A_cavity_1	MAP2K6	P52564	P52564
COMP17	isochamaejasmin B	11753405		201007133911	1zag_D_cavity_1	AZGP1	P25311	P25311
COMP17	isochamaejasmin B	11753405		201007133911	1wi3_A_cavity_2	SATB2	Q9UPW6	Q9UPW6
COMP17	isochamaejasmin B	11753405		201007133911	2c62_A_cavity_1	SUB1	P53999	P53999
COMP17	isochamaejasmin B	11753405		201007133911	2rnq_A_cavity_1	GTF2E1	P29083	P29083
COMP17	isochamaejasmin B	11753405		201007133911	7ics_A_cavity_3	POLB	P06746	P06746
COMP17	isochamaejasmin B	11753405		201007133911	1jv1_A_cavity_3	UAP1	Q16222	Q16222
COMP17	isochamaejasmin B	11753405		201007133911	3ifb_A_cavity_1	FABP2	P12104	P12104
COMP17	isochamaejasmin B	11753405		201007133911	2eec_A_cavity_1	FLNB	O75369	O75369
COMP17	isochamaejasmin B	11753405		201007133911	3bg0_G_cavity_4	SEC13	P55735	P55735
COMP17	isochamaejasmin B	11753405		201007133911	2csh_A_cavity_2	ZBTB43	O43298	O43298
COMP17	isochamaejasmin B	11753405		201007133911	1qib_A_cavity_1	MMP2	P08253	P08253
COMP17	isochamaejasmin B	11753405		201007133911	2dtg_C_cavity_1	INSR	P06213	P06213
COMP17	isochamaejasmin B	11753405		201007133911	1spj_A_cavity_1	KLK1	P06870	P06870
COMP17	isochamaejasmin B	11753405		201007133911	1xv9_D_cavity_1	NR1I3	Q14994	Q14994
COMP17	isochamaejasmin B	11753405		201007133911	1ch4_A_cavity_1	HBB	P68871	P68871
COMP18	chamaejasmine E	—	PMID:30179119PMCID:9602487DOI:10.2174/1381612824666180903110802	201007095856	2owi_A_cavity_1	RGS18	Q9NS28	Q9NS28
COMP18	chamaejasmine E	—		201007095856	3bhy_A_cavity_4	DAPK3	O43293	O43293
COMP18	chamaejasmine E	—		201007095856	2vre_A_cavity_4	ECH1	Q13011	Q13011
COMP18	chamaejasmine E	—		201007095856	1fgu_B_cavity_1	RPA1	P27694	P27694
COMP18	chamaejasmine E	—		201007095856	2qtz_A_cavity_3	MTRR	Q9UBK8	Q9UBK8
COMP18	chamaejasmine E	—		201007095856	1iq3_A_cavity_1	REPS2	Q8NFH8	Q8NFH8
COMP18	chamaejasmine E	—		201007095856	1ggz_A_cavity_2	CALML3	P27482	P27482
COMP18	chamaejasmine E	—		201007095856	3eap_D_cavity_1	ARHGAP11A	Q6P4F7	Q6P4F7
COMP18	chamaejasmine E	—		201007095856	1ggt_A_cavity_2	F13A1	P00488	P00488
COMP18	chamaejasmine E	—		201007095856	1o9k_D_cavity_1	E2F1	Q01094	Q01094
COMP18	chamaejasmine E	—		201007095856	1omw_A_cavity_7	ADRBK1	P25098	P25098
COMP18	chamaejasmine E	—		201007095856	1ufi_C_cavity_1	CENPB	P07199	P07199
COMP18	chamaejasmine E	—		201007095856	1x65_A_cavity_1	CSDE1	O75534	O75534
COMP18	chamaejasmine E	—		201007095856	1wh0_A_cavity_1	USP19	O94966	O94966
COMP18	chamaejasmine E	—		201007095856	1yhn_B_cavity_1	RAB7A	P51149	P51149
COMP18	chamaejasmine E	—		201007095856	1fg9_E_cavity_2	IFNGR1	P15260	P15260
COMP18	chamaejasmine E	—		201007095856	2zme_A_cavity_1	SNF8	Q96H20	Q96H20
COMP18	chamaejasmine E	—		201007095856	1iau_A_cavity_1	GZMB	P10144	P10144
COMP18	chamaejasmine E	—		201007095856	2fg5_A_cavity_1	RAB31	Q13636	Q13636
COMP18	chamaejasmine E	—		201007095856	3epz_B_cavity_1	DNMT1	P26358	P26358
COMP18	chamaejasmine E	—		201007095856	2bc9_A_cavity_1	GBP1	P32455	P32455
COMP18	chamaejasmine E	—		201007095856	2c2h_A_cavity_1	RAC3	P60763	P60763
COMP18	chamaejasmine E	—		201007095856	1b4f_F_cavity_1	EPHB2	P29323	P29323
COMP18	chamaejasmine E	—		201007095856	2cmw_A_cavity_1	CSNK1G1	Q9HCP0	Q9HCP0
COMP18	chamaejasmine E	—		201007095856	2csw_A_cavity_1	RNF8	O76064	O76064
COMP18	chamaejasmine E	—		201007095856	1s70_A_cavity_2	PPP1CB	P62140	P62140
COMP18	chamaejasmine E	—		201007095856	2e1o_A_cavity_1	HHEX	Q03014	Q03014
COMP18	chamaejasmine E	—		201007095856	1zag_D_cavity_1	AZGP1	P25311	P25311
COMP18	chamaejasmine E	—		201007095856	1qib_A_cavity_1	MMP2	P08253	P08253
COMP18	chamaejasmine E	—		201007095856	2a98_A_cavity_2	ITPKC	Q96DU7	Q96DU7
COMP18	chamaejasmine E	—		201007095856	3bum_B_cavity_1	CBL	P22681	P22681
COMP18	chamaejasmine E	—		201007095856	3c5k_A_cavity_1	HDAC6	Q9UBN7	Q9UBN7
COMP18	chamaejasmine E	—		201007095856	2ig7_B_cavity_1	CHKB	Q9Y259	Q9Y259
COMP18	chamaejasmine E	—		201007095856	2ozb_B_cavity_2	SNU13	P55769	P55769
COMP18	chamaejasmine E	—		201007095856	3epy_B_cavity_3	ACBD7	Q8N6N7	Q8N6N7
COMP18	chamaejasmine E	—		201007095856	1gqm_E_cavity_1	S100A12	P80511	P80511
COMP18	chamaejasmine E	—		201007095856	3dpl_C_cavity_4	CUL5	Q93034	Q93034
COMP18	chamaejasmine E	—		201007095856	1bh9_B_cavity_1	TAF13	Q15543	Q15543
COMP18	chamaejasmine E	—		201007095856	2ys5_A_cavity_2	ALK	Q9UM73	Q9UM73
COMP18	chamaejasmine E	—		201007095856	1xv9_D_cavity_1	NR1I3	Q14994	Q14994
COMP18	chamaejasmine E	—		201007095856	1aii_A_cavity_2	ANXA3	P12429	P12429
COMP18	chamaejasmine E	—		201007095856	1inz_A_cavity_1	EPN1	Q9Y6I3	Q9Y6I3
COMP18	chamaejasmine E	—		201007095856	2rli_A_cavity_3	SCO2	O43819	O43819
COMP18	chamaejasmine E	—		201007095856	2z5f_A_cavity_1	SULT1B1	O43704	O43704
COMP18	chamaejasmine E	—		201007095856	3e7o_B_cavity_3	MAPK9	P45984	P45984
COMP18	chamaejasmine E	—		201007095856	2cpt_A_cavity_1	VPS4B	O75351	O75351
COMP18	chamaejasmine E	—		201007095856	3dl2_A_cavity_3	UEVLD	Q8IX04	Q8IX04
COMP18	chamaejasmine E	—		201007095856	2ad1_A_cavity_2	SULT1C4	O75897	O75897
COMP18	chamaejasmine E	—		201007095856	1mj4_A_cavity_1	SUOX	P51687	P51687
COMP18	chamaejasmine E	—		201007095856	2fvl_B_cavity_1	AKR1C4	P17516	P17516
COMP18	chamaejasmine E	—		201007095856	2h5g_A_cavity_1	ALDH18A1	P54886	P54886
COMP18	chamaejasmine E	—		201007095856	2ee4_A_cavity_1	ARHGAP5	Q13017	Q13017
COMP18	chamaejasmine E	—		201007095856	2ge9_A_cavity_2	BTK	Q06187	Q06187
COMP18	chamaejasmine E	—		201007095856	2iwg_E_cavity_1	TRIM21	P19474	P19474
COMP18	chamaejasmine E	—		201007095856	3eay_A_cavity_1	SENP7	Q9BQF6	Q9BQF6
COMP18	chamaejasmine E	—		201007095856	1qls_A_cavity_1	ANXA1	P04083	P04083
COMP18	chamaejasmine E	—		201007095856	1mzd_A_cavity_1	GZMK	P49863	P49863
COMP18	chamaejasmine E	—		201007095856	1ya0_B_cavity_2	SMG7	Q92540	Q92540
COMP18	chamaejasmine E	—		201007095856	2c62_A_cavity_1	SUB1	P53999	P53999
COMP18	chamaejasmine E	—		201007095856	2rnq_A_cavity_1	GTF2E1	P29083	P29083
COMP18	chamaejasmine E	—		201007095856	1pve_A_cavity_1	RAD23B	P54727	P54727
COMP18	chamaejasmine E	—		201007095856	1onq_C_cavity_1	CD1A	P06126	P06126
COMP19	isochamaejasmin C	—	PMID:24444895PMCID:16930290RDOI:10.1016/j.fitote.2014.01.002	201009112841	2uxw_A_cavity_5	ACADVL	P49748	P49748
COMP19	isochamaejasmin C	—		201009112841	1by1_A_cavity_1	ARHGEF7	Q14155	Q14155
COMP19	isochamaejasmin C	—		201009112841	2owi_A_cavity_1	RGS18	Q9NS28	Q9NS28
COMP19	isochamaejasmin C	—		201009112841	2jwe_A_cavity_1	TJP1	Q07157	Q07157
COMP19	isochamaejasmin C	—		201009112841	2de0_X_cavity_2	FUT8	Q9BYC5	Q9BYC5
COMP19	isochamaejasmin C	—		201009112841	3hd6_A_cavity_4	RHCG	Q9UBD6	Q9UBD6
COMP19	isochamaejasmin C	—		201009112841	1snl_A_cavity_2	NUCB1	Q02818	Q02818
COMP19	isochamaejasmin C	—		201009112841	1ggz_A_cavity_2	CALML3	P27482	P27482
COMP19	isochamaejasmin C	—		201009112841	2vre_A_cavity_4	ECH1	Q13011	Q13011
COMP19	isochamaejasmin C	—		201009112841	2qtz_A_cavity_3	MTRR	Q9UBK8	Q9UBK8
COMP19	isochamaejasmin C	—		201009112841	1xke_A_cavity_1	RANBP2	P49792	P49792
COMP19	isochamaejasmin C	—		201009112841	3eap_D_cavity_1	ARHGAP11A	Q6P4F7	Q6P4F7
COMP19	isochamaejasmin C	—		201009112841	1iq3_A_cavity_1	REPS2	Q8NFH8	Q8NFH8
COMP19	isochamaejasmin C	—		201009112841	3gtu_B_cavity_1	GSTM2	P28161	P28161
COMP19	isochamaejasmin C	—		201009112841	1r8u_A_cavity_1	CITED2	Q99967	Q99967
COMP19	isochamaejasmin C	—		201009112841	2raw_B_cavity_1	BIRC5	O15392	O15392
COMP19	isochamaejasmin C	—		201009112841	1x1f_A_cavity_2	STAP1	Q9ULZ2	Q9ULZ2
COMP19	isochamaejasmin C	—		201009112841	1yhn_B_cavity_1	RAB7A	P51149	P51149
COMP19	isochamaejasmin C	—		201009112841	1ufi_C_cavity_1	CENPB	P07199	P07199
COMP19	isochamaejasmin C	—		201009112841	2os6_A_cavity_1	ARHGEF12	Q9NZN5	Q9NZN5
COMP19	isochamaejasmin C	—		201009112841	1d6v_L_cavity_1	IGHG1	P01857	P01857
COMP19	isochamaejasmin C	—		201009112841	2vig_C_cavity_1	ACADS	P16219	P16219
COMP19	isochamaejasmin C	—		201009112841	2es0_A_cavity_1	RGS6	P49758	P49758
COMP19	isochamaejasmin C	—		201009112841	2wa0_A_cavity_2	MAGEA4	P43358	P43358
COMP19	isochamaejasmin C	—		201009112841	1uw4_D_cavity_1	UPF3B	Q9BZI7	Q9BZI7
COMP19	isochamaejasmin C	—		201009112841	1o9k_D_cavity_1	E2F1	Q01094	Q01094
COMP19	isochamaejasmin C	—		201009112841	1gzq_A_cavity_1	CD1B	P29016	P29016
COMP19	isochamaejasmin C	—		201009112841	1zte_C_cavity_1	SOD2	P04179	P04179
COMP19	isochamaejasmin C	—		201009112841	2ayn_C_cavity_1	USP14	P54578	P54578
COMP19	isochamaejasmin C	—		201009112841	2pom_A_cavity_3	TAB1	Q15750	Q15750
COMP19	isochamaejasmin C	—		201009112841	1x65_A_cavity_1	CSDE1	O75534	O75534
COMP19	isochamaejasmin C	—		201009112841	3c5k_A_cavity_1	HDAC6	Q9UBN7	Q9UBN7
COMP19	isochamaejasmin C	—		201009112841	1iau_A_cavity_1	GZMB	P10144	P10144
COMP19	isochamaejasmin C	—		201009112841	1w98_B_cavity_1	CCNE1	P24864	P24864
COMP19	isochamaejasmin C	—		201009112841	1wh0_A_cavity_1	USP19	O94966	O94966
COMP19	isochamaejasmin C	—		201009112841	3bg0_G_cavity_4	SEC13	P55735	P55735
COMP19	isochamaejasmin C	—		201009112841	2a98_A_cavity_2	ITPKC	Q96DU7	Q96DU7
COMP19	isochamaejasmin C	—		201009112841	2vr2_A_cavity_1	DPYS	Q14117	Q14117
COMP19	isochamaejasmin C	—		201009112841	3dof_B_cavity_1	ARL2	P36404	P36404
COMP19	isochamaejasmin C	—		201009112841	3e7o_B_cavity_3	MAPK9	P45984	P45984
COMP19	isochamaejasmin C	—		201009112841	2d9b_A_cavity_1	GTF2I	P78347	P78347
COMP19	isochamaejasmin C	—		201009112841	3dl2_A_cavity_3	UEVLD	Q8IX04	Q8IX04
COMP19	isochamaejasmin C	—		201009112841	3bxw_A_cavity_1	CHID1	Q9BWS9	Q9BWS9
COMP19	isochamaejasmin C	—		201009112841	3bg9_A_cavity_4	PC	P11498	P11498
COMP19	isochamaejasmin C	—		201009112841	3dpl_C_cavity_4	CUL5	Q93034	Q93034
COMP19	isochamaejasmin C	—		201009112841	2gk9_A_cavity_2	PIP4K2C	Q8TBX8	Q8TBX8
COMP19	isochamaejasmin C	—		201009112841	3bum_B_cavity_1	CBL	P22681	P22681
COMP19	isochamaejasmin C	—		201009112841	2zme_A_cavity_1	SNF8	Q96H20	Q96H20
COMP19	isochamaejasmin C	—		201009112841	1xvp_A_cavity_1	NR1I3	Q14994	Q14994
COMP19	isochamaejasmin C	—		201009112841	1qls_A_cavity_1	ANXA1	P04083	P04083
COMP19	isochamaejasmin C	—		201009112841	1itv_A_cavity_1	MMP9	P14780	P14780
COMP19	isochamaejasmin C	—		201009112841	2iwg_E_cavity_1	TRIM21	P19474	P19474
COMP19	isochamaejasmin C	—		201009112841	1gqm_E_cavity_1	S100A12	P80511	P80511
COMP19	isochamaejasmin C	—		201009112841	3bfx_B_cavity_1	SULT1C2	O00338	O00338
COMP19	isochamaejasmin C	—		201009112841	3epy_B_cavity_3	ACBD7	Q8N6N7	Q8N6N7
COMP19	isochamaejasmin C	—		201009112841	2vcy_A_cavity_1	MECR	Q9BV79	Q9BV79
COMP19	isochamaejasmin C	—		201009112841	2zu6_D_cavity_2	EIF4A1	P60842	P60842
COMP19	isochamaejasmin C	—		201009112841	1kgd_A_cavity_1	CASK	O14936	O14936
COMP19	isochamaejasmin C	—		201009112841	1k9k_A_cavity_2	S100A6	P06703	P06703
COMP19	isochamaejasmin C	—		201009112841	2coa_A_cavity_1	PRKD2	Q9BZL6	Q9BZL6
COMP19	isochamaejasmin C	—		201009112841	2ppi_A_cavity_1	GAN	Q9H2C0	Q9H2C0
COMP19	isochamaejasmin C	—		201009112841	1qib_A_cavity_1	MMP2	P08253	P08253
COMP19	isochamaejasmin C	—		201009112841	3bkb_A_cavity_3	FES	P07332	P07332
COMP19	isochamaejasmin C	—		201009112841	2enj_A_cavity_2	PRKCQ	Q04759	Q04759
COMP19	isochamaejasmin C	—		201009112841	2yu4_A_cavity_1	NSMCE2	Q96MF7	Q96MF7
COMP19	isochamaejasmin C	—		201009112841	2w96_A_cavity_1	CCND1	P24385	P24385
COMP19	isochamaejasmin C	—		201009112841	3bsz_H_cavity_2	TTR	P02766	P02766
COMP19	isochamaejasmin C	—		201009112841	1bh9_B_cavity_1	TAF13	Q15543	Q15543
COMP19	isochamaejasmin C	—		201009112841	1ggl_B_cavity_1	RBP5	P82980	P82980
COMP19	isochamaejasmin C	—		201009112841	1k5g_K_cavity_1	RAN	P62826	P62826
COMP20	ruixianglangdu A	—	PMID: 30956661 PMCID: PMC6431369 DOI: 10.1155/2019/4854728	201112122101	2idx_C_cavity_1	MMAB	Q96EY8	Q96EY8
COMP20	ruixianglangdu A	—		201112122101	1by1_A_cavity_1	ARHGEF7	Q14155	Q14155
COMP20	ruixianglangdu A	—		201112122101	2uxw_A_cavity_5	ACADVL	P49748	P49748
COMP20	ruixianglangdu A	—		201112122101	1zte_C_cavity_1	SOD2	P04179	P04179
COMP20	ruixianglangdu A	—		201112122101	1jfi_A_cavity_1	DRAP1	Q14919	Q14919
COMP20	ruixianglangdu A	—		201112122101	1ujv_A_cavity_1	MAGI2	Q86UL8	Q86UL8
COMP20	ruixianglangdu A	—		201112122101	1egw_D_cavity_1	MEF2A	Q02078	Q02078
COMP20	ruixianglangdu A	—		201112122101	3bhy_A_cavity_4	DAPK3	O43293	O43293
COMP20	ruixianglangdu A	—		201112122101	2qfd_H_cavity_1	DDX58	O95786	O95786
COMP20	ruixianglangdu A	—		201112122101	2c9o_B_cavity_3	RUVBL1	Q9Y265	Q9Y265
COMP20	ruixianglangdu A	—		201112122101	1iq3_A_cavity_1	REPS2	Q8NFH8	Q8NFH8
COMP20	ruixianglangdu A	—		201112122101	2vre_A_cavity_4	ECH1	Q13011	Q13011
COMP20	ruixianglangdu A	—		201112122101	2nz2_A_cavity_2	ASS1	P00966	P00966
COMP20	ruixianglangdu A	—		201112122101	2dfd_C_cavity_3	MDH2	P40926	P40926
COMP20	ruixianglangdu A	—		201112122101	1ggz_A_cavity_2	CALML3	P27482	P27482
COMP20	ruixianglangdu A	—		201112122101	1ggt_A_cavity_2	F13A1	P00488	P00488
COMP20	ruixianglangdu A	—		201112122101	3eap_D_cavity_1	ARHGAP11A	Q6P4F7	Q6P4F7
COMP20	ruixianglangdu A	—		201112122101	2p54_A_cavity_4	PPARA	Q07869	Q07869
COMP20	ruixianglangdu A	—		201112122101	1cb5_B_cavity_1	BLMH	Q13867	Q13867
COMP20	ruixianglangdu A	—		201112122101	3gtu_B_cavity_1	GSTM2	P28161	P28161
COMP20	ruixianglangdu A	—		201112122101	2r0n_A_cavity_1	GCDH	Q92947	Q92947
COMP20	ruixianglangdu A	—		201112122101	2os6_A_cavity_1	ARHGEF12	Q9NZN5	Q9NZN5
COMP20	ruixianglangdu A	—		201112122101	3d3l_B_cavity_3	ALOX12	P18054	P18054
COMP20	ruixianglangdu A	—		201112122101	2raw_B_cavity_1	BIRC5	O15392	O15392
COMP20	ruixianglangdu A	—		201112122101	2es0_A_cavity_1	RGS6	P49758	P49758
COMP20	ruixianglangdu A	—		201112122101	1s9i_A_cavity_1	MAP2K2	P36507	P36507
COMP20	ruixianglangdu A	—		201112122101	2bk3_B_cavity_1	MAOB	P27338	P27338
COMP20	ruixianglangdu A	—		201112122101	1myp_B_cavity_2	MPO	P05164	P05164
COMP20	ruixianglangdu A	—		201112122101	2wa0_A_cavity_2	MAGEA4	P43358	P43358
COMP20	ruixianglangdu A	—		201112122101	3dwb_A_cavity_4	ECE1	P42892	P42892
COMP20	ruixianglangdu A	—		201112122101	1xjv_A_cavity_3	POT1	Q9NUX5	Q9NUX5
COMP20	ruixianglangdu A	—		201112122101	1cok_A_cavity_1	TP73	O15350	O15350
COMP20	ruixianglangdu A	—		201112122101	2h08_A_cavity_1	PRPS1	P60891	P60891
COMP20	ruixianglangdu A	—		201112122101	1snl_A_cavity_1	NUCB1	Q02818	Q02818
COMP20	ruixianglangdu A	—		201112122101	2f5j_A_cavity_1	MORF4L1	Q9UBU8	Q9UBU8
COMP20	ruixianglangdu A	—		201112122101	1r8u_A_cavity_1	CITED2	Q99967	Q99967
COMP20	ruixianglangdu A	—		201112122101	1e51_A_cavity_1	ALAD	P13716	P13716
COMP20	ruixianglangdu A	—		201112122101	1ivh_A_cavity_1	IVD	P26440	P26440
COMP20	ruixianglangdu A	—		201112122101	1jhn_A_cavity_2	CANX	P27824	P27824
COMP20	ruixianglangdu A	—		201112122101	2aug_B_cavity_1	GRB14	Q14449	Q14449
COMP20	ruixianglangdu A	—		201112122101	3bkb_A_cavity_3	FES	P07332	P07332
COMP20	ruixianglangdu A	—		201112122101	1bh9_B_cavity_1	TAF13	Q15543	Q15543
COMP20	ruixianglangdu A	—		201112122101	2oay_A_cavity_3	SERPING1	P05155	P05155
COMP20	ruixianglangdu A	—		201112122101	2zu6_D_cavity_2	EIF4A1	P60842	P60842
COMP20	ruixianglangdu A	—		201112122101	1wh0_A_cavity_1	USP19	O94966	O94966
COMP20	ruixianglangdu A	—		201112122101	2nn6_F_cavity_1	EXOSC9	Q06265	Q06265
COMP20	ruixianglangdu A	—		201112122101	1qls_A_cavity_1	ANXA1	P04083	P04083
COMP20	ruixianglangdu A	—		201112122101	1qib_A_cavity_1	MMP2	P08253	P08253
COMP20	ruixianglangdu A	—		201112122101	3g73_B_cavity_1	FOXM1	Q08050	Q08050
COMP20	ruixianglangdu A	—		201112122101	3c5k_A_cavity_1	HDAC6	Q9UBN7	Q9UBN7
COMP20	ruixianglangdu A	—		201112122101	2ep8_A_cavity_1	PES1	O00541	O00541
COMP20	ruixianglangdu A	—		201112122101	1zag_D_cavity_1	AZGP1	P25311	P25311
COMP20	ruixianglangdu A	—		201112122101	1tg6_A_cavity_2	CLPP	Q16740	Q16740
COMP20	ruixianglangdu A	—		201112122101	2yu4_A_cavity_1	NSMCE2	Q96MF7	Q96MF7
COMP20	ruixianglangdu A	—		201112122101	2dmy_A_cavity_1	STRBP	Q96SI9	Q96SI9
COMP20	ruixianglangdu A	—		201112122101	1mj4_A_cavity_1	SUOX	P51687	P51687
COMP20	ruixianglangdu A	—		201112122101	1lqs_L_cavity_2	IL10RA	Q13651	Q13651
COMP20	ruixianglangdu A	—		201112122101	1t3e_A_cavity_1	GLRB	P48167	P48167
COMP20	ruixianglangdu A	—		201112122101	2nzt_B_cavity_6	HK2	P52789	P52789
COMP20	ruixianglangdu A	—		201112122101	2raj_A_cavity_3	SNX9	Q9Y5X1	Q9Y5X1
COMP20	ruixianglangdu A	—		201112122101	2e5o_A_cavity_1	TRIP4	Q15650	Q15650
COMP20	ruixianglangdu A	—		201112122101	1yhn_B_cavity_1	RAB7A	P51149	P51149
COMP20	ruixianglangdu A	—		201112122101	1x5n_A_cavity_1	USH1C	Q9Y6N9	Q9Y6N9
COMP20	ruixianglangdu A	—		201112122101	1k9k_A_cavity_2	S100A6	P06703	P06703
COMP20	ruixianglangdu A	—		201112122101	2i7t_A_cavity_2	CPSF3	Q9UKF6	Q9UKF6
COMP20	ruixianglangdu A	—		201112122101	3epy_B_cavity_2	ACBD7	Q8N6N7	Q8N6N7
COMP20	ruixianglangdu A	—		201112122101	2zme_A_cavity_1	SNF8	Q96H20	Q96H20
COMP20	ruixianglangdu A	—		201112122101	1x65_A_cavity_1	CSDE1	O75534	O75534
COMP20	ruixianglangdu A	—		201112122101	2ee4_A_cavity_1	ARHGAP5	Q13017	Q13017
COMP20	ruixianglangdu A	—		201112122101	2yt7_A_cavity_1	APBA3	O96018	O96018
COMP20	ruixianglangdu A	—		201112122101	1rxt_C_cavity_3	NMT1	P30419	P30419
COMP20	ruixianglangdu A	—		201112122101	2d9w_A_cavity_1	DOK2	O60496	O60496
COMP20	ruixianglangdu A	—		201112122101	2jrj_A_cavity_1	RCHY1	Q96PM5	Q96PM5
COMP20	ruixianglangdu A	—		201112122101	2gk9_A_cavity_2	PIP4K2C	Q8TBX8	Q8TBX8
COMP20	ruixianglangdu A	—		201112122101	2enj_A_cavity_2	PRKCQ	Q04759	Q04759
COMP21	isosikokianin A	—	PMID: 18649308 DOI: 10.1002/cbdv.200890130	201113022808	2uxw_A_cavity_3	ACADVL	P49748	P49748
COMP21	isosikokianin A	—		201113022808	2obh_B_cavity_1	CETN2	P41208	P41208
COMP21	isosikokianin A	—		201113022808	3epy_B_cavity_1	ACBD7	Q8N6N7	Q8N6N7
COMP21	isosikokianin A	—		201113022808	2jwe_A_cavity_1	TJP1	Q07157	Q07157
COMP21	isosikokianin A	—		201113022808	2qtz_A_cavity_3	MTRR	Q9UBK8	Q9UBK8
COMP21	isosikokianin A	—		201113022808	1egw_D_cavity_1	MEF2A	Q02078	Q02078
COMP21	isosikokianin A	—		201113022808	3dxf_A_cavity_2	NMRAL1	Q9HBL8	Q9HBL8
COMP21	isosikokianin A	—		201113022808	2c9o_B_cavity_3	RUVBL1	Q9Y265	Q9Y265
COMP21	isosikokianin A	—		201113022808	1snl_A_cavity_2	NUCB1	Q02818	Q02818
COMP21	isosikokianin A	—		201113022808	1qz2_B_cavity_4	FKBP4	Q02790	Q02790
COMP21	isosikokianin A	—		201113022808	2i7t_A_cavity_3	CPSF3	Q9UKF6	Q9UKF6
COMP21	isosikokianin A	—		201113022808	1fgu_B_cavity_1	RPA1	P27694	P27694
COMP21	isosikokianin A	—		201113022808	3cki_B_cavity_3	ADAM17	P78536	P78536
COMP21	isosikokianin A	—		201113022808	2wa0_A_cavity_4	MAGEA4	P43358	P43358
COMP21	isosikokianin A	—		201113022808	3bhy_A_cavity_4	DAPK3	O43293	O43293
COMP21	isosikokianin A	—		201113022808	2owi_A_cavity_1	RGS18	Q9NS28	Q9NS28
COMP21	isosikokianin A	—		201113022808	1b72_A_cavity_1	HOXB1	P14653	P14653
COMP21	isosikokianin A	—		201113022808	1x65_A_cavity_1	CSDE1	O75534	O75534
COMP21	isosikokianin A	—		201113022808	1x6a_A_cavity_1	LIMK2	P53671	P53671
COMP21	isosikokianin A	—		201113022808	1iq3_A_cavity_1	REPS2	Q8NFH8	Q8NFH8
COMP21	isosikokianin A	—		201113022808	1ggt_A_cavity_2	F13A1	P00488	P00488
COMP21	isosikokianin A	—		201113022808	1cb5_B_cavity_1	BLMH	Q13867	Q13867
COMP21	isosikokianin A	—		201113022808	2bk3_B_cavity_1	MAOB	P27338	P27338
COMP21	isosikokianin A	—		201113022808	2r0n_A_cavity_1	GCDH	Q92947	Q92947
COMP21	isosikokianin A	—		201113022808	1zte_C_cavity_1	SOD2	P04179	P04179
COMP21	isosikokianin A	—		201113022808	2os6_A_cavity_1	ARHGEF12	Q9NZN5	Q9NZN5
COMP21	isosikokianin A	—		201113022808	2f5j_A_cavity_1	MORF4L1	Q9UBU8	Q9UBU8
COMP21	isosikokianin A	—		201113022808	3eap_D_cavity_1	ARHGAP11A	Q6P4F7	Q6P4F7
COMP21	isosikokianin A	—		201113022808	3dwb_A_cavity_4	ECE1	P42892	P42892
COMP21	isosikokianin A	—		201113022808	1ivh_A_cavity_2	IVD	P26440	P26440
COMP21	isosikokianin A	—		201113022808	1e51_A_cavity_1	ALAD	P13716	P13716
COMP21	isosikokianin A	—		201113022808	3ch6_E_cavity_2	HSD11B1	P28845	P28845
COMP21	isosikokianin A	—		201113022808	2ch5_A_cavity_2	NAGK	Q9UJ70	Q9UJ70
COMP21	isosikokianin A	—		201113022808	1ggz_A_cavity_2	CALML3	P27482	P27482
COMP21	isosikokianin A	—		201113022808	2vpk_A_cavity_1	MYNN	Q9NPC7	Q9NPC7
COMP21	isosikokianin A	—		201113022808	2h63_A_cavity_1	BLVRA	P53004	P53004
COMP21	isosikokianin A	—		201113022808	1d6v_L_cavity_1	IGHG1	P01857	P01857
COMP21	isosikokianin A	—		201113022808	2zme_A_cavity_1	SNF8	Q96H20	Q96H20
COMP21	isosikokianin A	—		201113022808	1yhn_B_cavity_1	RAB7A	P51149	P51149
COMP21	isosikokianin A	—		201113022808	1inz_A_cavity_1	EPN1	Q9Y6I3	Q9Y6I3
COMP21	isosikokianin A	—		201113022808	1qls_A_cavity_1	ANXA1	P04083	P04083
COMP21	isosikokianin A	—		201113022808	2j91_B_cavity_4	ADSL	P30566	P30566
COMP21	isosikokianin A	—		201113022808	1v5w_B_cavity_1	DMC1	Q14565	Q14565
COMP21	isosikokianin A	—		201113022808	1p4q_B_cavity_1	CITED2	Q99967	Q99967
COMP21	isosikokianin A	—		201113022808	2ep8_A_cavity_1	PES1	O00541	O00541
COMP21	isosikokianin A	—		201113022808	3g73_B_cavity_1	FOXM1	Q08050	Q08050
COMP21	isosikokianin A	—		201113022808	1tg6_A_cavity_2	CLPP	Q16740	Q16740
COMP21	isosikokianin A	—		201113022808	2nn6_F_cavity_1	EXOSC9	Q06265	Q06265
COMP21	isosikokianin A	—		201113022808	2c62_A_cavity_1	SUB1	P53999	P53999
COMP21	isosikokianin A	—		201113022808	1itv_A_cavity_1	MMP9	P14780	P14780
COMP21	isosikokianin A	—		201113022808	2zot_D_cavity_1	SPON1	Q9HCB6	Q9HCB6
COMP21	isosikokianin A	—		201113022808	1qib_A_cavity_1	MMP2	P08253	P08253
COMP21	isosikokianin A	—		201113022808	3e7o_B_cavity_3	MAPK9	P45984	P45984
COMP21	isosikokianin A	—		201113022808	2vcy_A_cavity_1	MECR	Q9BV79	Q9BV79
COMP21	isosikokianin A	—		201113022808	1x5n_A_cavity_1	USH1C	Q9Y6N9	Q9Y6N9
COMP21	isosikokianin A	—		201113022808	2yu4_A_cavity_1	NSMCE2	Q96MF7	Q96MF7
COMP21	isosikokianin A	—		201113022808	1k9k_A_cavity_2	S100A6	P06703	P06703
COMP21	isosikokianin A	—		201113022808	1w6j_A_cavity_4	LSS	P48449	P48449
COMP21	isosikokianin A	—		201113022808	1k1g_A_cavity_1	SF1	Q15637	Q15637
COMP21	isosikokianin A	—		201113022808	2f3i_A_cavity_1	POLR2H	P52434	P52434
COMP21	isosikokianin A	—		201113022808	2nzt_B_cavity_6	HK2	P52789	P52789
COMP21	isosikokianin A	—		201113022808	2iwg_E_cavity_1	TRIM21	P19474	P19474
COMP21	isosikokianin A	—		201113022808	1rxt_C_cavity_3	NMT1	P30419	P30419
COMP21	isosikokianin A	—		201113022808	1t3e_A_cavity_1	GLRB	P48167	P48167
COMP21	isosikokianin A	—		201113022808	1bh9_B_cavity_1	TAF13	Q15543	Q15543
COMP21	isosikokianin A	—		201113022808	1mj4_A_cavity_1	SUOX	P51687	P51687
COMP21	isosikokianin A	—		201113022808	2coa_A_cavity_1	PRKD2	Q9BZL6	Q9BZL6
COMP21	isosikokianin A	—		201113022808	1wh0_A_cavity_1	USP19	O94966	O94966
COMP21	isosikokianin A	—		201113022808	1kgd_A_cavity_1	CASK	O14936	O14936
COMP21	isosikokianin A	—		201113022808	2gl8_C_cavity_1	RXRG	P48443	P48443
COMP21	isosikokianin A	—		201113022808	2ql6_E_cavity_2	NMRK1	Q9NWW6	Q9NWW6
COMP21	isosikokianin A	—		201113022808	3bfx_B_cavity_1	SULT1C2	O00338	O00338
COMP22	sikokianin C	101676234		201009113622	3bhy_A_cavity_4	DAPK3	O43293	O43293
COMP22	sikokianin C	101676234		201009113622	2jwe_A_cavity_1	TJP1	Q07157	Q07157
COMP22	sikokianin C	101676234		201009113622	2owi_A_cavity_1	RGS18	Q9NS28	Q9NS28
COMP22	sikokianin C	101676234		201009113622	3hd6_A_cavity_4	RHCG	Q9UBD6	Q9UBD6
COMP22	sikokianin C	101676234		201009113622	2qfd_H_cavity_1	DDX58	O95786	O95786
COMP22	sikokianin C	101676234		201009113622	2dba_A_cavity_1	UNC45A	Q9H3U1	Q9H3U1
COMP22	sikokianin C	101676234		201009113622	3bhd_B_cavity_2	THTPA	Q9BU02	Q9BU02
COMP22	sikokianin C	101676234		201009113622	2de0_X_cavity_2	FUT8	Q9BYC5	Q9BYC5
COMP22	sikokianin C	101676234		201009113622	1ig3_A_cavity_1	TPK1	Q9H3S4	Q9H3S4
COMP22	sikokianin C	101676234		201009113622	1ggz_A_cavity_2	CALML3	P27482	P27482
COMP22	sikokianin C	101676234		201009113622	1r8u_A_cavity_1	CITED2	Q99967	Q99967
COMP22	sikokianin C	101676234		201009113622	1o9k_D_cavity_1	E2F1	Q01094	Q01094
COMP22	sikokianin C	101676234		201009113622	1iq3_A_cavity_1	REPS2	Q8NFH8	Q8NFH8
COMP22	sikokianin C	101676234		201009113622	3epz_B_cavity_1	DNMT1	P26358	P26358
COMP22	sikokianin C	101676234		201009113622	2csw_A_cavity_1	RNF8	O76064	O76064
COMP22	sikokianin C	101676234		201009113622	1x65_A_cavity_1	CSDE1	O75534	O75534
COMP22	sikokianin C	101676234		201009113622	2dtg_C_cavity_1	INSR	P06213	P06213
COMP22	sikokianin C	101676234		201009113622	3eap_D_cavity_1	ARHGAP11A	Q6P4F7	Q6P4F7
COMP22	sikokianin C	101676234		201009113622	3enm_A_cavity_1	MAP2K6	P52564	P52564
COMP22	sikokianin C	101676234		201009113622	2wa0_A_cavity_2	MAGEA4	P43358	P43358
COMP22	sikokianin C	101676234		201009113622	1yhn_B_cavity_1	RAB7A	P51149	P51149
COMP22	sikokianin C	101676234		201009113622	3gtu_B_cavity_1	GSTM2	P28161	P28161
COMP22	sikokianin C	101676234		201009113622	2raw_B_cavity_1	BIRC5	O15392	O15392
COMP22	sikokianin C	101676234		201009113622	1ufi_C_cavity_1	CENPB	P07199	P07199
COMP22	sikokianin C	101676234		201009113622	2h63_A_cavity_1	BLVRA	P53004	P53004
COMP22	sikokianin C	101676234		201009113622	1gzq_A_cavity_1	CD1B	P29016	P29016
COMP22	sikokianin C	101676234		201009113622	1d6v_L_cavity_1	IGHG1	P01857	P01857
COMP22	sikokianin C	101676234		201009113622	2p0r_B_cavity_2	CAPN9	O14815	O14815
COMP22	sikokianin C	101676234		201009113622	2os6_A_cavity_1	ARHGEF12	Q9NZN5	Q9NZN5
COMP22	sikokianin C	101676234		201009113622	1zag_D_cavity_1	AZGP1	P25311	P25311
COMP22	sikokianin C	101676234		201009113622	1jhn_A_cavity_2	CANX	P27824	P27824
COMP22	sikokianin C	101676234		201009113622	1tkn_A_cavity_1	APP	P05067	P05067
COMP22	sikokianin C	101676234		201009113622	2da7_A_cavity_1	ZEB2	O60315	O60315
COMP22	sikokianin C	101676234		201009113622	2enk_A_cavity_2	SLC30A9	Q6PML9	Q6PML9
COMP22	sikokianin C	101676234		201009113622	3c5k_A_cavity_1	HDAC6	Q9UBN7	Q9UBN7
COMP22	sikokianin C	101676234		201009113622	1mj4_A_cavity_1	SUOX	P51687	P51687
COMP22	sikokianin C	101676234		201009113622	2ys5_A_cavity_2	ALK	Q9UM73	Q9UM73
COMP22	sikokianin C	101676234		201009113622	1xv9_D_cavity_1	NR1I3	Q14994	Q14994
COMP22	sikokianin C	101676234		201009113622	2nn6_F_cavity_1	EXOSC9	Q06265	Q06265
COMP22	sikokianin C	101676234		201009113622	3dpl_C_cavity_4	CUL5	Q93034	Q93034
COMP22	sikokianin C	101676234		201009113622	1qls_A_cavity_1	ANXA1	P04083	P04083
COMP22	sikokianin C	101676234		201009113622	1s70_A_cavity_2	PPP1CB	P62140	P62140
COMP22	sikokianin C	101676234		201009113622	2csh_A_cavity_2	ZBTB43	O43298	O43298
COMP22	sikokianin C	101676234		201009113622	1gqm_E_cavity_1	S100A12	P80511	P80511
COMP22	sikokianin C	101676234		201009113622	1w98_B_cavity_1	CCNE1	P24864	P24864
COMP22	sikokianin C	101676234		201009113622	1wh0_A_cavity_1	USP19	O94966	O94966
COMP22	sikokianin C	101676234		201009113622	3epy_B_cavity_3	ACBD7	Q8N6N7	Q8N6N7
COMP22	sikokianin C	101676234		201009113622	3bxw_A_cavity_1	CHID1	Q9BWS9	Q9BWS9
COMP22	sikokianin C	101676234		201009113622	3e7o_B_cavity_3	MAPK9	P45984	P45984
COMP22	sikokianin C	101676234		201009113622	1inz_A_cavity_1	EPN1	Q9Y6I3	Q9Y6I3
COMP22	sikokianin C	101676234		201009113622	1wi5_A_cavity_2	PDCD11	Q14690	Q14690
COMP22	sikokianin C	101676234		201009113622	2e1o_A_cavity_1	HHEX	Q03014	Q03014
COMP22	sikokianin C	101676234		201009113622	2cpt_A_cavity_1	VPS4B	O75351	O75351
COMP22	sikokianin C	101676234		201009113622	2ppi_A_cavity_1	GAN	Q9H2C0	Q9H2C0
COMP22	sikokianin C	101676234		201009113622	2cmw_A_cavity_1	CSNK1G1	Q9HCP0	Q9HCP0
COMP22	sikokianin C	101676234		201009113622	2w4o_A_cavity_1	CAMK4	Q16566	Q16566
COMP22	sikokianin C	101676234		201009113622	2i7t_A_cavity_2	CPSF3	Q9UKF6	Q9UKF6
COMP22	sikokianin C	101676234		201009113622	1rxt_C_cavity_3	NMT1	P30419	P30419
COMP22	sikokianin C	101676234		201009113622	2coa_A_cavity_1	PRKD2	Q9BZL6	Q9BZL6
COMP22	sikokianin C	101676234		201009113622	2f3i_A_cavity_1	POLR2H	P52434	P52434
COMP22	sikokianin C	101676234		201009113622	2nzt_B_cavity_6	HK2	P52789	P52789
COMP22	sikokianin C	101676234		201009113622	2pom_A_cavity_3	TAB1	Q15750	Q15750
COMP22	sikokianin C	101676234		201009113622	1b4f_F_cavity_1	EPHB2	P29323	P29323
COMP22	sikokianin C	101676234		201009113622	2gk9_A_cavity_2	PIP4K2C	Q8TBX8	Q8TBX8
COMP22	sikokianin C	101676234		201009113622	3bkb_A_cavity_3	FES	P07332	P07332
COMP22	sikokianin C	101676234		201009113622	1iau_A_cavity_1	GZMB	P10144	P10144
COMP22	sikokianin C	101676234		201009113622	1bh9_B_cavity_1	TAF13	Q15543	Q15543
COMP22	sikokianin C	101676234		201009113622	2vcy_A_cavity_1	MECR	Q9BV79	Q9BV79
COMP23	chamaechromone	12084958		201009113805	1ggt_A_cavity_2	F13A1	P00488	P00488
COMP23	chamaechromone	12084958		201009113805	1gzq_A_cavity_1	CD1B	P29016	P29016
COMP23	chamaechromone	12084958		201009113805	1x65_A_cavity_1	CSDE1	O75534	O75534
COMP23	chamaechromone	12084958		201009113805	2ayn_C_cavity_1	USP14	P54578	P54578
COMP23	chamaechromone	12084958		201009113805	1dk8_A_cavity_1	AXIN1	O15169	O15169
COMP23	chamaechromone	12084958		201009113805	2nn6_F_cavity_1	EXOSC9	Q06265	Q06265
COMP23	chamaechromone	12084958		201009113805	2fg5_A_cavity_1	RAB31	Q13636	Q13636
COMP23	chamaechromone	12084958		201009113805	2enj_A_cavity_2	PRKCQ	Q04759	Q04759
COMP23	chamaechromone	12084958		201009113805	3bum_B_cavity_1	CBL	P22681	P22681
COMP23	chamaechromone	12084958		201009113805	3dl2_A_cavity_3	UEVLD	Q8IX04	Q8IX04
COMP23	chamaechromone	12084958		201009113805	2z7x_B_cavity_1	TLR1	Q15399	Q15399
COMP23	chamaechromone	12084958		201009113805	2da7_A_cavity_1	ZEB2	O60315	O60315
COMP23	chamaechromone	12084958		201009113805	1qls_A_cavity_1	ANXA1	P04083	P04083
COMP23	chamaechromone	12084958		201009113805	1w98_B_cavity_1	CCNE1	P24864	P24864
COMP23	chamaechromone	12084958		201009113805	1vyh_F_cavity_1	PAFAH1B2	P68402	P68402
COMP23	chamaechromone	12084958		201009113805	1mj4_A_cavity_1	SUOX	P51687	P51687
COMP23	chamaechromone	12084958		201009113805	2bc9_A_cavity_1	GBP1	P32455	P32455
COMP23	chamaechromone	12084958		201009113805	1zag_D_cavity_1	AZGP1	P25311	P25311
COMP23	chamaechromone	12084958		201009113805	1w6j_A_cavity_4	LSS	P48449	P48449
COMP23	chamaechromone	12084958		201009113805	2coa_A_cavity_1	PRKD2	Q9BZL6	Q9BZL6
COMP23	chamaechromone	12084958		201009113805	1inz_A_cavity_1	EPN1	Q9Y6I3	Q9Y6I3
COMP23	chamaechromone	12084958		201009113805	2eec_A_cavity_1	FLNB	O75369	O75369
COMP23	chamaechromone	12084958		201009113805	2h5g_A_cavity_1	ALDH18A1	P54886	P54886
COMP23	chamaechromone	12084958		201009113805	2dlw_A_cavity_1	DOK2	O60496	O60496
COMP23	chamaechromone	12084958		201009113805	2csh_A_cavity_2	ZBTB43	O43298	O43298
COMP23	chamaechromone	12084958		201009113805	2dtg_C_cavity_1	INSR	P06213	P06213
COMP23	chamaechromone	12084958		201009113805	3epy_B_cavity_3	ACBD7	Q8N6N7	Q8N6N7
COMP23	chamaechromone	12084958		201009113805	2a98_A_cavity_2	ITPKC	Q96DU7	Q96DU7
COMP23	chamaechromone	12084958		201009113805	1ya0_B_cavity_2	SMG7	Q92540	Q92540
COMP23	chamaechromone	12084958		201009113805	2r37_A_cavity_2	GPX3	P22352	P22352
COMP23	chamaechromone	12084958		201009113805	1prx_A_cavity_1	PRDX6	P30041	P30041
COMP23	chamaechromone	12084958		201009113805	2iwg_E_cavity_1	TRIM21	P19474	P19474
COMP23	chamaechromone	12084958		201009113805	2h2u_B_cavity_3	CANT1	Q8WVQ1	Q8WVQ1
COMP23	chamaechromone	12084958		201009113805	1qib_A_cavity_1	MMP2	P08253	P08253
COMP23	chamaechromone	12084958		201009113805	1wl4_A_cavity_1	ACAT2	Q9BWD1	Q9BWD1
COMP23	chamaechromone	12084958		201009113805	1pve_A_cavity_1	RAD23B	P54727	P54727
COMP23	chamaechromone	12084958		201009113805	3czu_A_cavity_1	EFNA1	P20827	P20827
COMP23	chamaechromone	12084958		201009113805	1lar_A_cavity_3	PTPRF	P10586	P10586
COMP23	chamaechromone	12084958		201009113805	1xdt_T_cavity_3	HBEGF	Q99075	Q99075
COMP23	chamaechromone	12084958		201009113805	2vz6_A_cavity_1	CAMK2A	Q9UQM7	Q9UQM7
COMP23	chamaechromone	12084958		201009113805	3cwz_B_cavity_2	RAB6A	P20340	P20340
COMP23	chamaechromone	12084958		201009113805	2i03_B_cavity_2	DPP4	P27487	P27487
COMP23	chamaechromone	12084958		201009113805	2nzt_B_cavity_6	HK2	P52789	P52789
COMP23	chamaechromone	12084958		201009113805	1sy6_H_cavity_1	CD3E	P07766	P07766
COMP23	chamaechromone	12084958		201009113805	1x6f_A_cavity_2	ZNF462	Q96JM2	Q96JM2
COMP23	chamaechromone	12084958		201009113805	2aq0_A_cavity_2	ERCC4	Q92889	Q92889
COMP23	chamaechromone	12084958		201009113805	1h2t_C_cavity_1	NCBP1	Q09161	Q09161
COMP23	chamaechromone	12084958		201009113805	2h00_C_cavity_1	METTL16	Q86W50	Q86W50
COMP23	chamaechromone	12084958		201009113805	2bxg_A_cavity_8	ALB	P02768	P02768
COMP23	chamaechromone	12084958		201009113805	1gt0_D_cavity_1	POU2F1	P14859	P14859
COMP23	chamaechromone	12084958		201009113805	3e7g_A_cavity_1	NOS2	P35228	P35228
COMP23	chamaechromone	12084958		201009113805	1sqi_B_cavity_1	HPD	P32754	P32754
COMP23	chamaechromone	12084958		201009113805	2bsk_D_cavity_1	TIMM9	Q9Y5J7	Q9Y5J7
COMP23	chamaechromone	12084958		201009113805	3b6u_A_cavity_2	KIF3B	O15066	O15066
COMP23	chamaechromone	12084958		201009113805	1r6u_A_cavity_4	WARS	P23381	P23381
COMP23	chamaechromone	12084958		201009113805	2r55_A_cavity_1	STARD5	Q9NSY2	Q9NSY2
COMP23	chamaechromone	12084958		201009113805	3g07_D_cavity_1	MEPCE	Q7L2J0	Q7L2J0
COMP23	chamaechromone	12084958		201009113805	2ee4_A_cavity_1	ARHGAP5	Q13017	Q13017
COMP23	chamaechromone	12084958		201009113805	2bu7_A_cavity_3	PDK2	Q15119	Q15119
COMP23	chamaechromone	12084958		201009113805	2bzl_A_cavity_2	PTPN14	Q15678	Q15678
COMP23	chamaechromone	12084958		201009113805	2c0o_A_cavity_2	HCK	P08631	P08631
COMP23	chamaechromone	12084958		201009113805	3cjo_A_cavity_1	KIF11	P52732	P52732
COMP24	mohsenone	5319858		201009113929	1ig3_A_cavity_1	TPK1	Q9H3S4	Q9H3S4
COMP24	mohsenone	5319858		201009113929	1iq3_A_cavity_1	REPS2	Q8NFH8	Q8NFH8
COMP24	mohsenone	5319858		201009113929	2h08_A_cavity_1	PRPS1	P60891	P60891
COMP24	mohsenone	5319858		201009113929	1cb5_B_cavity_1	BLMH	Q13867	Q13867
COMP24	mohsenone	5319858		201009113929	1ggt_A_cavity_2	F13A1	P00488	P00488
COMP24	mohsenone	5319858		201009113929	3d3l_B_cavity_3	ALOX12	P18054	P18054
COMP24	mohsenone	5319858		201009113929	1zte_C_cavity_1	SOD2	P04179	P04179
COMP24	mohsenone	5319858		201009113929	1x65_A_cavity_1	CSDE1	O75534	O75534
COMP24	mohsenone	5319858		201009113929	3dof_B_cavity_1	ARL2	P36404	P36404
COMP24	mohsenone	5319858		201009113929	1qgk_A_cavity_7	KPNB1	Q14974	Q14974
COMP24	mohsenone	5319858		201009113929	1bh9_B_cavity_1	TAF13	Q15543	Q15543
COMP24	mohsenone	5319858		201009113929	1lqs_L_cavity_2	IL10RA	Q13651	Q13651
COMP24	mohsenone	5319858		201009113929	1qls_A_cavity_1	ANXA1	P04083	P04083
COMP24	mohsenone	5319858		201009113929	3bfx_B_cavity_1	SULT1C2	O00338	O00338
COMP24	mohsenone	5319858		201009113929	3epy_B_cavity_2	ACBD7	Q8N6N7	Q8N6N7
COMP24	mohsenone	5319858		201009113929	2coa_A_cavity_1	PRKD2	Q9BZL6	Q9BZL6
COMP24	mohsenone	5319858		201009113929	3dl2_A_cavity_3	UEVLD	Q8IX04	Q8IX04
COMP24	mohsenone	5319858		201009113929	1w6j_A_cavity_7	LSS	P48449	P48449
COMP24	mohsenone	5319858		201009113929	1yhn_B_cavity_1	RAB7A	P51149	P51149
COMP24	mohsenone	5319858		201009113929	2w4o_A_cavity_1	CAMK4	Q16566	Q16566
COMP24	mohsenone	5319858		201009113929	1tg6_A_cavity_2	CLPP	Q16740	Q16740
COMP24	mohsenone	5319858		201009113929	3dpl_C_cavity_4	CUL5	Q93034	Q93034
COMP24	mohsenone	5319858		201009113929	2vwe_L_cavity_2	VEGFB	P49765	P49765
COMP24	mohsenone	5319858		201009113929	2da7_A_cavity_1	ZEB2	O60315	O60315
COMP24	mohsenone	5319858		201009113929	1zag_D_cavity_1	AZGP1	P25311	P25311
COMP24	mohsenone	5319858		201009113929	2zu6_D_cavity_2	EIF4A1	P60842	P60842
COMP24	mohsenone	5319858		201009113929	1wh0_A_cavity_1	USP19	O94966	O94966
COMP24	mohsenone	5319858		201009113929	2h5g_A_cavity_1	ALDH18A1	P54886	P54886
COMP24	mohsenone	5319858		201009113929	1xv9_D_cavity_1	NR1I3	Q14994	Q14994
COMP24	mohsenone	5319858		201009113929	2h2u_B_cavity_3	CANT1	Q8WVQ1	Q8WVQ1
COMP24	mohsenone	5319858		201009113929	2eec_A_cavity_1	FLNB	O75369	O75369
COMP24	mohsenone	5319858		201009113929	2om5_A_cavity_2	CNTN2	Q02246	Q02246
COMP24	mohsenone	5319858		201009113929	1wi3_A_cavity_2	SATB2	Q9UPW6	Q9UPW6
COMP24	mohsenone	5319858		201009113929	2ge9_A_cavity_2	BTK	Q06187	Q06187
COMP24	mohsenone	5319858		201009113929	3ifb_A_cavity_1	FABP2	P12104	P12104
COMP24	mohsenone	5319858		201009113929	1inz_A_cavity_1	EPN1	Q9Y6I3	Q9Y6I3
COMP24	mohsenone	5319858		201009113929	1us1_B_cavity_3	AOC3	Q16853	Q16853
COMP24	mohsenone	5319858		201009113929	2dlz_A_cavity_1	VAV2	P52735	P52735
COMP24	mohsenone	5319858		201009113929	1mj4_A_cavity_1	SUOX	P51687	P51687
COMP24	mohsenone	5319858		201009113929	1mje_A_cavity_5	SHFM1	P60896	P60896
COMP24	mohsenone	5319858		201009113929	1wf0_A_cavity_1	TARDBP	Q13148	Q13148
COMP24	mohsenone	5319858		201009113929	1onq_C_cavity_1	CD1A	P06126	P06126
COMP24	mohsenone	5319858		201009113929	2agj_H_cavity_2	IGHM	P01871	P01871
COMP24	mohsenone	5319858		201009113929	3b68_A_cavity_1	AR	P10275	P10275
COMP24	mohsenone	5319858		201009113929	2ee4_A_cavity_1	ARHGAP5	Q13017	Q13017
COMP24	mohsenone	5319858		201009113929	1woj_A_cavity_1	CNP	P09543	P09543
COMP24	mohsenone	5319858		201009113929	1iau_A_cavity_1	GZMB	P10144	P10144
COMP24	mohsenone	5319858		201009113929	2dtg_C_cavity_1	INSR	P06213	P06213
COMP24	mohsenone	5319858		201009113929	1fsu_A_cavity_3	ARSB	P15848	P15848
COMP24	mohsenone	5319858		201009113929	1jv1_A_cavity_9	UAP1	Q16222	Q16222
COMP24	mohsenone	5319858		201009113929	1gqm_E_cavity_1	S100A12	P80511	P80511
COMP24	mohsenone	5319858		201009113929	3ezt_B_cavity_1	HDAC8	Q9BY41	Q9BY41
COMP24	mohsenone	5319858		201009113929	2iwg_E_cavity_1	TRIM21	P19474	P19474
COMP24	mohsenone	5319858		201009113929	3cu7_A_cavity_6	C5	P01031	P01031
COMP24	mohsenone	5319858		201009113929	3eay_A_cavity_1	SENP7	Q9BQF6	Q9BQF6
COMP24	mohsenone	5319858		201009113929	1s9c_F_cavity_4	HSD17B4	P51659	P51659
COMP24	mohsenone	5319858		201009113929	2a98_A_cavity_2	ITPKC	Q96DU7	Q96DU7
COMP24	mohsenone	5319858		201009113929	2c62_A_cavity_1	SUB1	P53999	P53999
COMP24	mohsenone	5319858		201009113929	2fau_A_cavity_2	VPS26A	O75436	O75436
COMP24	mohsenone	5319858		201009113929	1ntg_D_cavity_1	YARS	P54577	P54577
COMP24	mohsenone	5319858		201009113929	1ux6_A_cavity_1	THBS1	P07996	P07996
COMP24	mohsenone	5319858		201009113929	7fab_H_cavity_1	IGHV4-59	P01825	P01825
COMP24	mohsenone	5319858		201009113929	2cqy_A_cavity_1	PCCA	P05165	P05165
COMP24	mohsenone	5319858		201009113929	2r37_A_cavity_2	GPX3	P22352	P22352
COMP24	mohsenone	5319858		201009113929	1v5w_B_cavity_1	DMC1	Q14565	Q14565
COMP24	mohsenone	5319858		201009113929	2acm_B_cavity_1	MUC1	P15941	P15941
COMP24	mohsenone	5319858		201009113929	2crw_A_cavity_1	ARFGAP3	Q9NP61	Q9NP61
COMP24	mohsenone	5319858		201009113929	2zfh_B_cavity_1	CUTA	O60888	O60888
COMP24	mohsenone	5319858		201009113929	1qib_A_cavity_1	MMP2	P08253	P08253
COMP25	isomohsenone	—	PMID: 12450253 DOI: 10.1080/10286020290028992	201009114328	1xke_A_cavity_1	RANBP2	P49792	P49792
COMP25	isomohsenone	—		201009114328	2jwe_A_cavity_1	TJP1	Q07157	Q07157
COMP25	isomohsenone	—		201009114328	1ggz_A_cavity_2	CALML3	P27482	P27482
COMP25	isomohsenone	—		201009114328	3eap_D_cavity_1	ARHGAP11A	Q6P4F7	Q6P4F7
COMP25	isomohsenone	—		201009114328	1r8u_A_cavity_1	CITED2	Q99967	Q99967
COMP25	isomohsenone	—		201009114328	2es0_A_cavity_1	RGS6	P49758	P49758
COMP25	isomohsenone	—		201009114328	2dgu_A_cavity_2	SYNCRIP	O60506	O60506
COMP25	isomohsenone	—		201009114328	1gzq_A_cavity_1	CD1B	P29016	P29016
COMP25	isomohsenone	—		201009114328	1zte_C_cavity_1	SOD2	P04179	P04179
COMP25	isomohsenone	—		201009114328	1x65_A_cavity_1	CSDE1	O75534	O75534
COMP25	isomohsenone	—		201009114328	2w4o_A_cavity_1	CAMK4	Q16566	Q16566
COMP25	isomohsenone	—		201009114328	2oay_A_cavity_3	SERPING1	P05155	P05155
COMP25	isomohsenone	—		201009114328	1qls_A_cavity_1	ANXA1	P04083	P04083
COMP25	isomohsenone	—		201009114328	3epz_B_cavity_1	DNMT1	P26358	P26358
COMP25	isomohsenone	—		201009114328	1zag_D_cavity_1	AZGP1	P25311	P25311
COMP25	isomohsenone	—		201009114328	1bh9_B_cavity_1	TAF13	Q15543	Q15543
COMP25	isomohsenone	—		201009114328	2dtg_C_cavity_1	INSR	P06213	P06213
COMP25	isomohsenone	—		201009114328	2yt7_A_cavity_1	APBA3	O96018	O96018
COMP25	isomohsenone	—		201009114328	2fg5_A_cavity_1	RAB31	Q13636	Q13636
COMP25	isomohsenone	—		201009114328	1u6g_B_cavity_1	CUL1	Q13616	Q13616
COMP25	isomohsenone	—		201009114328	1yhn_B_cavity_1	RAB7A	P51149	P51149
COMP25	isomohsenone	—		201009114328	3bum_B_cavity_1	CBL	P22681	P22681
COMP25	isomohsenone	—		201009114328	1lqs_L_cavity_2	IL10RA	Q13651	Q13651
COMP25	isomohsenone	—		201009114328	3epy_B_cavity_2	ACBD7	Q8N6N7	Q8N6N7
COMP25	isomohsenone	—		201009114328	2zu6_D_cavity_2	EIF4A1	P60842	P60842
COMP25	isomohsenone	—		201009114328	2coa_A_cavity_1	PRKD2	Q9BZL6	Q9BZL6
COMP25	isomohsenone	—		201009114328	2a98_A_cavity_2	ITPKC	Q96DU7	Q96DU7
COMP25	isomohsenone	—		201009114328	2da7_A_cavity_1	ZEB2	O60315	O60315
COMP25	isomohsenone	—		201009114328	1gt0_D_cavity_1	POU2F1	P14859	P14859
COMP25	isomohsenone	—		201009114328	1gqm_E_cavity_1	S100A12	P80511	P80511
COMP25	isomohsenone	—		201009114328	2jbp_H_cavity_2	MAPKAPK2	P49137	P49137
COMP25	isomohsenone	—		201009114328	2daf_A_cavity_2	IQUB	Q8NA54	Q8NA54
COMP25	isomohsenone	—		201009114328	1mj4_A_cavity_1	SUOX	P51687	P51687
COMP25	isomohsenone	—		201009114328	1wi3_A_cavity_2	SATB2	Q9UPW6	Q9UPW6
COMP25	isomohsenone	—		201009114328	2acm_B_cavity_1	MUC1	P15941	P15941
COMP25	isomohsenone	—		201009114328	3fay_A_cavity_1	IQGAP1	P46940	P46940
COMP25	isomohsenone	—		201009114328	1prx_A_cavity_1	PRDX6	P30041	P30041
COMP25	isomohsenone	—		201009114328	1h3o_B_cavity_1	TAF4	O00268	O00268
COMP25	isomohsenone	—		201009114328	2agj_H_cavity_2	IGHM	P01871	P01871
COMP25	isomohsenone	—		201009114328	2r55_A_cavity_1	STARD5	Q9NSY2	Q9NSY2
COMP25	isomohsenone	—		201009114328	2ee4_A_cavity_1	ARHGAP5	Q13017	Q13017
COMP25	isomohsenone	—		201009114328	1iau_A_cavity_1	GZMB	P10144	P10144
COMP25	isomohsenone	—		201009114328	3e7g_A_cavity_1	NOS2	P35228	P35228
COMP25	isomohsenone	—		201009114328	1woj_A_cavity_1	CNP	P09543	P09543
COMP25	isomohsenone	—		201009114328	1eoh_G_cavity_1	GSTP1	P09211	P09211
COMP25	isomohsenone	—		201009114328	2h2u_B_cavity_3	CANT1	Q8WVQ1	Q8WVQ1
COMP25	isomohsenone	—		201009114328	1xv9_D_cavity_1	NR1I3	Q14994	Q14994
COMP25	isomohsenone	—		201009114328	2nzt_B_cavity_6	HK2	P52789	P52789
COMP25	isomohsenone	—		201009114328	3ifb_A_cavity_1	FABP2	P12104	P12104
COMP25	isomohsenone	—		201009114328	2dlw_A_cavity_1	DOK2	O60496	O60496
COMP25	isomohsenone	—		201009114328	2f8x_C_cavity_3	NOTCH1	P46531	P46531
COMP25	isomohsenone	—		201009114328	1inz_A_cavity_1	EPN1	Q9Y6I3	Q9Y6I3
COMP25	isomohsenone	—		201009114328	2ql6_E_cavity_1	NMRK1	Q9NWW6	Q9NWW6
COMP25	isomohsenone	—		201009114328	2rnq_A_cavity_1	GTF2E1	P29083	P29083
COMP25	isomohsenone	—		201009114328	1qib_A_cavity_1	MMP2	P08253	P08253
COMP25	isomohsenone	—		201009114328	2iwg_E_cavity_1	TRIM21	P19474	P19474
COMP26	(-)-epiafzelechin-7-O-β-D-glucopyranoside	—	PMID:30179119PMCID:9602487DOI:10.2174/1381612824666180903110802	201009114637	3cww_A_cavity_8	IDE	P14735	P14735
COMP26	(-)-epiafzelechin-7-O-β-D-glucopyranoside	—		201009114637	1s9i_A_cavity_1	MAP2K2	P36507	P36507
COMP26	(-)-epiafzelechin-7-O-β-D-glucopyranoside	—		201009114637	1rx0_D_cavity_5	ACAD8	Q9UKU7	Q9UKU7
COMP26	(-)-epiafzelechin-7-O-β-D-glucopyranoside	—		201009114637	1d6v_L_cavity_1	IGHG1	P01857	P01857
COMP26	(-)-epiafzelechin-7-O-β-D-glucopyranoside	—		201009114637	3d3l_B_cavity_3	ALOX12	P18054	P18054
COMP26	(-)-epiafzelechin-7-O-β-D-glucopyranoside	—		201009114637	1xjv_A_cavity_3	POT1	Q9NUX5	Q9NUX5
COMP26	(-)-epiafzelechin-7-O-β-D-glucopyranoside	—		201009114637	3eg9_B_cavity_6	SEC23A	Q15436	Q15436
COMP26	(-)-epiafzelechin-7-O-β-D-glucopyranoside	—		201009114637	1x66_A_cavity_2	FLI1	Q01543	Q01543
COMP26	(-)-epiafzelechin-7-O-β-D-glucopyranoside	—		201009114637	2h63_A_cavity_1	BLVRA	P53004	P53004
COMP26	(-)-epiafzelechin-7-O-β-D-glucopyranoside	—		201009114637	2ep8_A_cavity_1	PES1	O00541	O00541
COMP26	(-)-epiafzelechin-7-O-β-D-glucopyranoside	—		201009114637	1w98_B_cavity_1	CCNE1	P24864	P24864
COMP26	(-)-epiafzelechin-7-O-β-D-glucopyranoside	—		201009114637	2i7t_A_cavity_2	CPSF3	Q9UKF6	Q9UKF6
COMP26	(-)-epiafzelechin-7-O-β-D-glucopyranoside	—		201009114637	2yu4_A_cavity_1	NSMCE2	Q96MF7	Q96MF7
COMP26	(-)-epiafzelechin-7-O-β-D-glucopyranoside	—		201009114637	1jv1_A_cavity_3	UAP1	Q16222	Q16222
COMP26	(-)-epiafzelechin-7-O-β-D-glucopyranoside	—		201009114637	2dmy_A_cavity_1	STRBP	Q96SI9	Q96SI9
COMP26	(-)-epiafzelechin-7-O-β-D-glucopyranoside	—		201009114637	2cqf_A_cavity_1	LIN28A	Q9H9Z2	Q9H9Z2
COMP26	(-)-epiafzelechin-7-O-β-D-glucopyranoside	—		201009114637	1h2t_C_cavity_1	NCBP1	Q09161	Q09161
COMP26	(-)-epiafzelechin-7-O-β-D-glucopyranoside	—		201009114637	3eay_A_cavity_1	SENP7	Q9BQF6	Q9BQF6
COMP26	(-)-epiafzelechin-7-O-β-D-glucopyranoside	—		201009114637	1zxn_B_cavity_3	TOP2A	P11388	P11388
COMP26	(-)-epiafzelechin-7-O-β-D-glucopyranoside	—		201009114637	1ow1_A_cavity_1	SPEN	Q96T58	Q96T58
COMP26	(-)-epiafzelechin-7-O-β-D-glucopyranoside	—		201009114637	2c9o_B_cavity_2	RUVBL1	Q9Y265	Q9Y265
COMP26	(-)-epiafzelechin-7-O-β-D-glucopyranoside	—		201009114637	1wh0_A_cavity_1	USP19	O94966	O94966
COMP26	(-)-epiafzelechin-7-O-β-D-glucopyranoside	—		201009114637	1iol_A_cavity_2	HSD17B1	P14061	P14061
COMP26	(-)-epiafzelechin-7-O-β-D-glucopyranoside	—		201009114637	1x7z_B_cavity_1	BCKDHA	P12694	P12694
COMP26	(-)-epiafzelechin-7-O-β-D-glucopyranoside	—		201009114637	2cpt_A_cavity_1	VPS4B	O75351	O75351
COMP26	(-)-epiafzelechin-7-O-β-D-glucopyranoside	—		201009114637	2fy4_A_cavity_3	CHAT	P28329	P28329
COMP26	(-)-epiafzelechin-7-O-β-D-glucopyranoside	—		201009114637	2coa_A_cavity_1	PRKD2	Q9BZL6	Q9BZL6
COMP26	(-)-epiafzelechin-7-O-β-D-glucopyranoside	—		201009114637	7ics_A_cavity_3	POLB	P06746	P06746
COMP26	(-)-epiafzelechin-7-O-β-D-glucopyranoside	—		201009114637	2bxg_A_cavity_7	ALB	P02768	P02768
COMP26	(-)-epiafzelechin-7-O-β-D-glucopyranoside	—		201009114637	1rgo_A_cavity_1	ZFP36L2	P47974	P47974
COMP26	(-)-epiafzelechin-7-O-β-D-glucopyranoside	—		201009114637	2ys5_A_cavity_2	ALK	Q9UM73	Q9UM73
COMP26	(-)-epiafzelechin-7-O-β-D-glucopyranoside	—		201009114637	1rxt_C_cavity_3	NMT1	P30419	P30419
COMP26	(-)-epiafzelechin-7-O-β-D-glucopyranoside	—		201009114637	2jun_A_cavity_1	MID1	O15344	O15344
COMP26	(-)-epiafzelechin-7-O-β-D-glucopyranoside	—		201009114637	1vyh_F_cavity_1	PAFAH1B2	P68402	P68402
COMP26	(-)-epiafzelechin-7-O-β-D-glucopyranoside	—		201009114637	2aff_A_cavity_1	MKI67	P46013	P46013
COMP26	(-)-epiafzelechin-7-O-β-D-glucopyranoside	—		201009114637	2pom_A_cavity_3	TAB1	Q15750	Q15750
COMP26	(-)-epiafzelechin-7-O-β-D-glucopyranoside	—		201009114637	1bj1_H_cavity_1	VEGFA	P15692	P15692
COMP26	(-)-epiafzelechin-7-O-β-D-glucopyranoside	—		201009114637	2dnk_A_cavity_1	CELF4	Q9BZC1	Q9BZC1
COMP26	(-)-epiafzelechin-7-O-β-D-glucopyranoside	—		201009114637	1lpj_A_cavity_1	RBP7	Q96R05	Q96R05
COMP26	(-)-epiafzelechin-7-O-β-D-glucopyranoside	—		201009114637	3dpl_C_cavity_4	CUL5	Q93034	Q93034
COMP26	(-)-epiafzelechin-7-O-β-D-glucopyranoside	—		201009114637	3e7o_B_cavity_3	MAPK9	P45984	P45984
COMP26	(-)-epiafzelechin-7-O-β-D-glucopyranoside	—		201009114637	2dl8_A_cavity_1	SRGAP2	O75044	O75044
COMP26	(-)-epiafzelechin-7-O-β-D-glucopyranoside	—		201009114637	2f3i_A_cavity_1	POLR2H	P52434	P52434
COMP26	(-)-epiafzelechin-7-O-β-D-glucopyranoside	—		201009114637	1xvp_A_cavity_1	NR1I3	Q14994	Q14994
COMP26	(-)-epiafzelechin-7-O-β-D-glucopyranoside	—		201009114637	1aii_A_cavity_2	ANXA3	P12429	P12429
COMP26	(-)-epiafzelechin-7-O-β-D-glucopyranoside	—		201009114637	1x86_A_cavity_2	ARHGEF12	Q9NZN5	Q9NZN5
COMP26	(-)-epiafzelechin-7-O-β-D-glucopyranoside	—		201009114637	3bky_H_cavity_1	MS4A1	P11836	P11836
COMP26	(-)-epiafzelechin-7-O-β-D-glucopyranoside	—		201009114637	2jrj_A_cavity_1	RCHY1	Q96PM5	Q96PM5
COMP26	(-)-epiafzelechin-7-O-β-D-glucopyranoside	—		201009114637	2w96_A_cavity_1	CCND1	P24385	P24385
COMP26	(-)-epiafzelechin-7-O-β-D-glucopyranoside	—		201009114637	1wuu_A_cavity_3	GALK1	P51570	P51570
COMP26	(-)-epiafzelechin-7-O-β-D-glucopyranoside	—		201009114637	1w60_B_cavity_1	PCNA	P12004	P12004
COMP26	(-)-epiafzelechin-7-O-β-D-glucopyranoside	—		201009114637	3bfx_B_cavity_1	SULT1C2	O00338	O00338
COMP26	(-)-epiafzelechin-7-O-β-D-glucopyranoside	—		201009114637	3c5k_A_cavity_1	HDAC6	Q9UBN7	Q9UBN7
COMP26	(-)-epiafzelechin-7-O-β-D-glucopyranoside	—		201009114637	2iwg_E_cavity_1	TRIM21	P19474	P19474
COMP26	(-)-epiafzelechin-7-O-β-D-glucopyranoside	—		201009114637	1kbh_A_cavity_1	NCOA3	Q9Y6Q9	Q9Y6Q9
COMP26	(-)-epiafzelechin-7-O-β-D-glucopyranoside	—		201009114637	1onq_C_cavity_1	CD1A	P06126	P06126
COMP26	(-)-epiafzelechin-7-O-β-D-glucopyranoside	—		201009114637	1qib_A_cavity_1	MMP2	P08253	P08253
COMP26	(-)-epiafzelechin-7-O-β-D-glucopyranoside	—		201009114637	2d86_A_cavity_1	VAV3	Q9UKW4	Q9UKW4
COMP26	(-)-epiafzelechin-7-O-β-D-glucopyranoside	—		201009114637	1us1_B_cavity_5	AOC3	Q16853	Q16853
COMP26	(-)-epiafzelechin-7-O-β-D-glucopyranoside	—		201009114637	1inz_A_cavity_1	EPN1	Q9Y6I3	Q9Y6I3
COMP26	(-)-epiafzelechin-7-O-β-D-glucopyranoside	—		201009114637	1wi3_A_cavity_2	SATB2	Q9UPW6	Q9UPW6
COMP26	(-)-epiafzelechin-7-O-β-D-glucopyranoside	—		201009114637	3bpt_A_cavity_3	HIBCH	Q6NVY1	Q6NVY1
COMP26	(-)-epiafzelechin-7-O-β-D-glucopyranoside	—		201009114637	3b68_A_cavity_1	AR	P10275	P10275
COMP26	(-)-epiafzelechin-7-O-β-D-glucopyranoside	—		201009114637	2eec_A_cavity_1	FLNB	O75369	O75369
COMP26	(-)-epiafzelechin-7-O-β-D-glucopyranoside	—		201009114637	2yse_A_cavity_1	MAGI1	Q96QZ7	Q96QZ7
COMP26	(-)-epiafzelechin-7-O-β-D-glucopyranoside	—		201009114637	2qyf_B_cavity_1	MAD2L1	Q13257	Q13257
COMP26	(-)-epiafzelechin-7-O-β-D-glucopyranoside	—		201009114637	1lar_A_cavity_3	PTPRF	P10586	P10586
COMP26	(-)-epiafzelechin-7-O-β-D-glucopyranoside	—		201009114637	3c10_C_cavity_1	HDAC7	Q8WUI4	Q8WUI4
COMP27	stelleranol	131676072		201009120305	2j21_A_cavity_1	TP53	P04637	P04637
COMP27	stelleranol	131676072		201009120305	1ivh_A_cavity_1	IVD	P26440	P26440
COMP27	stelleranol	131676072		201009120305	2fg5_A_cavity_1	RAB31	Q13636	Q13636
COMP27	stelleranol	131676072		201009120305	1pkx_A_cavity_3	ATIC	P31939	P31939
COMP27	stelleranol	131676072		201009120305	2enj_A_cavity_2	PRKCQ	Q04759	Q04759
COMP27	stelleranol	131676072		201009120305	1xjv_A_cavity_3	POT1	Q9NUX5	Q9NUX5
COMP27	stelleranol	131676072		201009120305	1so0_C_cavity_2	GALM	Q96C23	Q96C23
COMP27	stelleranol	131676072		201009120305	3d3l_B_cavity_3	ALOX12	P18054	P18054
COMP27	stelleranol	131676072		201009120305	3bch_A_cavity_1	RPSA	P08865	P08865
COMP27	stelleranol	131676072		201009120305	2h63_A_cavity_1	BLVRA	P53004	P53004
COMP27	stelleranol	131676072		201009120305	2iwg_E_cavity_1	TRIM21	P19474	P19474
COMP27	stelleranol	131676072		201009120305	1sy6_H_cavity_1	CD3E	P07766	P07766
COMP27	stelleranol	131676072		201009120305	2csh_A_cavity_2	ZBTB43	O43298	O43298
COMP27	stelleranol	131676072		201009120305	2c2h_A_cavity_1	RAC3	P60763	P60763
COMP27	stelleranol	131676072		201009120305	2nn6_F_cavity_1	EXOSC9	Q06265	Q06265
COMP27	stelleranol	131676072		201009120305	7ics_A_cavity_3	POLB	P06746	P06746
COMP27	stelleranol	131676072		201009120305	1qib_A_cavity_1	MMP2	P08253	P08253
COMP27	stelleranol	131676072		201009120305	1w98_B_cavity_1	CCNE1	P24864	P24864
COMP27	stelleranol	131676072		201009120305	2w96_A_cavity_1	CCND1	P24385	P24385
COMP27	stelleranol	131676072		201009120305	1ow1_A_cavity_1	SPEN	Q96T58	Q96T58
COMP27	stelleranol	131676072		201009120305	2ee4_A_cavity_1	ARHGAP5	Q13017	Q13017
COMP27	stelleranol	131676072		201009120305	1x5m_A_cavity_1	CACYBP	Q9HB71	Q9HB71
COMP27	stelleranol	131676072		201009120305	1b4f_F_cavity_1	EPHB2	P29323	P29323
COMP27	stelleranol	131676072		201009120305	3bg0_G_cavity_4	SEC13	P55735	P55735
COMP27	stelleranol	131676072		201009120305	2c9o_B_cavity_2	RUVBL1	Q9Y265	Q9Y265
COMP27	stelleranol	131676072		201009120305	2i7t_A_cavity_2	CPSF3	Q9UKF6	Q9UKF6
COMP27	stelleranol	131676072		201009120305	2daf_A_cavity_2	IQUB	Q8NA54	Q8NA54
COMP27	stelleranol	131676072		201009120305	1gqm_E_cavity_1	S100A12	P80511	P80511
COMP27	stelleranol	131676072		201009120305	2pom_A_cavity_3	TAB1	Q15750	Q15750
COMP27	stelleranol	131676072		201009120305	1fe8_J_cavity_2	VWF	P04275	P04275
COMP27	stelleranol	131676072		201009120305	1unh_A_cavity_1	CDK5R1	Q15078	Q15078
COMP27	stelleranol	131676072		201009120305	1zag_D_cavity_1	AZGP1	P25311	P25311
COMP27	stelleranol	131676072		201009120305	3bum_B_cavity_1	CBL	P22681	P22681
COMP27	stelleranol	131676072		201009120305	1s70_A_cavity_2	PPP1CB	P62140	P62140
COMP27	stelleranol	131676072		201009120305	2f3i_A_cavity_1	POLR2H	P52434	P52434
COMP27	stelleranol	131676072		201009120305	2ysd_A_cavity_1	MAGI1	Q96QZ7	Q96QZ7
COMP27	stelleranol	131676072		201009120305	3dl2_A_cavity_3	UEVLD	Q8IX04	Q8IX04
COMP27	stelleranol	131676072		201009120305	2cpt_A_cavity_1	VPS4B	O75351	O75351
COMP27	stelleranol	131676072		201009120305	2dnk_A_cavity_1	CELF4	Q9BZC1	Q9BZC1
COMP27	stelleranol	131676072		201009120305	3eay_A_cavity_1	SENP7	Q9BQF6	Q9BQF6
COMP27	stelleranol	131676072		201009120305	2coa_A_cavity_1	PRKD2	Q9BZL6	Q9BZL6
COMP27	stelleranol	131676072		201009120305	2yty_A_cavity_1	CSDE1	O75534	O75534
COMP27	stelleranol	131676072		201009120305	1k1g_A_cavity_1	SF1	Q15637	Q15637
COMP27	stelleranol	131676072		201009120305	2raj_A_cavity_3	SNX9	Q9Y5X1	Q9Y5X1
COMP27	stelleranol	131676072		201009120305	2nzt_B_cavity_6	HK2	P52789	P52789
COMP27	stelleranol	131676072		201009120305	2c0o_A_cavity_2	HCK	P08631	P08631
COMP27	stelleranol	131676072		201009120305	1mje_A_cavity_5	SHFM1	P60896	P60896
COMP27	stelleranol	131676072		201009120305	3c5k_A_cavity_1	HDAC6	Q9UBN7	Q9UBN7
COMP27	stelleranol	131676072		201009120305	1h2t_C_cavity_1	NCBP1	Q09161	Q09161
COMP27	stelleranol	131676072		201009120305	1x5p_A_cavity_1	NELFE	P18615	P18615
COMP27	stelleranol	131676072		201009120305	1iau_A_cavity_1	GZMB	P10144	P10144
COMP27	stelleranol	131676072		201009120305	2ast_B_cavity_1	CDKN1B	P46527	P46527
COMP27	stelleranol	131676072		201009120305	2eec_A_cavity_1	FLNB	O75369	O75369
COMP27	stelleranol	131676072		201009120305	2r55_A_cavity_1	STARD5	Q9NSY2	Q9NSY2
COMP27	stelleranol	131676072		201009120305	3cww_A_cavity_9	IDE	P14735	P14735
COMP27	stelleranol	131676072		201009120305	3epy_B_cavity_3	ACBD7	Q8N6N7	Q8N6N7
COMP27	stelleranol	131676072		201009120305	2fau_A_cavity_2	VPS26A	O75436	O75436
COMP27	stelleranol	131676072		201009120305	2fvl_B_cavity_1	AKR1C4	P17516	P17516
COMP27	stelleranol	131676072		201009120305	1woj_A_cavity_1	CNP	P09543	P09543
COMP27	stelleranol	131676072		201009120305	2ell_A_cavity_1	ANP32B	Q92688	Q92688
COMP27	stelleranol	131676072		201009120305	1elk_A_cavity_1	TOM1	O60784	O60784
COMP27	stelleranol	131676072		201009120305	1gt0_D_cavity_1	POU2F1	P14859	P14859
COMP27	stelleranol	131676072		201009120305	1ntg_D_cavity_1	YARS	P54577	P54577
COMP27	stelleranol	131676072		201009120305	2da7_A_cavity_1	ZEB2	O60315	O60315
COMP27	stelleranol	131676072		201009120305	1ch4_A_cavity_1	HBB	P68871	P68871
COMP27	stelleranol	131676072		201009120305	3g07_D_cavity_1	MEPCE	Q7L2J0	Q7L2J0
COMP27	stelleranol	131676072		201009120305	2dfd_C_cavity_1	MDH2	P40926	P40926
COMP27	stelleranol	131676072		201009120305	1x4a_A_cavity_2	SRSF1	Q07955	Q07955
COMP27	stelleranol	131676072		201009120305	1u3r_B_cavity_1	ESR2	Q92731	Q92731
COMP27	stelleranol	131676072		201009120305	1iyr_A_cavity_1	DFFA	O00273	O00273
COMP27	stelleranol	131676072		201009120305	1x6f_A_cavity_2	ZNF462	Q96JM2	Q96JM2
COMP27	stelleranol	131676072		201009120305	3b68_A_cavity_1	AR	P10275	P10275
COMP27	stelleranol	131676072		201009120305	1ug3_B_cavity_3	EIF4G1	Q04637	Q04637
COMP28	(+)-epiafzelechin	12309491		201009143210	3e0g_A_cavity_2	LIFR	P42702	P42702
COMP28	(+)-epiafzelechin	12309491		201009143210	2dba_A_cavity_1	UNC45A	Q9H3U1	Q9H3U1
COMP28	(+)-epiafzelechin	12309491		201009143210	2qfd_H_cavity_1	DDX58	O95786	O95786
COMP28	(+)-epiafzelechin	12309491		201009143210	3hd6_A_cavity_4	RHCG	Q9UBD6	Q9UBD6
COMP28	(+)-epiafzelechin	12309491		201009143210	2i7k_A_cavity_1	BRD7	Q9NPI1	Q9NPI1
COMP28	(+)-epiafzelechin	12309491		201009143210	1buv_T_cavity_1	MMP14	P50281	P50281
COMP28	(+)-epiafzelechin	12309491		201009143210	3fmo_A_cavity_3	NUP214	P35658	P35658
COMP28	(+)-epiafzelechin	12309491		201009143210	1qz2_B_cavity_4	FKBP4	Q02790	Q02790
COMP28	(+)-epiafzelechin	12309491		201009143210	3ecs_C_cavity_2	EIF2B1	Q14232	Q14232
COMP28	(+)-epiafzelechin	12309491		201009143210	1snl_A_cavity_2	NUCB1	Q02818	Q02818
COMP28	(+)-epiafzelechin	12309491		201009143210	3d3l_B_cavity_3	ALOX12	P18054	P18054
COMP28	(+)-epiafzelechin	12309491		201009143210	2bjn_A_cavity_1	TRAPPC6B	Q86SZ2	Q86SZ2
COMP28	(+)-epiafzelechin	12309491		201009143210	1jfi_B_cavity_2	DRAP1	Q14919	Q14919
COMP28	(+)-epiafzelechin	12309491		201009143210	1fcx_A_cavity_3	RARG	P13631	P13631
COMP28	(+)-epiafzelechin	12309491		201009143210	2p0r_B_cavity_2	CAPN9	O14815	O14815
COMP28	(+)-epiafzelechin	12309491		201009143210	1ivh_A_cavity_2	IVD	P26440	P26440
COMP28	(+)-epiafzelechin	12309491		201009143210	2aug_B_cavity_1	GRB14	Q14449	Q14449
COMP28	(+)-epiafzelechin	12309491		201009143210	1w98_B_cavity_1	CCNE1	P24864	P24864
COMP28	(+)-epiafzelechin	12309491		201009143210	1o9k_D_cavity_1	E2F1	Q01094	Q01094
COMP28	(+)-epiafzelechin	12309491		201009143210	1d6v_L_cavity_1	IGHG1	P01857	P01857
COMP28	(+)-epiafzelechin	12309491		201009143210	2ytc_A_cavity_1	RBM22	Q9NW64	Q9NW64
COMP28	(+)-epiafzelechin	12309491		201009143210	2f3i_A_cavity_1	POLR2H	P52434	P52434
COMP28	(+)-epiafzelechin	12309491		201009143210	1ggt_A_cavity_2	F13A1	P00488	P00488
COMP28	(+)-epiafzelechin	12309491		201009143210	1wh0_A_cavity_1	USP19	O94966	O94966
COMP28	(+)-epiafzelechin	12309491		201009143210	1ow1_A_cavity_1	SPEN	Q96T58	Q96T58
COMP28	(+)-epiafzelechin	12309491		201009143210	1so0_C_cavity_2	GALM	Q96C23	Q96C23
COMP28	(+)-epiafzelechin	12309491		201009143210	2coa_A_cavity_1	PRKD2	Q9BZL6	Q9BZL6
COMP28	(+)-epiafzelechin	12309491		201009143210	2bu7_A_cavity_3	PDK2	Q15119	Q15119
COMP28	(+)-epiafzelechin	12309491		201009143210	2ozb_B_cavity_2	SNU13	P55769	P55769
COMP28	(+)-epiafzelechin	12309491		201009143210	2dnk_A_cavity_1	CELF4	Q9BZC1	Q9BZC1
COMP28	(+)-epiafzelechin	12309491		201009143210	3dpl_C_cavity_4	CUL5	Q93034	Q93034
COMP28	(+)-epiafzelechin	12309491		201009143210	1rxt_C_cavity_3	NMT1	P30419	P30419
COMP28	(+)-epiafzelechin	12309491		201009143210	2fy4_A_cavity_3	CHAT	P28329	P28329
COMP28	(+)-epiafzelechin	12309491		201009143210	1s70_A_cavity_2	PPP1CB	P62140	P62140
COMP28	(+)-epiafzelechin	12309491		201009143210	2pom_A_cavity_3	TAB1	Q15750	Q15750
COMP28	(+)-epiafzelechin	12309491		201009143210	2j21_A_cavity_1	TP53	P04637	P04637
COMP28	(+)-epiafzelechin	12309491		201009143210	2cpt_A_cavity_1	VPS4B	O75351	O75351
COMP28	(+)-epiafzelechin	12309491		201009143210	2i7t_A_cavity_2	CPSF3	Q9UKF6	Q9UKF6
COMP28	(+)-epiafzelechin	12309491		201009143210	2w96_A_cavity_1	CCND1	P24385	P24385
COMP28	(+)-epiafzelechin	12309491		201009143210	3gtu_B_cavity_1	GSTM2	P28161	P28161
COMP28	(+)-epiafzelechin	12309491		201009143210	2raj_A_cavity_3	SNX9	Q9Y5X1	Q9Y5X1
COMP28	(+)-epiafzelechin	12309491		201009143210	3bpt_A_cavity_3	HIBCH	Q6NVY1	Q6NVY1
COMP28	(+)-epiafzelechin	12309491		201009143210	2fuc_A_cavity_2	PMM1	Q92871	Q92871
COMP28	(+)-epiafzelechin	12309491		201009143210	1s9i_A_cavity_1	MAP2K2	P36507	P36507
COMP28	(+)-epiafzelechin	12309491		201009143210	2dl8_A_cavity_1	SRGAP2	O75044	O75044
COMP28	(+)-epiafzelechin	12309491		201009143210	2nn6_F_cavity_1	EXOSC9	Q06265	Q06265
COMP28	(+)-epiafzelechin	12309491		201009143210	2ys5_A_cavity_2	ALK	Q9UM73	Q9UM73
COMP28	(+)-epiafzelechin	12309491		201009143210	2d2z_C_cavity_1	CLIC4	Q9Y696	Q9Y696
COMP28	(+)-epiafzelechin	12309491		201009143210	1zag_D_cavity_1	AZGP1	P25311	P25311
COMP28	(+)-epiafzelechin	12309491		201009143210	3b68_A_cavity_1	AR	P10275	P10275
COMP28	(+)-epiafzelechin	12309491		201009143210	1wi3_A_cavity_2	SATB2	Q9UPW6	Q9UPW6
COMP28	(+)-epiafzelechin	12309491		201009143210	1vyh_F_cavity_1	PAFAH1B2	P68402	P68402
COMP28	(+)-epiafzelechin	12309491		201009143210	2enk_A_cavity_2	SLC30A9	Q6PML9	Q6PML9
COMP28	(+)-epiafzelechin	12309491		201009143210	1g2t_A_cavity_1	CCL26	Q9Y258	Q9Y258
COMP28	(+)-epiafzelechin	12309491		201009143210	2ep4_A_cavity_1	RNF24	Q9Y225	Q9Y225
COMP28	(+)-epiafzelechin	12309491		201009143210	2vwe_L_cavity_2	VEGFB	P49765	P49765
COMP28	(+)-epiafzelechin	12309491		201009143210	2ija_A_cavity_1	NAT1	P18440	P18440
COMP28	(+)-epiafzelechin	12309491		201009143210	2wgh_A_cavity_3	RRM1	P23921	P23921
COMP28	(+)-epiafzelechin	12309491		201009143210	1wi5_A_cavity_2	PDCD11	Q14690	Q14690
COMP28	(+)-epiafzelechin	12309491		201009143210	2aa7_A_cavity_1	NR3C2	P08235	P08235
COMP28	(+)-epiafzelechin	12309491		201009143210	2bxg_A_cavity_7	ALB	P02768	P02768
COMP28	(+)-epiafzelechin	12309491		201009143210	3eay_A_cavity_1	SENP7	Q9BQF6	Q9BQF6
COMP28	(+)-epiafzelechin	12309491		201009143210	1rgo_A_cavity_1	ZFP36L2	P47974	P47974
COMP28	(+)-epiafzelechin	12309491		201009143210	2ppi_A_cavity_1	GAN	Q9H2C0	Q9H2C0
COMP28	(+)-epiafzelechin	12309491		201009143210	3bum_B_cavity_1	CBL	P22681	P22681
COMP28	(+)-epiafzelechin	12309491		201009143210	7ics_A_cavity_3	POLB	P06746	P06746
COMP28	(+)-epiafzelechin	12309491		201009143210	1imh_D_cavity_1	NFAT5	O94916	O94916
COMP28	(+)-epiafzelechin	12309491		201009143210	2d86_A_cavity_1	VAV3	Q9UKW4	Q9UKW4
COMP28	(+)-epiafzelechin	12309491		201009143210	1h2t_C_cavity_1	NCBP1	Q09161	Q09161
COMP28	(+)-epiafzelechin	12309491		201009143210	2zme_A_cavity_1	SNF8	Q96H20	Q96H20
COMP28	(+)-epiafzelechin	12309491		201009143210	2qtz_A_cavity_1	MTRR	Q9UBK8	Q9UBK8
COMP28	(+)-epiafzelechin	12309491		201009143210	3enm_A_cavity_1	MAP2K6	P52564	P52564
COMP28	(+)-epiafzelechin	12309491		201009143210	2vcy_A_cavity_1	MECR	Q9BV79	Q9BV79
COMP28	(+)-epiafzelechin	12309491		201009143210	1kwm_A_cavity_1	CPB1	P15086	P15086
COMP28	(+)-epiafzelechin	12309491		201009143210	3ezt_B_cavity_1	HDAC8	Q9BY41	Q9BY41
COMP28	(+)-epiafzelechin	12309491		201009143210	2c0o_A_cavity_2	HCK	P08631	P08631
COMP28	(+)-epiafzelechin	12309491		201009143210	2qqh_A_cavity_2	C8A	P07357	P07357
COMP28	(+)-epiafzelechin	12309491		201009143210	1w45_B_cavity_2	ANXA8	P13928	P13928
COMP28	(+)-epiafzelechin	12309491		201009143210	2agj_H_cavity_2	IGHM	P01871	P01871
COMP28	(+)-epiafzelechin	12309491		201009143210	2ql6_E_cavity_1	NMRK1	Q9NWW6	Q9NWW6
COMP28	(+)-epiafzelechin	12309491		201009143210	2fju_B_cavity_6	RAC1	P63000	P63000
COMP28	(+)-epiafzelechin	12309491		201009143210	3c5k_A_cavity_1	HDAC6	Q9UBN7	Q9UBN7
COMP28	(+)-epiafzelechin	12309491		201009143210	1w6j_A_cavity_4	LSS	P48449	P48449
COMP28	(+)-epiafzelechin	12309491		201009143210	2vkq_A_cavity_2	NT5C3A	Q9H0P0	Q9H0P0
COMP28	(+)-epiafzelechin	12309491		201009143210	3ifb_A_cavity_1	FABP2	P12104	P12104
COMP29	wikstrol A	5481857		201009143517	3bhy_A_cavity_4	DAPK3	O43293	O43293
COMP29	wikstrol A	5481857		201009143517	1ig3_A_cavity_1	TPK1	Q9H3S4	Q9H3S4
COMP29	wikstrol A	5481857		201009143517	2jwe_A_cavity_1	TJP1	Q07157	Q07157
COMP29	wikstrol A	5481857		201009143517	2v0v_B_cavity_1	NR1D2	Q14995	Q14995
COMP29	wikstrol A	5481857		201009143517	2pp4_A_cavity_2	RUNX1T1	Q06455	Q06455
COMP29	wikstrol A	5481857		201009143517	1qz2_B_cavity_4	FKBP4	Q02790	Q02790
COMP29	wikstrol A	5481857		201009143517	2owi_A_cavity_1	RGS18	Q9NS28	Q9NS28
COMP29	wikstrol A	5481857		201009143517	1x65_A_cavity_1	CSDE1	O75534	O75534
COMP29	wikstrol A	5481857		201009143517	2vpk_A_cavity_1	MYNN	Q9NPC7	Q9NPC7
COMP29	wikstrol A	5481857		201009143517	2os6_A_cavity_1	ARHGEF12	Q9NZN5	Q9NZN5
COMP29	wikstrol A	5481857		201009143517	3d3l_B_cavity_3	ALOX12	P18054	P18054
COMP29	wikstrol A	5481857		201009143517	2ch5_A_cavity_2	NAGK	Q9UJ70	Q9UJ70
COMP29	wikstrol A	5481857		201009143517	1ggz_A_cavity_2	CALML3	P27482	P27482
COMP29	wikstrol A	5481857		201009143517	1zte_C_cavity_1	SOD2	P04179	P04179
COMP29	wikstrol A	5481857		201009143517	2es0_A_cavity_1	RGS6	P49758	P49758
COMP29	wikstrol A	5481857		201009143517	1r8u_A_cavity_1	CITED2	Q99967	Q99967
COMP29	wikstrol A	5481857		201009143517	2nn6_D_cavity_1	EXOSC9	Q06265	Q06265
COMP29	wikstrol A	5481857		201009143517	1kvo_D_cavity_1	PLA2G2A	P14555	P14555
COMP29	wikstrol A	5481857		201009143517	1ggt_A_cavity_2	F13A1	P00488	P00488
COMP29	wikstrol A	5481857		201009143517	1myp_B_cavity_2	MPO	P05164	P05164
COMP29	wikstrol A	5481857		201009143517	2raj_A_cavity_1	SNX9	Q9Y5X1	Q9Y5X1
COMP29	wikstrol A	5481857		201009143517	2nut_A_cavity_6	SEC23A	Q15436	Q15436
COMP29	wikstrol A	5481857		201009143517	3eap_D_cavity_1	ARHGAP11A	Q6P4F7	Q6P4F7
COMP29	wikstrol A	5481857		201009143517	2p0r_B_cavity_2	CAPN9	O14815	O14815
COMP29	wikstrol A	5481857		201009143517	1jhn_A_cavity_2	CANX	P27824	P27824
COMP29	wikstrol A	5481857		201009143517	1pkx_A_cavity_2	ATIC	P31939	P31939
COMP29	wikstrol A	5481857		201009143517	1buo_A_cavity_1	ZBTB16	Q05516	Q05516
COMP29	wikstrol A	5481857		201009143517	1iq3_A_cavity_1	REPS2	Q8NFH8	Q8NFH8
COMP29	wikstrol A	5481857		201009143517	1wi5_A_cavity_2	PDCD11	Q14690	Q14690
COMP29	wikstrol A	5481857		201009143517	1fe8_J_cavity_2	VWF	P04275	P04275
COMP29	wikstrol A	5481857		201009143517	2yu4_A_cavity_1	NSMCE2	Q96MF7	Q96MF7
COMP29	wikstrol A	5481857		201009143517	1gqm_E_cavity_1	S100A12	P80511	P80511
COMP29	wikstrol A	5481857		201009143517	3bkb_A_cavity_3	FES	P07332	P07332
COMP29	wikstrol A	5481857		201009143517	2ozb_B_cavity_2	SNU13	P55769	P55769
COMP29	wikstrol A	5481857		201009143517	2c2h_A_cavity_1	RAC3	P60763	P60763
COMP29	wikstrol A	5481857		201009143517	1zag_D_cavity_1	AZGP1	P25311	P25311
COMP29	wikstrol A	5481857		201009143517	1qgk_A_cavity_7	KPNB1	Q14974	Q14974
COMP29	wikstrol A	5481857		201009143517	2a98_A_cavity_2	ITPKC	Q96DU7	Q96DU7
COMP29	wikstrol A	5481857		201009143517	1w98_B_cavity_1	CCNE1	P24864	P24864
COMP29	wikstrol A	5481857		201009143517	1k9k_A_cavity_2	S100A6	P06703	P06703
COMP29	wikstrol A	5481857		201009143517	1wh0_A_cavity_1	USP19	O94966	O94966
COMP29	wikstrol A	5481857		201009143517	3dl2_A_cavity_3	UEVLD	Q8IX04	Q8IX04
COMP29	wikstrol A	5481857		201009143517	1ow1_A_cavity_1	SPEN	Q96T58	Q96T58
COMP29	wikstrol A	5481857		201009143517	1s9c_F_cavity_3	HSD17B4	P51659	P51659
COMP29	wikstrol A	5481857		201009143517	2eb1_A_cavity_1	DICER1	Q9UPY3	Q9UPY3
COMP29	wikstrol A	5481857		201009143517	1w45_B_cavity_2	ANXA8	P13928	P13928
COMP29	wikstrol A	5481857		201009143517	1h9u_D_cavity_1	RXRB	P28702	P28702
COMP29	wikstrol A	5481857		201009143517	1bh9_B_cavity_1	TAF13	Q15543	Q15543
COMP29	wikstrol A	5481857		201009143517	1yhn_B_cavity_1	RAB7A	P51149	P51149
COMP29	wikstrol A	5481857		201009143517	1qib_A_cavity_1	MMP2	P08253	P08253
COMP29	wikstrol A	5481857		201009143517	2d9n_A_cavity_2	CPSF4	O95639	O95639
COMP29	wikstrol A	5481857		201009143517	2coo_A_cavity_1	DBT	P11182	P11182
COMP29	wikstrol A	5481857		201009143517	2w4o_A_cavity_1	CAMK4	Q16566	Q16566
COMP29	wikstrol A	5481857		201009143517	3dpl_C_cavity_4	CUL5	Q93034	Q93034
COMP29	wikstrol A	5481857		201009143517	1lpj_A_cavity_1	RBP7	Q96R05	Q96R05
COMP29	wikstrol A	5481857		201009143517	1wuu_A_cavity_3	GALK1	P51570	P51570
COMP29	wikstrol A	5481857		201009143517	3g73_B_cavity_1	FOXM1	Q08050	Q08050
COMP29	wikstrol A	5481857		201009143517	3epz_B_cavity_1	DNMT1	P26358	P26358
COMP29	wikstrol A	5481857		201009143517	2ija_A_cavity_1	NAT1	P18440	P18440
COMP29	wikstrol A	5481857		201009143517	2rnq_A_cavity_1	GTF2E1	P29083	P29083
COMP29	wikstrol A	5481857		201009143517	2ee4_A_cavity_1	ARHGAP5	Q13017	Q13017
COMP29	wikstrol A	5481857		201009143517	2dlw_A_cavity_1	DOK2	O60496	O60496
COMP29	wikstrol A	5481857		201009143517	1mj4_A_cavity_1	SUOX	P51687	P51687
COMP29	wikstrol A	5481857		201009143517	1xv9_D_cavity_1	NR1I3	Q14994	Q14994
COMP29	wikstrol A	5481857		201009143517	1so0_C_cavity_1	GALM	Q96C23	Q96C23
COMP29	wikstrol A	5481857		201009143517	2bsk_D_cavity_1	TIMM9	Q9Y5J7	Q9Y5J7
COMP30	wikstrol B	5481857		201112111950	3bhy_A_cavity_4	DAPK3	O43293	O43293
COMP30	wikstrol B	5481857		201112111950	1ig3_A_cavity_1	TPK1	Q9H3S4	Q9H3S4
COMP30	wikstrol B	5481857		201112111950	2jwe_A_cavity_1	TJP1	Q07157	Q07157
COMP30	wikstrol B	5481857		201112111950	2v0v_B_cavity_1	NR1D2	Q14995	Q14995
COMP30	wikstrol B	5481857		201112111950	2pp4_A_cavity_2	RUNX1T1	Q06455	Q06455
COMP30	wikstrol B	5481857		201112111950	1qz2_B_cavity_4	FKBP4	Q02790	Q02790
COMP30	wikstrol B	5481857		201112111950	2owi_A_cavity_1	RGS18	Q9NS28	Q9NS28
COMP30	wikstrol B	5481857		201112111950	1x65_A_cavity_1	CSDE1	O75534	O75534
COMP30	wikstrol B	5481857		201112111950	2vpk_A_cavity_1	MYNN	Q9NPC7	Q9NPC7
COMP30	wikstrol B	5481857		201112111950	2os6_A_cavity_1	ARHGEF12	Q9NZN5	Q9NZN5
COMP30	wikstrol B	5481857		201112111950	3d3l_B_cavity_3	ALOX12	P18054	P18054
COMP30	wikstrol B	5481857		201112111950	2ch5_A_cavity_2	NAGK	Q9UJ70	Q9UJ70
COMP30	wikstrol B	5481857		201112111950	1ggz_A_cavity_2	CALML3	P27482	P27482
COMP30	wikstrol B	5481857		201112111950	1zte_C_cavity_1	SOD2	P04179	P04179
COMP30	wikstrol B	5481857		201112111950	2es0_A_cavity_1	RGS6	P49758	P49758
COMP30	wikstrol B	5481857		201112111950	1r8u_A_cavity_1	CITED2	Q99967	Q99967
COMP30	wikstrol B	5481857		201112111950	2nn6_D_cavity_1	EXOSC9	Q06265	Q06265
COMP30	wikstrol B	5481857		201112111950	1kvo_D_cavity_1	PLA2G2A	P14555	P14555
COMP30	wikstrol B	5481857		201112111950	1ggt_A_cavity_2	F13A1	P00488	P00488
COMP30	wikstrol B	5481857		201112111950	1myp_B_cavity_2	MPO	P05164	P05164
COMP30	wikstrol B	5481857		201112111950	2raj_A_cavity_1	SNX9	Q9Y5X1	Q9Y5X1
COMP30	wikstrol B	5481857		201112111950	2nut_A_cavity_6	SEC23A	Q15436	Q15436
COMP30	wikstrol B	5481857		201112111950	3eap_D_cavity_1	ARHGAP11A	Q6P4F7	Q6P4F7
COMP30	wikstrol B	5481857		201112111950	2p0r_B_cavity_2	CAPN9	O14815	O14815
COMP30	wikstrol B	5481857		201112111950	1jhn_A_cavity_2	CANX	P27824	P27824
COMP30	wikstrol B	5481857		201112111950	1pkx_A_cavity_2	ATIC	P31939	P31939
COMP30	wikstrol B	5481857		201112111950	1buo_A_cavity_1	ZBTB16	Q05516	Q05516
COMP30	wikstrol B	5481857		201112111950	1iq3_A_cavity_1	REPS2	Q8NFH8	Q8NFH8
COMP30	wikstrol B	5481857		201112111950	1wi5_A_cavity_2	PDCD11	Q14690	Q14690
COMP30	wikstrol B	5481857		201112111950	1fe8_J_cavity_2	VWF	P04275	P04275
COMP30	wikstrol B	5481857		201112111950	2yu4_A_cavity_1	NSMCE2	Q96MF7	Q96MF7
COMP30	wikstrol B	5481857		201112111950	1gqm_E_cavity_1	S100A12	P80511	P80511
COMP30	wikstrol B	5481857		201112111950	3bkb_A_cavity_3	FES	P07332	P07332
COMP30	wikstrol B	5481857		201112111950	2ozb_B_cavity_2	SNU13	P55769	P55769
COMP30	wikstrol B	5481857		201112111950	2c2h_A_cavity_1	RAC3	P60763	P60763
COMP30	wikstrol B	5481857		201112111950	1zag_D_cavity_1	AZGP1	P25311	P25311
COMP30	wikstrol B	5481857		201112111950	1qgk_A_cavity_7	KPNB1	Q14974	Q14974
COMP30	wikstrol B	5481857		201112111950	2a98_A_cavity_2	ITPKC	Q96DU7	Q96DU7
COMP30	wikstrol B	5481857		201112111950	1w98_B_cavity_1	CCNE1	P24864	P24864
COMP30	wikstrol B	5481857		201112111950	1k9k_A_cavity_2	S100A6	P06703	P06703
COMP30	wikstrol B	5481857		201112111950	1wh0_A_cavity_1	USP19	O94966	O94966
COMP30	wikstrol B	5481857		201112111950	3dl2_A_cavity_3	UEVLD	Q8IX04	Q8IX04
COMP30	wikstrol B	5481857		201112111950	1ow1_A_cavity_1	SPEN	Q96T58	Q96T58
COMP30	wikstrol B	5481857		201112111950	1s9c_F_cavity_3	HSD17B4	P51659	P51659
COMP30	wikstrol B	5481857		201112111950	2eb1_A_cavity_1	DICER1	Q9UPY3	Q9UPY3
COMP30	wikstrol B	5481857		201112111950	1w45_B_cavity_2	ANXA8	P13928	P13928
COMP30	wikstrol B	5481857		201112111950	1h9u_D_cavity_1	RXRB	P28702	P28702
COMP30	wikstrol B	5481857		201112111950	1bh9_B_cavity_1	TAF13	Q15543	Q15543
COMP30	wikstrol B	5481857		201112111950	1yhn_B_cavity_1	RAB7A	P51149	P51149
COMP30	wikstrol B	5481857		201112111950	1qib_A_cavity_1	MMP2	P08253	P08253
COMP30	wikstrol B	5481857		201112111950	2d9n_A_cavity_2	CPSF4	O95639	O95639
COMP30	wikstrol B	5481857		201112111950	2coo_A_cavity_1	DBT	P11182	P11182
COMP30	wikstrol B	5481857		201112111950	2w4o_A_cavity_1	CAMK4	Q16566	Q16566
COMP30	wikstrol B	5481857		201112111950	3dpl_C_cavity_4	CUL5	Q93034	Q93034
COMP30	wikstrol B	5481857		201112111950	1lpj_A_cavity_1	RBP7	Q96R05	Q96R05
COMP30	wikstrol B	5481857		201112111950	1wuu_A_cavity_3	GALK1	P51570	P51570
COMP30	wikstrol B	5481857		201112111950	3g73_B_cavity_1	FOXM1	Q08050	Q08050
COMP30	wikstrol B	5481857		201112111950	3epz_B_cavity_1	DNMT1	P26358	P26358
COMP30	wikstrol B	5481857		201112111950	2ija_A_cavity_1	NAT1	P18440	P18440
COMP30	wikstrol B	5481857		201112111950	2rnq_A_cavity_1	GTF2E1	P29083	P29083
COMP30	wikstrol B	5481857		201112111950	2ee4_A_cavity_1	ARHGAP5	Q13017	Q13017
COMP30	wikstrol B	5481857		201112111950	2dlw_A_cavity_1	DOK2	O60496	O60496
COMP30	wikstrol B	5481857		201112111950	1mj4_A_cavity_1	SUOX	P51687	P51687
COMP30	wikstrol B	5481857		201112111950	1xv9_D_cavity_1	NR1I3	Q14994	Q14994
COMP30	wikstrol B	5481857		201112111950	1so0_C_cavity_1	GALM	Q96C23	Q96C23
COMP30	wikstrol B	5481857		201112111950	2bsk_D_cavity_1	TIMM9	Q9Y5J7	Q9Y5J7
COMP31	apigenin	5280443		201016061456	1x86_A_cavity_2	ARHGEF12	Q9NZN5	Q9NZN5
COMP31	apigenin	5280443		201016061456	2ppi_A_cavity_1	GAN	Q9H2C0	Q9H2C0
COMP31	apigenin	5280443		201016061456	2csw_A_cavity_1	RNF8	O76064	O76064
COMP31	apigenin	5280443		201016061456	1ggt_A_cavity_2	F13A1	P00488	P00488
COMP31	apigenin	5280443		201016061456	2coa_A_cavity_1	PRKD2	Q9BZL6	Q9BZL6
COMP31	apigenin	5280443		201016061456	1lo1_A_cavity_1	ESRRB	O95718	O95718
COMP31	apigenin	5280443		201016061456	1fe8_J_cavity_1	VWF	P04275	P04275
COMP31	apigenin	5280443		201016061456	2vcy_A_cavity_1	MECR	Q9BV79	Q9BV79
COMP31	apigenin	5280443		201016061456	2aa7_A_cavity_1	NR3C2	P08235	P08235
COMP31	apigenin	5280443		201016061456	2vkq_A_cavity_2	NT5C3A	Q9H0P0	Q9H0P0
COMP31	apigenin	5280443		201016061456	2r37_A_cavity_2	GPX3	P22352	P22352
COMP31	apigenin	5280443		201016061456	2dnk_A_cavity_1	CELF4	Q9BZC1	Q9BZC1
COMP31	apigenin	5280443		201016061456	2ast_B_cavity_1	CDKN1B	P46527	P46527
COMP31	apigenin	5280443		201016061456	3g07_D_cavity_1	MEPCE	Q7L2J0	Q7L2J0
COMP31	apigenin	5280443		201016061456	1q33_A_cavity_3	NUDT9	Q9BW91	Q9BW91
COMP31	apigenin	5280443		201016061456	1rgo_A_cavity_1	ZFP36L2	P47974	P47974
[truncated: 4,360 more rows]
