# Supplementary material for: Stellera chamaejasme L. extracts in the treatment of glioblastoma cell lines: Biological verification based on a network pharmacology approach
Source: Front Oncol. 2022 Aug 17;12:962970. doi: 10.3389/fonc.2022.962970 (PMC9428724; doi:10.3389/fonc.2022.962970)
Supplement: Supplementary file 2 [file DataSheet_2.xlsx]

## Sheet: Sheet1
Supplementary2 : GBM genes
GSR
TP53
PTEN
IDH1
IDH2
EGFR
BRCA2
NF1
PIK3CA
H3-3A
MGMT
ERBB2
H3C1
FGFR1
BRAF
MSH2
PPARG
POT1
PMS2
HRAS
LGI1
MTOR
MIR34A
LZTR1
PTPN11
CDKN2A
MIR21
NF2
MMP2
MIR221
TSC2
MIR222
ATM
PDGFB
GFAP
MDM2
MSH6
ACVR1
TSC1
MIR181A2
PDGFRA
MYCN
MIR296
DMBT1
MLH1
CDK4
NRAS
VEGFA
MMP9
MIR182
MIR451A
MIR326
MIR137
NES
APC
IFNG
PRKCA
OLIG2
BCOR
CASP3
H3C11
EGF
TERT
CCND1
KRAS
GLIPR1
AKT1
AKT3
MIR15B
PDGFRB
CHEK2
FGF2
TNC
GAS5
HOTAIR
BCL2
CDKN1A
MEG3
MAPK1
ATRX
BAX
PEG3
MALAT1
H19
MIR146B
MIR17
MIR184
CDK6
GLI1
SPRED1
RB1
EZH2
MAP2K2
PTN
CYTOR
S100B
ACKR3
TP73-AS1
MIIP
ACSL5
MIR10B
IL2
CDKN2B-AS1
CTNNB1
NOS2
MET
H3-3B
CCND2
CHI3L1
PRKCD
PLXNB3
GLI3
FAP
VIM
H3C2
LINC01116
TUG1
H3C6
H3C3
H3C4
MIR155HG
MIR25
MIR128-1
PTPRZ1
TUSC7
KLLN
SEMA5A
NOTCH1
SOS1
CDKN2B
H3C10
H3C12
H3C7
H3C8
CCDC26
TNFSF10
IL13RA2
MAGED4B
MYC
NBN
XIST
AGAP2-AS1
HOXA-AS3
PVT1
NEAT1
FAS
PWAR5
CDKN1B
ENO2
TGFB2
MAPK14
FOXO1
MIR125B2
STAT3
KIAA1549
MIR23B
MIR125B1
HOTAIRM1
MIR23A
HOXA11-AS
BCYRN1
KDR
MIR130A
CNTN2
ADGRB1
MIR24-1
SMARCB1
MIR17HG
HIF1A
LRP5
IGF1
LINC00963
EPHA2
CASP8
CASC2
CCAT1
MIR197
MIR9-2
FABP7
LINC00689
PCAT1
MIR24-2
CRNDE
PANTR1
CCND3
RELA
LINC00461
NOP53
TGFA
E2F1
BICRA
SYP
HOTTIP
BPTF
PAX3
MIR486-1
IGF1R
MAP2K1
HULC
DGCR5
NCRUPAR
RPS6KB1
MIR181C
PMS1
UCA1
NCAM1
FASLG
PDGFA
SHH
MIR425
TNFRSF10B
MUC1
ANKH
PART1
MIAT
LINC00173
MIR191
SNHG7
MCM3AP-AS1
LINC00663
WEE2-AS1
LOC441242
SNHG4
HIF1A-AS2
APTR
RAMP2-AS1
GAPLINC
GLIDR
LOC100130691
LINC01104
LINC00572
FLJ16779
PTCSC2
LINC01277
LINC01494
LINC01471
RBM5-AS1
PDYN-AS1
LINC02604
ENSG00000226281
ENSG00000260478
RPS3AP25
LOC285638
LOC105377407
SPRY4-IT1
MIR20A
BABAM2
GLM4
MIR130B
RASA2
ROBO1
FLT1
MIR140
PCNA
MBP
C11orf95
MIR19A
FUBP1
JUN
RICTOR
CD44
SST
MIR218-1
RAF1
ASXL1
IL6
TP53COR1
DEL17Q11.2
RPS6
PHLDB1
MIR210
OIP5-AS1
HLA-DRB1
ZFAS1
MKI67
MIR328
CCAT2
CDK2
NFKBIA
IGFBP2
TNFRSF11B
KIT
MDM4
GLM5
GLM6
GLM7
GLM8
YAP1
BMP4
MMP14
ZEB1-AS1
MIR15A
EFEMP1
HLA-DQB1
VHL
PTGS2
PPME1
BMP2
EIF4EBP1
H2AC18
H3-2
FTX
PPM1D
PGR
E2F3
PIK3R1
MAP2
PROM1
LUCAT1
TUNAR
E2F2
PSMD6-AS1
HAGLR
CCND2-AS1
TP53TG1
LINC01139
RASA1
PTCSC3
HOXA11
CDH1
KIF14
SIRT1
XRCC4
STAT6
KDM4C
PLK1
BSG
CD34
BECN1
SDCBP
MROCKI
ARHGDIA
MSI1
DNMT1
MLST8
SLIT2
PTK2
SDHB
TNF
BCL2L1
SOS2
NKX2-1
RPTOR
QKI
GJA1
MYB
MN1
HMGA2
SRC
CCNE1
SOX2
MIR183
CDKN3
CELF1
FGFR3
MAPK3
LRRN2
DAPK1
MIR106A
CDK1
FOXO3
MEN1
MIR10A
RET
CD276
KDM6B
BEX2
SOX10
SDHD
CRLF3
EGOT
MIR28
CBR3-AS1
CREB3L1
EIF4E
SPRY2
NFIX
IFNB1
MAPK8
CDKN2C
UGT1A1
MAGEA1
UGT1A
TGFB1
CD274
EP300
EZR
BRCA1
PTK2B
RAD51
CREB1
TIGAR
TACC3
SNHG18
PRDM2
HSPG2
HGF
IRS1
PECAM1
ERBB3
SUFU
RHEB
AKT1S1
DEPTOR
PRR5
RDX
HOXA-AS2
FOXD3-AS1
LIG4
PDPK1
LOC111811965
LINC-ROR
DKK1
LINC00320
XRCC5
LRRC4
ADAMTS9-AS2
MDC1-AS1
H3C14
LRIG2
STK11
TPT1-AS1
LINC01198
CD4
KANK1
HDAC1
WNT1
EFNA1
AQP4
CTSB
SERPINF1
CALM1
IGF2
CCNA2
MIA
TOP2A
RTEL1
ATF2
SP1
IL4
SMARCE1
CSF2
AKT2
KDM6A
SDC2
SDHC
OMG
TMPRSS11D
H3C15
H3C13
SCARNA20
PIK3CG
CREBBP
SMARCA4
NFIA-AS1
CASP9
ABL1
BIRC5
MIR320A
SPRY4
PARP1
MCL1
CEBPB
H2AX
CHEK1
XRCC1
DHFR
YEATS4
HMGB1
PHF20
SLC7A11
MSN
NR1H2
TKT
NTRK1
ACTC1
PPARA
GLUL
PLAUR
KDM5B
FN1
EPB41L3
XRCC6
ALB
NDRG2
TP73
SLC12A2
GNRH1
SLC5A8
INA
UHRF1
TACC1
MIR494
FOS
TGFBR2
CXCL12
ULK1
PPM1G
DRAIC
PCAT29
EPHB4
FANCD2
RAB5A
NGF
CCL26
PLP1
TWIST1
MIR129-1
CADM3
RPS6KA1
CHRNA3
SHOC2
TBC1D7
A2ML1
LUC7L2
NUDT10
POPDC3
TUBA4B
SEPTIN14
TRIM43B
LINC00313
MIR589
PCGEM1
ST7-AS1
PRNCR1
LINC00545
ADAMTS9-AS1
MGC32805
ENSG00000273219
ETL4
LNCR1
LNCR3
FMTLE
ETL2
ETL6
RBL2
KAZALD1
IKBKB
ATR
LIG1
RUNX2
MRE11
IL1A
CCNB1
LDLR
NSUN5
SPP1
RAC1
PXN
LRP6
SERPINC1
YWHAB
DCX
CXCR4
NQO1
MIR323A
FGF10
ESR1
CLCN3
SKP2
SERPINA3
IL13
RPL7A
WNT3A
KPNA2
ASMT
PDCD1
SIRT2
HSPB1
RBBP6
WRN
CYCS
DANCR
BCL2L12
GRM1
KDM5A
E2F5
RAB21
EDNRB
CEBPA
CDC25A
MCM7
TYMS
RAD50
ARID4B
LINC01260
AQP1
SEPTIN7
MIR498
KLF4
BCAN
BMI1
NTRK3
FZD4
E2F4
SMC1A
KRT7
RBBP5
TERF1
SMARCA2
DCLRE1C
HOXB13
VCAN
CRX
PPP5C
ERCC1
SMO
BMPR1A
CAMK2G
NREP
TLR2
SSTR2
MTDH
PLAU
SPRY1
SPRED2
CACNG5
SPRED3
UBP1
SPRY3
OR6C3
LINC01194
LINC00880
ATP2B1-AS1
ADCY10
FGF1
BMP6
GAPDH
PML
MAPK10
TIMP2
CIC
VTN
ENG
NTRK2
MIRLET7E
MMP7
ITGAV
TERC
BDNF
ERCC2
MCM2
ITGB1
RTN4
BAK1
TNFSF13
KNG1
PENK
CA2
LCK
ERBB4
SNAI2
GRB2
ABCB1
NFKB1
ERN1
VASN
SNHG1
BRIP1
TFRC
TCF7
IL10
GSTP1
PTPRJ
FKBP1A
CHGA
XRRA1
TMEM18
OLIG1
SPARC
PAK1
LATS2
WNK2
SPINT2
ROS1
ABCC1
NFE2L2
ARHGAP29
RHOA
PRKCB
GADD45A
CADM1
SLC9A3R1
SUV39H1
MIR373
PIK3CB
GLI2
PIK3R3
NKX2-2
TBP
KCNA2
SAG
SESN1
SESN2
SRD5A1
FOXM1
TIMP1
XIAP
MRC2
SLC7A5
PTCH1
PLCG1
PIK3CD
SGK1
GNRHR
MYOD1
CFLAR
CXCL8
FOCAD
IL1B
MAPKAPK2
AXIN1
DDIT4
NDP
CCNG1
MIR503
MIR198
LINC01089
OPRD1
BAD
MIR409
ITGA11
IGF2-AS
SHC1
JAG1
TMEM97
XRCC3
MLH3
LRIG1
MSH3
COL18A1
TNFRSF9
MLANA
SAPCD2
MIR548B
DKK3
PIK3R2
BAP1
CCL22
SEC61G
VLDLR
BLM
WNT10B
SLC12A5
LPAR6
AICDA
RPA1
COL5A1
TAF1
ESD
SOST
RBBP8
KISS1R
SPI1
PLA2G5
TFDP1
LRP8
DDX1
RBBP4
KREMEN1
FANCF
GTF2IRD1
IFI16
UBTF
RB1CC1
RAD17
CCNE2
ELF1
NHEJ1
KISS1
RBL1
WNT16
ATF7
FANCB
MDC1
CDK3
DEPDC5
GFI1B
DEK
RNF135
KIF4A
RBP3
TERF2
RBBP7
NELL2
RAP1GAP
RABEP1
TFDP2
UBR4
ATG13
ARID4A
EPRS1
KRT75
EVI2A
RBBP9
CTU1
EVI2B
FAM118B
MESD
OSGIN2
CASTOR2
MIR34B
MIR129-2
BDNF-AS
MIR492
MIR513A1
MIR513A2
BANCR
MIR548AW
MIR764
TH2LCRR
TH2-LCR
SSTR1
SSTR4
DLX6-AS1
ABCG2
GCH1
MIR154
CASC11
NUDT6
RGCC
CYP2B6
PDCD10
CAMTA1
CD68
NAB2
DEFB1
TWF1
NRG1
ITGB3
THBS1
RTEL1-TNFRSF6B
TNFSF12
CD8A
ETV5
PRRT2
MAPK9
CAT
ZEB1
PDGFD
PRKDC
ME2
TSPO
ITGA5
TPT1
TMEM59
DLGAP1-AS2
POLK
MAGED4
NOTCH3
NUMA1
MIR155
ELMO1
FGF19
RASSF1
NOTCH2
CCL2
TNFRSF6B
F2R
CAMK2B
SOX9
GDNF
FAM120AOS
NRP1
ANGPT2
GPR26
GSK3B
RECK
RARB
MDK
PRKCG
RSU1
RUNDC1
STAT5B
IPO7
CNR1
IL4R
ITGA3
VEGFC
GAS1
DHX34
PBRM1
EGR1
TIMP3
RAB27A
POU5F1
ADAM22
CASP7
EPCAM
GDF15
CCN2
MIR124-1
NTF3
C11orf65
CBL
DDB2
AIFM1
GOLPH3
STAT1
CALR
CNP
SOD2
JAK2
HBG2
UBE2D1
SERPINE1
SEMA3A
FGF9
PRKCI
GSTT1
SEMA4A
RPS20
SETBP1
FAN1
BATF2
CDH2
PGF
SLC2A1
SLC3A2
UGT8
HDGF
DLL4
MIR107
CASP1
SOD1
ICAM1
POMC
ADGRV1
GADD45G
IL13RA1
ANXA5
SALL4
IFNA1
SMAD2
FGFR2
MAPK7
HGS
TNFRSF4
G3BP1
SHBG
ROCK1
DIRAS3
PAX6
GSTM1
MIR132
MIR214
CAMK2A
KITLG
NGFR
KCNMA1
TOP1
LGI3
LGALS1
HBEGF
TRPS1
LRP1B
DPP8
MIR34C
SHC4
SOX2-OT
MIR145
EDN1
APEX1
FADD
TNFRSF10A
LGI4
LGI2
VEGFD
SETD2
FBXO16
PNMA8A
AREG
APAF1
VTI1A
HSP90AA1
MTAP
MIF
TFPI2
CYP3A4
PTGDS
IGF2BP1
AMOTL2
SNHG5
TYMP
WNT5A
DAG1
MTHFR
STK4
WWTR1
IGFBP3
TCF12
FOLH1
PRL
SLC25A5
SPTBN1
TRAF7
NBPF1
PSMB8-AS1
HDAC9
PHF19
POSTN
FGF7
SHC2
RHOD
ANXA2
MIR126
MIR200B
RWDD3
EFL1
WDR11
CSF1
SFRP1
STAT5A
LOC110806263
SLC9A1
L1CAM
ALK
MMP1
TNFRSF12A
MIR30A
ADM
SMAD3
PRKAR1A
ITK
MARK3
CSF3R
TEAD1
MYBPC3
PRDX6
EPB41
GATM
CSF2RA
HPD
CFH
SSTR3
PTPN12
GMNN
CYP2C18
AP1B1
POLR2A
AP1S2
MATN3
FOXG1
CYP4A11
SOX17
PIAS2
TNKS
CYP4F3
AHI1
CPA4
SLC6A17
SSTR5
TEAD4
CD1A
CBY1
AMOT
NT5C3A
NACC1
APOBEC1
C2CD3
FREM2
CTNNA3
HOXB5
MRPL13
RPGRIP1L
RPL18A
CD207
KCNK12
KIF7
CD1B
CD1E
HOXA6
MRPS2
DCAF8
SS18L1
MRPL12
BRWD1
FAM83H
AMOTL1
CRTAC1
CAPS
CHD6
MRPS34
DEFB4A
EIF4ENIF1
UPK3A
RAB11FIP4
DOCK5
UTP6
GNB1L
FBXO4
ADAP2
CYP4A22
MRPL23
SETD6
SLC6A16
TTC4
JRK
KATNAL2
VGLL4
YTHDF3
MAMLD1
RHBDD1
SCHIP1
RPL36A
SNED1
KIAA0753
STOML3
TMEM47
GTPBP8
GRIP2
SNRNP25
PRDM10
TSC22D2
TCHP
ATAD5
LRRC37B
AP1AR
PCNP
TEFM
VGLL1
CCDC181
COPRS
DCAF1
C1orf194
TMSB15A
C20orf197
KRTAP10-1
LHFPL6
ELOA2
MIR7-3HG
C22orf34
COLCA1
PCA3
DLEU2
GDNF-AS1
C21orf62-AS1
ELOA3
DIO3OS
EMX2OS
CYP1B1-AS1
HAR1A
CASC15
DNAJC9-AS1
DISC2
RFPL1S
ELOA3B
NOP14-AS1
LBX2-AS1
COL18A1-AS1
CCDC196
AFDN-DT
AIRN
HAR1B
CAHM
COL25A1-DT
CFLAR-AS1
ANP32A-IT1
ASAP1-IT1
ENTPD1-AS1
DGUOK-AS1
NIFK-AS1
CCNT2-AS1
BCDIN3D-AS1
DNAJC27-AS1
DLG1-AS1
EDNRB-AS1
DDX11-AS1
SLC25A25-AS1
ITGB2-AS1
DCTN1-AS1
DACT3-AS1
LINC01152
CADM3-AS1
CCDC144NL-AS1
BAALC-AS1
BASP1-AS1
ATP13A4-AS1
DARS-AS1
RNF139-AS1
LINC00939
CADM2-AS2
APCDD1L-DT
BNC2-AS1
CACNA1C-AS2
CLIP1-AS1
CLMAT3
DKFZP434A062
DIO2-AS1
CD99P1
MIR4447
CFAP20DC-AS1
CARNMT1-AS1
CSNK1A1P1
ENSG00000221044
CYMP-AS1
ENSG00000227107
ENSG00000227157
ENSG00000227172
ENSG00000227292
ENSG00000227479
ENSG00000225885
ENSG00000225148
ENSG00000224794
ENSG00000224810
ENSG00000225744
ENSG00000197099
ENSG00000183308
ENSG00000226883
ENSG00000227014
ENSG00000227155
ENSG00000226334
ENSG00000223669
ENSG00000223834
ENSG00000224844
ENSG00000225411
ENSG00000214797
ENSG00000214870
ENSG00000215068
ENSG00000204758
ENSG00000187229
ENSG00000202533
ENSG00000203472
ENSG00000199473
ENSG00000226471
ENSG00000207383
ENSG00000226833
ENSG00000223440
ENSG00000200397
ENSG00000225889
ENSG00000226308
ENSG00000223842
ENSG00000222017
ENSG00000224516
ENSG00000223991
ENSG00000199851
ENSG00000203635
ENSG00000225007
ENSG00000222072
ENSG00000225544
ENSG00000225637
ENSG00000214803
ENSG00000224149
ENSG00000206679
ENSG00000115934
ENSG00000136315
ENSG00000145063
ENSG00000189229
ENSG00000201314
ENSG00000226644
ENSG00000225815
ENSG00000226854
ENSG00000197670
ENSG00000199698
ENSG00000201624
ENSG00000202146
ENSG00000203335
ENSG00000219758
ENSG00000182776
ENSG00000225344
ENSG00000204117
LOC108449888
LOC108771181
LOC108771182
LOC108771183
LOC108771184
LOC108783647
LOC108783648
LOC108281182
LOC106113036
LOC106113037
LOC108281159
MIR133B
LRRN1
PHF20L1
F3
KMT2A
IFI27
MAPK11
CAMK4
CAMK1
SMAD4
SLK
CD40
PTGS1
ELAVL1
DLL1
IL3
RFX4
CTSL
FGF14
ATP1B2
ILK
ASIC1
EMP3
FLT3LG
MAP2K3
SMPD1
IL24
FPR1
MIR124-3
GFER
CD36
LGR5
IFITM1
C1RL
MIR16-1
MMP3
MIR203A
SHC3
CNR2
CX3CR1
PPP1R13L
ITGB5
HSPA5
IKBKE
ENPP3
BTBD10
STMN1
MIR338
HES1
NODAL
VEGFB
EPAS1
NR3C1
TLR4
HPSE
CA9
FGF5
PDGFC
SLAMF1
MIR98
ADCY7
BCL2L11
P2RX7
MIR497
STK38L
MIR205
LIF
NANOG
RPSA
BMP7
MIR134
NRG4
MIR29C
CTNNBIP1
ETFA
AKAP6
SLC1A2
POU5F1B
TREH
ITGB8
SPON1
PDCD4
MIR139
DLL3
RASSF5
RASSF10
ETS1
MIR29A
ABCC3
SELE
MGAT5
MIR27A
EFNB3
SIRT6
PRKCE
TCF7L2
PEBP1
GAB2
ALOX5
ADAM17
MBL2
MIR215
MIR93
HSPA4
TIMP4
SLC1A1
TEK
PLAT
TGM2
ITGA4
RHOH
PLCG2
CAMK2D
MAPK12
MAPK13
FGF8
FGF17
FGF23
ARAF
CALM2
FGF4
CALM3
CALML3
FGF16
CAMK1D
CAMK1G
FGF18
FGF20
FGF21
FGF6
GADD45B
FGF22
CALML5
CALML4
CALML6
NRP2
MAP2K4
PIBF1
DOCK4
GPR153
PKM
HMOX1
ESR2
DSE
CDC25C
TNFRSF10D
ARCN1
SLC2A4RG
ITGAX
WT1
ATF5
IQGAP1
ODC1
PSMC4
NOTCH4
EPOR
MIR204
CAV1
TNFRSF10C
CSF3
NDRG1
DOCK1
EGFR-AS1
NCOA3
GAB1
MIR1281
THBS2
PTTG1
EDN3
TGFB3
PMEL
MIR101-1
DCN
HSPA1A
RXRA
MAP2K7
FGF13
SH3PXD2A
LTBP1
HMMR
RND3
TDGF1
AGO2
MIR181B1
AURKA
HDAC3
PER2
MIRLET7B
EPHB2
KLRK1
PRKAA1
SNAI1
MIR342
FASN
DUSP19
JAK3
GMFG
BNIP3
MMP15
CSPG4
MACC1
PRKACA
GNAS
ING1
MIR26A1
TRPV1
MIR142
IL17A
ITGB2
RHOB
ADCY8
REST
NNMT
DPP4
PHB
FOXP3
EGFL7
PLXNA1
FRK
CCN1
CRYAB
GSTM3
CXADR
SLC22A3
HSPA8
HTR2A
ADAM9
ABCB11
FOXO4
TLR9
AURKB
MIR185
MIR200A
MIR449A
BID
RNF41
CCL18
HLA-G
HK2
MIR383
S100A4
APP
IDO1
ASIC2
GH1
FOSL1
DCT
NT5E
PCBP2
CCN3
ADCY2
BICRAL
ACE
YBX1
OSM
PTBP1
MIR26B
CD86
EDN2
CDK5
MIR149
SLC1A3
AHR
MIR195
GAS6
ALDH1A3
MTR
P2RY1
DIABLO
NOS1
PTGIR
CCL20
GLS
CDC42
DES
MIR122
MARK4
FBXW7
TET1
PBX3
CCL5
KIF23
MIR375
ADA
IFNA2
GNAI1
AXL
MIR424
CYP1A1
SOX6
RRAS
UTS2
PEA15
TUBA1B
AJAP1
USP22
MIR196A2
MIR196A1
RIPK1
ENO1
LRIG3
ABCC2
HSP90B1
CLOCK
SOCS3
PDPN
HMGCR
SLC22A18
RACK1
MIR153-1
HTR3A
IGF2BP3
P2RY12
VCAM1
SOX11
MIR186
GRM3
LDHA
KCNN4
NEDD4
LGALS3
CD70
ABCB4
IL6ST
SERPINB5
MCRS1
NCOR1
MIR218-2
ACTL6A
INS
SQSTM1
IL12B
ZFP36
PAK4
CD46
MIR584
MIR92B
CSNK2A1
WNT2
CDK14
MIR675
ACP1
PLG
ERCC4
FSCN1
KCNMB1
CAPG
CBX7
MIR31
CDH5
FOXP1
TRPC1
PAK5
MIR96
MMP16
DRD2
LTA
EHMT2
HAVCR2
IL18R1
CPEB1
MIR135A1
MIR133A1
MARCKS
ITGA6
AEBP2
ADK
PLCB1
NUMB
ING4
IGF2R
CDK7
FOXD1
MIR301A
MIR367
F2RL1
MIR128-2
ERCC5
BCAR1
SATB1
PRKN
SOX7
MIR1275
MIR33A
COX5A
ITGB4
ACHE
XDH
LOX
BDKRB2
S1PR2
GLS2
CNTF
MIR9-1
CDC20
NFIA
UBE2C
MIR148A
SMAD7
GJB1
TACR1
GMFB
CASP2
ANXA1
TRAF2
PTPRU
PYGO2
MIR136
PRDX1
S1PR1
ABCC5
TFAM
PPAT
TAC1
RARA
ADARB1
PTPRM
PSMD9
RNF112
VCL
WEE1
MECP2
DDIT3
ICAM2
GAP43
TERF2IP
BCAS3
PTX3
ZFX
NR2E1
CDKN1C
MPG
NEFL
NAT2
RAD52
HK1
MXI1
EPO
IL1RAPL2
PDCD5
MIR381
CTSD
HTR1A
CXCR1
MIR30E
THY1
MIR106B
MIR32
PTPN1
CLDN5
GRIA2
HMGA1
ALOX15
SUZ12
ATRN
CHN2
TRPM7
MIR504
WWOX
CNTFR
SEMA3C
ZMYND10
TIMD4
MIR661
TFAP2A
NEK2
RNF138
PTPN2
ECT2
HOXD9
FEZF1
ADGRL4
GLIPR2
CASP6
DDX5
SDC1
MIR18A
THEM4
S100A9
MIR188
DNMT3B
CYP19A1
PVR
ERRFI1
GPNMB
HDAC2
ICAM3
TUBB3
NOS3
LNX1
ROBO4
PNP
TYK2
SRPK1
NCL
KLF2
UBD
DIXDC1
MIR29B1
MAOB
AGPS
SLC2A3
ANTXR2
MYBL2
P2RY6
MMP12
LASP1
MAGI3
NCR3LG1
MIRLET7A1
MIR216A
MIR224
HCG11
ADRB1
CD80
SPDYA
MIR152
ANPEP
RNF20
IQSEC3
SUPT7L
ACTN4
HDAC4
ZEB2
SPHK1
IL33
MIR150
MIR125A
MIR378A
MMP13
COPS5
CXCL16
SIM2
EDNRA
MMP19
ADORA2A
GJB6
UBE2I
SERPINH1
WIF1
IGFBP5
ESM1
STC1
HTATIP2
CAB39
MIR27B
MIR124-2
MIR335
SNHG6
MIR216B
TF
CXCL10
DDAH1
TRAF6
ATF3
CBX3
MAP1LC3A
FOXA1
PGAM1
SND1
CACYBP
PLXNB2
IRGM
SOX21
PEBP4
TRIM3
MIR429
MIR1231
MIR650
HTR2C
GHRH
FLT4
RUNX1
EPHA1
DDR1
TUBG1
CD74
DNASE1L3
AGK
CORO1C
NFATC2
LPA
B4GALT5
HMGN5
ANKRD36B
SNHG12
MIR200C
MIR194-1
MIR495
LNCRNA-ATB
LOC108961161
EEF2K
CDCA7L
SOX5
CIITA
CD14
FZD7
FOSL2
RAB1A
VAMP8
P4HA1
KLF9
CD24
MIR16-2
MIR7-1
SNHG16
ADCY1
CSF1R
CD40LG
ETV4
GRPR
ECRG4
STMN3
GRIA1
IL1RN
NLRP3
SLC7A7
KDM1A
XBP1
XPO1
F11R
SLC39A4
HMGB2
BBC3
BCL3
DACH1
NGB
MIR181A1
MIR638
MIR374A
MIR508
MIR592
MIR3175
MAPT
IL4I1
PDC
KRIT1
PSIP1
CD27
CASP10
ESRRA
PRKD2
CCR6
ADAR
CTBP2
CXCR3
RUNX3
NLK
SLC2A5
CLCN5
EMP2
S100A8
HOXD10
RAP2A
GGCT
FRAT1
PINX1
CPEB4
IBSP
MYCL
MIR519D
MIR372
MIR410
MIR489
MIR363
NTSR1
PIGB
CALCRL
MASP1
EGLN3
ALOX12
TRPC6
CRP
ATG5
CD9
NDUFA13
SNW1
NLGN3
INPP5K
CALD1
ATG12
IL1RL1
PEG10
ISG20
AZU1
TGIF2
ARPP19
MIR302A
MIR637
ARF6
CCDC88A
MAGEA2
BOK
CDH8
TDH
CCNH
TNFAIP3
P4HB
PTS
FEN1
IGFBP7
PLOD2
CX3CL1
CAP1
HYAL2
PAWR
PKIB
HMBOX1
MIR127
MIR506
GACAT3
MIR524
ANGPT1
ID2
USP7
DICER1
YY1
CCR7
SIN3A
PRKG2
MST1
PRMT5
MICB
ASH2L
PIWIL1
TEP1
SASH1
[truncated: 1,069 more rows]
