# Supplementary material for: Stellera chamaejasme L. extracts in the treatment of glioblastoma cell lines: Biological verification based on a network pharmacology approach
Source: Front Oncol. 2022 Aug 17;12:962970. doi: 10.3389/fonc.2022.962970 (PMC9428724; doi:10.3389/fonc.2022.962970)
Supplement: Supplementary file 3 [file DataSheet_3.xlsx]

## Sheet: Sheet1
Supplementary3: RXLD-related GBM targets’ network
Node1	Node2	Net
COMP1	PTPRJ	target
COMP1	PSIP1	target
COMP1	S100A8	target
COMP1	BRD7	target
COMP1	CALML3	target
COMP5	CPSF4	target
COMP5	CYP2R1	target
COMP5	ACADVL	target
COMP5	CETN2	target
COMP5	RGS18	target
COMP5	MTRR	target
COMP5	TJP1	target
COMP6	MTRR	target
COMP6	TJP1	target
COMP6	RGS18	target
COMP6	TPK1	target
COMP7	RGS18	target
COMP7	TJP1	target
COMP7	MTRR	target
COMP8	TJP1	target
COMP8	RGS18	target
COMP8	MTRR	target
COMP9	RGS18	target
COMP9	DAPK3	target
COMP9	ECH1	target
COMP10	ACADVL	target
COMP10	ARHGEF7	target
COMP10	RGS18	target
COMP10	TJP1	target
COMP11	MMAB	target
COMP11	ARHGEF7	target
COMP11	ACADVL	target
COMP12	DAPK3	target
COMP12	TPK1	target
COMP12	TJP1	target
COMP12	NR1D2	target
COMP12	RUNX1T1	target
COMP12	FKBP4	target
COMP12	RGS18	target
COMP2	CPSF4	target
COMP2	CYP2R1	target
COMP2	CETN2	target
COMP2	ACADVL	target
COMP2	TJP1	target
COMP2	RGS18	target
COMP13	ECH1	target
COMP13	BRD7	target
COMP13	HOXB1	target
COMP13	PDPK1	target
COMP3	RGS18	target
COMP14	CALML3	target
COMP14	PRPS1	target
COMP14	SOD2	target
COMP14	TP73	target
COMP14	E2F1	target
COMP14	ZBTB16	target
COMP14	HOXB13	target
COMP14	INSR	target
COMP14	ANXA1	target
COMP14	KPNB1	target
COMP14	PRDX6	target
COMP14	MUC1	target
COMP14	LSS	target
COMP14	BTK	target
COMP14	CDK2	target
COMP14	RXRG	target
COMP14	CAMK4	target
COMP14	FOXM1	target
COMP14	EP300	target
COMP14	EPHB2	target
COMP14	HSP90AA1	target
COMP15	FOLH1	target
COMP15	USF1	target
COMP15	RAC1	target
COMP15	MDM2	target
COMP16	USF1	target
COMP17	MDM2	target
COMP17	S100A8	target
COMP17	CALML3	target
COMP17	RAC1	target
COMP18	E2F1	target
COMP18	PRPS1	target
COMP18	DICER1	target
COMP19	SOD2	target
COMP19	PRPS1	target
COMP19	E2F1	target
COMP20	CALML3	target
COMP20	SOD2	target
COMP21	IL6ST	target
COMP21	MERTK	target
COMP21	HOXB1	target
COMP21	E2F1	target
COMP21	TP73	target
COMP22	E2F1	target
COMP22	SOD2	target
COMP22	CALML3	target
COMP22	MPO	target
COMP22	PRPS1	target
COMP22	HOXB13	target
COMP22	APP	target
COMP23	RAC1	target
COMP23	CALML3	target
COMP23	S100A8	target
COMP23	MDM2	target
COMP24	CHN2	target
COMP25	S100A8	target
COMP25	RAC1	target
COMP25	CALML3	target
COMP25	MDM2	target
COMP4	DAPK3	target
COMP4	RGS18	target
COMP26	PTPRJ	target
