# Supplementary material for: Stellera chamaejasme L. extracts in the treatment of glioblastoma cell lines: Biological verification based on a network pharmacology approach
Source: Front Oncol. 2022 Aug 17;12:962970. doi: 10.3389/fonc.2022.962970 (PMC9428724; doi:10.3389/fonc.2022.962970)
Supplement: Supplementary file 4 [file DataSheet_4.xlsx]

## Sheet: Sheet1
Supplementary4: analysis of RXLD-related GBM targets’ network
degree.layout	diffusion_input	diffusion_output_heat	diffusion_output_rank	name	shared name	Type
21	0	0.813621	39	COMP14	COMP14	mol
10	1	0.473822	51	RGS18	RGS18	gene
7	1	0.617682	49	CALML3	CALML3	gene
7	0	0.415972	54	COMP5	COMP5	mol
7	1	0.59445	50	TJP1	TJP1	gene
7	0	0.433408	53	COMP12	COMP12	mol
7	0	0.438025	52	COMP22	COMP22	mol
6	0	0.37358	55	COMP2	COMP2	mol
5	0	0.343177	57	COMP1	COMP1	mol
5	1	0.71165	48	E2F1	E2F1	gene
5	0	0.359499	56	COMP21	COMP21	mol
4	1	0.727282	44	S100A8	S100A8	gene
4	1	0.734889	43	ACADVL	ACADVL	gene
4	1	0.724238	47	MTRR	MTRR	gene
4	0	0.259715	63	COMP6	COMP6	mol
4	0	0.25966	64	COMP10	COMP10	mol
4	0	0.304353	58	COMP13	COMP13	mol
4	1	0.761617	41	PRPS1	PRPS1	gene
4	1	0.757813	42	SOD2	SOD2	gene
4	0	0.291156	59	COMP15	COMP15	mol
4	1	0.724468	46	RAC1	RAC1	gene
4	1	0.724468	45	MDM2	MDM2	gene
4	0	0.268764	62	COMP17	COMP17	mol
4	0	0.268764	61	COMP23	COMP23	mol
4	0	0.268764	60	COMP25	COMP25	mol
3	0	0.193984	70	COMP7	COMP7	mol
3	0	0.193984	69	COMP8	COMP8	mol
3	0	0.211354	68	COMP9	COMP9	mol
3	1	0.781372	40	DAPK3	DAPK3	gene
3	0	0.233896	65	COMP11	COMP11	mol
3	0	0.22706	66	COMP18	COMP18	mol
3	0	0.218293	67	COMP19	COMP19	mol
2	1	0.8411	37	PTPRJ	PTPRJ	gene
2	1	0.852406	34	BRD7	BRD7	gene
2	1	0.862078	31	CPSF4	CPSF4	gene
2	1	0.862078	30	CYP2R1	CYP2R1	gene
2	1	0.862078	29	CETN2	CETN2	gene
2	1	0.8563	32	TPK1	TPK1	gene
2	1	0.845321	35	ECH1	ECH1	gene
2	1	0.844508	36	ARHGEF7	ARHGEF7	gene
2	1	0.852982	33	HOXB1	HOXB1	gene
2	1	0.888749	28	TP73	TP73	gene
2	1	0.893859	27	HOXB13	HOXB13	gene
2	1	0.838077	38	USF1	USF1	gene
2	0	0.146355	71	COMP20	COMP20	mol
2	0	0.139611	72	COMP4	COMP4	mol
1	1	0.923591	22	PSIP1	PSIP1	gene
1	1	0.9171	25	MMAB	MMAB	gene
1	1	0.929328	19	NR1D2	NR1D2	gene
1	1	0.929328	18	RUNX1T1	RUNX1T1	gene
1	1	0.929328	17	FKBP4	FKBP4	gene
1	1	0.920935	23	PDPK1	PDPK1	gene
1	0	0.0636979	75	COMP3	COMP3	mol
1	1	0.958141	14	ZBTB16	ZBTB16	gene
1	1	0.958141	13	INSR	INSR	gene
1	1	0.958141	12	ANXA1	ANXA1	gene
1	1	0.958141	11	KPNB1	KPNB1	gene
1	1	0.958141	10	PRDX6	PRDX6	gene
1	1	0.958141	9	MUC1	MUC1	gene
1	1	0.958141	8	LSS	LSS	gene
1	1	0.958141	7	BTK	BTK	gene
1	1	0.958141	6	CDK2	CDK2	gene
1	1	0.958141	5	RXRG	RXRG	gene
1	1	0.958141	4	CAMK4	CAMK4	gene
1	1	0.958141	3	FOXM1	FOXM1	gene
1	1	0.958141	2	EP300	EP300	gene
1	1	0.958141	1	EPHB2	EPHB2	gene
1	1	0.958141	0	HSP90AA1	HSP90AA1	gene
1	1	0.92046	24	FOLH1	FOLH1	gene
1	0	0.0867765	74	COMP16	COMP16	mol
1	1	0.916829	26	DICER1	DICER1	gene
1	1	0.924182	21	IL6ST	IL6ST	gene
1	1	0.924182	20	MERTK	MERTK	gene
1	1	0.92949	16	MPO	MPO	gene
1	1	0.92949	15	APP	APP	gene
1	0	0.0868878	73	COMP26	COMP26	mol
