# Supplementary material for: Stellera chamaejasme L. extracts in the treatment of glioblastoma cell lines: Biological verification based on a network pharmacology approach
Source: Front Oncol. 2022 Aug 17;12:962970. doi: 10.3389/fonc.2022.962970 (PMC9428724; doi:10.3389/fonc.2022.962970)
Supplement: Supplementary file 5 [file DataSheet_5.xlsx]

## Sheet: score1
Supplementary5: PPI network analysis (1st network)
name	Betweenness	Closeness	Degree	Eigenvector	LAC	Network
ADAM17	109.576	0.0529506	6	0.0323614	1.66667	2.28333
HBEGF	174.737	0.0535139	8	0.0455863	2.5	3.4
NOTCH2	39.2501	0.053171	4	0.045805	1.5	2.66667
ERBB2	676.709	0.0544798	12	0.106784	2.5	3.47143
NOTCH1	798.575	0.0544619	13	0.143138	2.92308	5.8303
PRKCB	367.735	0.0526984	7	0.022078	1.42857	1.95
ERBB4	49.767	0.0528158	5	0.0284168	1.6	2
ADSL	26	0.00621072	4	2.78e-10	0	0
PDE4D	0	0.00620955	1	8.08e-11	0	0
GART	0	0.00620955	1	3.73e-10	0	0
PC	10	0.00621002	2	5.41e-11	0	0
NT5C3A	10	0.00621002	2	5.26e-11	0	0
ALB	473.312	0.0536869	11	0.0431288	4.72727	7.12421
THBS1	700.238	0.0541599	10	0.0679795	3	4.57778
VWF	252.425	0.0535657	10	0.0513281	4.2	5.69881
CP	1039.93	0.0520866	7	0.0137167	2.85714	3.66667
IGFBP1	0	0.0519399	5	0.0135362	4	5
APP	1701.01	0.0540541	15	0.0608576	3.73333	8.58877
VEGFB	17.9427	0.053154	6	0.0373362	3.66667	4.4
B2M	1296.35	0.0538786	14	0.0433073	1.85714	3.64029
F2	568.677	0.0535484	9	0.033068	2.22222	3.17857
CST3	376.227	0.053154	8	0.025102	3.75	4.80952
VEGFA	1693.51	0.0550215	18	0.153736	4.33333	8.09137
SERPINC1	352.406	0.0523494	8	0.0201347	3.75	4.80952
ALOX12	0	0.0060241	1	0	0	0
CYP2E1	0	0.0060241	1	0	0	0
ANXA1	17.7509	0.0520376	3	0.00828071	1.33333	2
CCL20	149.542	0.0517295	3	0.00585005	0.666667	1
APEX1	322.335	0.0527487	7	0.0887666	3.71429	4.66667
TP53	3036.74	0.0551495	29	0.324494	5.31034	14.9602
RPA3	104.296	0.0534966	11	0.156649	5.81818	8.32857
MUTYH	0	0.0503641	1	0.00730747	0	0
RPA1	222.296	0.0537739	14	0.188758	6	9.72857
PCNA	329.991	0.0538437	18	0.235482	6.44444	12.7671
POLB	0	0.0515048	5	0.0634986	4	5
LIG1	46.5877	0.0530351	7	0.101589	4.85714	6
MAPK9	531.584	0.0543906	8	0.0751105	2.25	3.02381
ARHGAP5	7.56839	0.0528999	4	0.0289011	2	2.66667
RHOC	64.3448	0.0530351	7	0.0461312	2.28571	3.66667
RAC1	1426.27	0.0543727	20	0.104654	3.4	10.0616
HRAS	2231.05	0.0546592	21	0.109259	2.19048	6.15623
CDC42	1006.46	0.0540365	18	0.088705	3.44444	9.8965
AXIN1	67.7295	0.0532051	5	0.0523843	1.6	2.25
CACYBP	298	0.0523329	3	0.0175523	0.666667	1
CUL1	390.002	0.0540365	12	0.155802	3.83333	5.66071
ESR1	451.488	0.0543727	13	0.159862	3.38462	5.2096
CTNNB1	2214.3	0.0548398	21	0.158606	2.85714	7.06345
CTSD	957.107	0.0541775	10	0.0651198	2.4	4.57143
PRKCQ	227.64	0.0530691	7	0.0233125	1.42857	1.83333
CBL	686.189	0.0538611	13	0.0642736	2	4.15087
CD1A	0	0.0513932	1	0.00359791	0	0
KPNB1	136.715	0.0527487	4	0.0147432	1	1.33333
HLA-DRB1	210.685	0.0530182	8	0.0216708	1.5	3.14286
CD1B	0	0.0513932	1	0.00359791	0	0
MMP9	408.444	0.0535657	10	0.0428028	2.4	4.01984
BTK	94.3451	0.0532905	6	0.0348429	2	2.7
NCAM1	314.887	0.0527487	4	0.0145463	0.5	0.666667
BIRC5	337.131	0.0535657	7	0.0626657	2	3.25
FOXM1	188.468	0.0531881	7	0.0850634	2	3.16667
MKI67	0	0.0515688	3	0.0145622	2	3
UBE2I	1937.86	0.0543194	19	0.172679	2.84211	7.63439
TOP2A	36.419	0.0522506	5	0.0289711	2	3.75
XPO1	311.558	0.0535139	7	0.045251	1.71429	2.5
BRD7	25.2627	0.0533248	3	0.0586412	0.666667	1
EP300	5010.59	0.0553702	38	0.347668	4.47368	22.7867
SMARCA4	32.049	0.0527487	4	0.039233	0.5	0.666667
ITK	1.36667	0.0516973	3	0.010024	1.33333	2
C1QBP	0	0.00606038	1	0	0	0
SRSF1	2	0.00606061	2	0	0	0
S100A6	0	0.0499849	1	0.00145112	0	0
CAMK2A	7.58408	0.0527151	2	0.0203572	0	0
MDM2	394.252	0.0538611	11	0.137237	2.54545	3.21667
CAT	1192.05	0.0501966	5	0.000548	0.4	1.5
HMOX1	215.072	0.0500754	2	0.00118771	0	0
GSR	0	0.0480602	2	4.95e-05	1	2
PRDX6	310.108	0.0486804	3	0.000143	0	0
NOS2	1218.97	0.0520376	2	0.00519534	0	0
SOD2	298	0.0480741	3	4.98e-05	0.666667	1.5
KDR	161.047	0.0538262	10	0.0735688	3.6	4.88254
EFNA1	78.8678	0.0530691	5	0.0310232	1.6	2.5
FGF1	1.7645	0.052399	2	0.0143794	0	0
HSP90AA1	2335.89	0.055058	19	0.160895	2.94737	6.82985
EPHA3	2.5	0.051875	3	0.0109043	1.33333	2
INSR	11.5703	0.0526984	4	0.0262741	0.5	0.666667
IL10	50.9637	0.0507645	2	0.00136602	0	0
CCND1	282.104	0.0541952	16	0.222571	6	9.02266
CCNE1	165.941	0.0532393	12	0.15963	5	7.12096
GADD45A	121.043	0.0535657	6	0.111897	3	3.6
CDK7	49.6546	0.0533934	10	0.152706	5.2	6.35556
SKP2	110.5	0.053583	9	0.140364	4.66667	6.05357
E2F1	68.1364	0.0536003	9	0.137334	3.55556	4.20833
CDKN1B	436.644	0.0539662	12	0.153081	4.33333	5.36797
CDK2	231.386	0.0533248	15	0.196354	5.46667	8.82033
TP73	22.478	0.0534277	6	0.105117	2.66667	3.2
WEE1	0	0.0509046	2	0.0293146	1	2
CHN2	0	0.0523329	3	0.0198523	2	3
MAPK6	65.584	0.0530013	4	0.0258167	1	1.33333
IQGAP1	79.0264	0.0536869	8	0.0637643	3.75	4.60714
NF2	0	0.0522506	2	0.0160319	1	2
MAPKAPK2	6.78889	0.0526483	4	0.0228939	2	2.66667
EPHB2	482.653	0.0533762	8	0.0361307	1.25	2
MAP2K6	703.409	0.0533248	7	0.0389466	1.42857	2
ERCC4	26.6609	0.0530521	6	0.0921412	3.33333	4
PDPK1	223.667	0.0535657	8	0.0556625	1.5	1.80952
CNTN2	0	0.0503641	1	0.00120824	0	0
MPO	304.431	0.0498948	2	0.00115427	0	0
HBP1	0	0.052267	1	0.01311	0	0
IGF1R	138.509	0.0540365	7	0.0882944	1.71429	2.16667
MMP3	107.857	0.0530521	5	0.0249861	2	3
PTPRJ	43.1701	0.0531881	4	0.0337276	1.5	2
CTSB	0	0.052005	2	0.00717607	1	2
USF1	0	0.0533076	4	0.0532585	3	4
NCOA3	266.829	0.0537391	10	0.0733136	2.4	5.51389
RCHY1	51.6867	0.0528999	8	0.110395	2.75	3.91429
ZBTB16	0	0.0517941	3	0.0334909	2	3
CYLD	298	0.0498948	2	0.000886	0	0
TNFRSF1A	803.143	0.0522013	4	0.0106581	0	0
DDX58	0	0.047756	1	7.31e-05	0	0
DEK	0	0.0527487	1	0.028655	0	0
DICER1	0	0.0504559	1	0.00202825	0	0
RAN	339.577	0.0528494	5	0.0245941	0.8	1.08333
DNMT1	5.2953	0.0530013	4	0.0716782	2	2.66667
EIF2S1	0	0.0060241	1	0	0	0
RPSA	0	0.0060241	1	0	0	0
HDAC7	29.6652	0.0537913	6	0.0939229	3.33333	4.1
GZMB	0	0.0528158	2	0.032431	1	2
FABP7	0	0.0529844	2	0.0404582	1	2
HOXB1	0	0.052799	2	0.0346998	1	2
RARB	69.5736	0.0529675	5	0.0409095	1.6	2.5
PAX6	0	0.0528662	3	0.0380715	2	3
PPARA	1912.76	0.0542838	7	0.0624243	0.857143	1.16667
HDAC6	130.303	0.0537391	5	0.0635221	1.6	2
PPARG	1113.45	0.0538088	9	0.0879658	1.77778	2.475
KMT2A	0	0.05312	2	0.0342799	1	2
MMP2	779.642	0.0534277	10	0.0454989	2.4	5.76587
PTPN13	0	0.0509359	1	0.00300045	0	0
MUC1	0	0.0519399	1	0.00882838	0	0
XRCC6	75.7083	0.052665	4	0.0374426	0.5	1
ESR2	33.6181	0.05312	4	0.0357586	1	1.33333
EZR	315.446	0.0525816	4	0.01345	0	0
SLC9A3R2	0	0.0502117	1	0.00111784	0	0
MAP2K2	16.7435	0.0530521	5	0.0300209	2.8	3.5
GSTP1	0	0.0466423	1	1.19e-05	0	0
PRKCG	164.311	0.0527654	5	0.0158858	1.6	2
TUBG1	0	0.0524818	2	0.0144938	1	2
NCL	0	0.0524652	1	0.0132952	0	0
RPGRIP1L	0	0.0524818	2	0.0144938	1	2
IL6ST	0	0.050889	1	0.0032226	0	0
LPA	0	0.05	1	0.00167631	0	0
MAOA	0	0.0060241	1	0	0	0
MAOB	0	0.0060241	1	0	0	0
ME2	0	0.00620886	1	2.12e-12	0	0
MMP1	0	0.051633	3	0.00939107	2	3
MMP14	0	0.0509985	2	0.00411192	1	2
MMP16	0	0.0509985	2	0.00411192	1	2
PNP	0	0.00620886	1	4.46e-12	0	0
PAX8	0	0.0513296	1	0.0072492	0	0
PDK2	0	0.0503183	1	0.0018298	0	0
POT1	7.43333	0.0518588	3	0.0188656	1.33333	2
TERF2	7.43333	0.0518588	3	0.0188656	1.33333	2
RXRG	86.8411	0.0526817	5	0.0186236	1.6	2
RXRB	86.8411	0.0526817	5	0.0186236	1.6	2
PTBP1	0	0.00606038	1	0	0	0
RWDD3	0	0.0517941	1	0.0142272	0	0
SIRT3	0	0.0460855	1	4.13e-06	0	0
SPON1	0	0.051649	1	0.0056249	0	0
TOP1	0	0.0518426	2	0.0166138	1	2

## Sheet: score2
Supplementary5: PPI network analysis (2nd network)
name	Betweenness	Closeness	Degree	Eigenvector	LAC	Network
IGF1R	18.328	0.505051	6	0.11124	1.66667	2
F2	2.07071	0.37594	4	0.0265645	2	2.66667
B2M	49.6896	0.431034	7	0.0422577	1.14286	1.65
APP	52.2292	0.442478	8	0.0636904	2.25	3.42857
MDM2	9.84319	0.45045	7	0.142564	3.14286	3.7
VWF	14.7186	0.420168	7	0.0560061	3.14286	4.3
THBS1	50.0323	0.47619	7	0.0728894	2.85714	3.66667
ALB	10.8607	0.416667	6	0.0425358	3	3.86667
MMP2	4.94935	0.413223	5	0.050557	2.4	3
EP300	475.419	0.617284	22	0.324538	4.63636	13.4768
NOTCH1	100.906	0.520833	9	0.15562	2.66667	3.45238
XPO1	7.77114	0.416667	4	0.0503822	1.5	2
PPARG	4.06237	0.438596	4	0.0866997	2	2.66667
ERBB2	99.9994	0.537634	10	0.134522	2.6	3.60794
UBE2I	48.2721	0.471698	10	0.171125	3.4	4.94444
HBEGF	20.5206	0.423729	6	0.0527425	2	2.8
ADAM17	5.66315	0.390625	3	0.0325341	0.666667	1
FOXM1	9.04209	0.423729	5	0.0992693	1.6	2
BIRC5	23.3618	0.45045	5	0.0732251	1.2	1.66667
BTK	6.24003	0.416667	5	0.0424392	2	2.5
RARB	0	0.387597	2	0.037006	1	2
MMP9	19.8882	0.420168	6	0.0443986	1.66667	2.2
CBL	32.175	0.446429	8	0.0762806	2.25	2.88095
IQGAP1	13.8054	0.45045	7	0.0803397	3.42857	4
CTSD	49.5202	0.45045	5	0.0628148	1.6	2
CTNNB1	235.024	0.581395	15	0.18839	3.2	6.44404
ESR1	82.4831	0.515464	11	0.185318	3.09091	4.15556
CUL1	56.6589	0.505051	11	0.191869	3.81818	5.27937
AXIN1	2.04693	0.431034	4	0.0683684	1.5	2
CDC42	79.6685	0.46729	11	0.0983104	3.27273	5.67857
HRAS	148.231	0.515464	11	0.117177	2.36364	3.78333
RAC1	98.5271	0.49505	12	0.112346	3.16667	5.96616
RHOC	5.26132	0.416667	4	0.0495397	1	1.33333
CDK2	27.142	0.462963	12	0.214251	5.16667	7.59524
MAPK9	21.5342	0.490196	6	0.0885806	1.66667	2
CDKN1B	82.1115	0.49505	10	0.176658	4	5.00397
E2F1	13.6758	0.454545	8	0.158784	3.75	4.33333
SKP2	8.72013	0.462963	8	0.171925	4.75	5.54286
RCHY1	3.57724	0.423729	6	0.118284	2.66667	3.2
NCOA3	9.01389	0.420168	5	0.0659932	2	3.33333
GADD45A	0.4	0.438596	5	0.126613	3.6	4.5
PCNA	26.6586	0.47619	12	0.226691	5.5	8.20905
CCNE1	9.0427	0.45045	9	0.175535	5.11111	6.16071
RPA1	10.1482	0.458716	9	0.171529	4.88889	6.64167
CCND1	61.4207	0.526316	14	0.260426	6	9.5619
RPA3	2.90693	0.442478	6	0.133432	4	4.8
TP53	452.981	0.632911	23	0.353333	5.3913	14.9198
HSP90AA1	137.25	0.561798	12	0.176167	3.66667	5.25382
EFNA1	1.57674	0.4	3	0.0358164	0.666667	1
KDR	4.86708	0.45045	7	0.0872049	4	4.66667
VEGFA	287.705	0.595238	16	0.186089	4	8.66847

## Sheet: score3
Supplementary5: PPI network analysis (3rd network)
name	Betweenness	Closeness	Degree	Eigenvector	LAC	Network
CTNNB1	6.7381	0.631579	5	0.201931	1.6	2.08333
UBE2I	1.56667	0.6	5	0.250179	2.8	3.5
ESR1	2.76905	0.666667	6	0.296541	3.66667	4.55
CUL1	6.30476	0.666667	6	0.260106	2.33333	3.05
PCNA	2.23333	0.631579	6	0.294944	3.66667	4.65
CCND1	9.4	0.75	8	0.357211	3.75	5.72857
TP53	15.3048	0.8	9	0.387257	4	7.03095
RAC1	1.33333	0.521739	3	0.108943	0.666667	1
HSP90AA1	9.44048	0.666667	6	0.249783	2.33333	3.36667
CDK2	1.81667	0.631579	5	0.23889	2.8	3.5
CDKN1B	9.22143	0.666667	6	0.247963	2.33333	3.25
VEGFA	1.33333	0.6	4	0.189544	2	2.66667
EP300	14.5381	0.8	9	0.384372	4	7.21429
