# Supplementary material for: Stellera chamaejasme L. extracts in the treatment of glioblastoma cell lines: Biological verification based on a network pharmacology approach
Source: Front Oncol. 2022 Aug 17;12:962970. doi: 10.3389/fonc.2022.962970 (PMC9428724; doi:10.3389/fonc.2022.962970)
Supplement: Supplementary file 6 [file DataSheet_6.xlsx]

## Sheet: Sheet1
Supplementary6: GO enrichment (CC, BP, MF)
ONTOLOGY	ID	Description	GeneRatio	BgRatio	pvalue	p.adjust	qvalue	geneID	Count
BP	GO:0062197	cellular response to chemical stress	29/216	360/18866	1.40164e-16	5.88e-13	3.33e-13	SOD2/MPO/ANXA1/MMP2/HDAC6/XRCC6/PDK2/CAT/EIF2S1/MAPK9/BTK/PRDX6/PCNA/IL10/AQP5/MMP9/CDK2/GSTP1/TP53/CST3/MMP3/PPARG/CTNNB1/HMOX1/APEX1/OXSR1/GSR/SIRT3/MDM2	29
BP	GO:0034599	cellular response to oxidative stress	25/216	310/18866	1.95836e-14	4.11e-11	2.33e-11	SOD2/MPO/ANXA1/MMP2/HDAC6/PDK2/CAT/EIF2S1/MAPK9/BTK/PRDX6/PCNA/IL10/MMP9/CDK2/GSTP1/TP53/CST3/MMP3/CTNNB1/HMOX1/APEX1/GSR/SIRT3/MDM2	25
BP	GO:0006979	response to oxidative stress	29/216	458/18866	7.45412e-14	8.49e-11	4.81e-11	SOD2/MPO/ANXA1/MMP2/HDAC6/PDK2/CAT/EIF2S1/MAPK9/BTK/PRDX6/APP/MMP14/PCNA/IL10/MMP9/CDK2/GSTP1/TP53/CYP2E1/CST3/MMP3/CTNNB1/HMOX1/APEX1/OXSR1/GSR/SIRT3/MDM2	29
BP	GO:0033002	muscle cell proliferation	22/216	244/18866	8.09628e-14	8.49e-11	4.81e-11	SOD2/ALOX12/TP73/MMP2/XRCC6/HBEGF/IRAK4/PDCD4/NOTCH1/IL10/MMP9/DNMT1/THBS1/GSTP1/CDKN1B/ERBB4/TGM2/SKP2/PPARG/CTNNB1/HMOX1/MDM2	22
BP	GO:0048660	regulation of smooth muscle cell proliferation	19/216	173/18866	1.23088e-13	1.03e-10	5.85e-11	SOD2/ALOX12/MMP2/XRCC6/HBEGF/IRAK4/PDCD4/IL10/MMP9/DNMT1/THBS1/GSTP1/CDKN1B/TGM2/SKP2/PPARG/CTNNB1/HMOX1/MDM2	19
BP	GO:0048659	smooth muscle cell proliferation	19/216	175/18866	1.51931e-13	1.05e-10	5.97e-11	SOD2/ALOX12/MMP2/XRCC6/HBEGF/IRAK4/PDCD4/IL10/MMP9/DNMT1/THBS1/GSTP1/CDKN1B/TGM2/SKP2/PPARG/CTNNB1/HMOX1/MDM2	19
BP	GO:0018108	peptidyl-tyrosine phosphorylation	26/216	374/18866	1.87602e-13	1.05e-10	5.97e-11	MAP2K2/ALK/EPHB2/INSR/BTK/IGF1R/APP/HBEGF/CBL/ERBB2/NF2/IQGAP1/EPHA3/MERTK/ADAM17/MAP2K6/EFNA1/VEGFA/TP53/ERBB4/ITK/WEE1/IL6ST/KDR/TNFRSF1A/PTPRJ	26
BP	GO:0048732	gland development	28/216	443/18866	2.17459e-13	1.05e-10	5.97e-11	ANXA1/HK2/ARHGAP5/INSR/RPGRIP1L/CCND1/HOXB13/PAX6/PCNA/PAX8/NOTCH1/IL10/ESR1/POLB/VEGFA/CDKN1B/ERBB4/TGM2/NOTCH2/CDC42/CST3/FGF1/SERPINB5/CTNNB1/SERPINC1/HMOX1/ACAT1/HRAS	28
BP	GO:0018212	peptidyl-tyrosine modification	26/216	377/18866	2.25799e-13	1.05e-10	5.97e-11	MAP2K2/ALK/EPHB2/INSR/BTK/IGF1R/APP/HBEGF/CBL/ERBB2/NF2/IQGAP1/EPHA3/MERTK/ADAM17/MAP2K6/EFNA1/VEGFA/TP53/ERBB4/ITK/WEE1/IL6ST/KDR/TNFRSF1A/PTPRJ	26
BP	GO:0000082	G1/S transition of mitotic cell cycle	23/216	287/18866	2.63025e-13	1.1e-10	6.25e-11	ANXA1/E2F1/CCNE1/CAMK2A/MUC1/CUL1/CCND1/EP300/BRD7/PCNA/RPA3/BCAT1/CDK2/RPA1/ADAM17/TP53/CDKN1B/SKP2/GADD45A/WEE1/APEX1/MDM2/CDK7	23
BP	GO:0000302	response to reactive oxygen species	21/216	235/18866	3.64443e-13	1.31e-10	7.44e-11	SOD2/MPO/ANXA1/MMP2/HDAC6/PDK2/CAT/MAPK9/BTK/PCNA/IL10/MMP9/CDK2/GSTP1/CYP2E1/CST3/MMP3/HMOX1/APEX1/SIRT3/MDM2	21
BP	GO:0050673	epithelial cell proliferation	28/216	453/18866	3.75513e-13	1.31e-10	7.44e-11	PRKD2/CCND1/PAX6/MMP14/ERBB2/FAP/NOTCH1/IL10/ESR1/ADAM17/VEGFB/THBS1/VEGFA/CDKN1B/CCL26/FABP7/NOTCH2/CDC42/PPARG/FGF1/SERPINB5/CTNNB1/PDPK1/PTPRM/B2M/KDR/HMOX1/HRAS	28
BP	GO:0044843	cell cycle G1/S phase transition	23/216	310/18866	1.31995e-12	4.26e-10	2.41e-10	ANXA1/E2F1/CCNE1/CAMK2A/MUC1/CUL1/CCND1/EP300/BRD7/PCNA/RPA3/BCAT1/CDK2/RPA1/ADAM17/TP53/CDKN1B/SKP2/GADD45A/WEE1/APEX1/MDM2/CDK7	23
BP	GO:0007050	cell cycle arrest	20/216	234/18866	3.11447e-12	9.33e-10	5.29e-10	TP73/FOXM1/E2F1/MUC1/CCND1/EP300/PCNA/FAP/NOTCH1/CDK2/MAP2K6/THBS1/TP53/CDKN1B/NOTCH2/HBP1/GADD45A/MDM2/CDK7/HRAS	20
BP	GO:0046777	protein autophosphorylation	20/216	237/18866	3.94203e-12	1.1e-09	6.25e-10	MAP2K2/PRKD2/ALK/CAMK2A/INSR/CAMK4/EIF2S1/BTK/IGF1R/MAPKAPK2/ERBB2/HTATIP2/PRKCG/IQGAP1/VEGFA/ERBB4/ITK/PDPK1/KDR/OXSR1	20
BP	GO:0070482	response to oxygen levels	25/216	396/18866	4.74242e-12	1.24e-09	7.01e-10	PPARA/MMP2/HK2/E2F1/CAT/EP300/ADSL/CBL/MMP14/NOTCH1/ADAM17/DPP4/NOS2/VEGFB/THBS1/POLB/VEGFA/TP53/CDKN1B/CST3/PPARG/HMOX1/USF1/MDM2/RWDD3	25
BP	GO:0042493	response to drug	25/216	397/18866	5.01116e-12	1.24e-09	7.01e-10	MAOB/TP73/ANXA1/XPO1/CAT/CCND1/IL10/ADAM17/MAP2K6/NOS2/VEGFB/THBS1/TP53/CDKN1B/CYP2E1/CST3/PNP/TOP1/KMT2A/PPARG/CTNNB1/PTPRM/B2M/APEX1/MDM2	25
BP	GO:0034614	cellular response to reactive oxygen species	17/216	170/18866	1.15388e-11	2.69e-09	1.52e-09	SOD2/MPO/ANXA1/MMP2/HDAC6/PDK2/MAPK9/BTK/PCNA/IL10/MMP9/CDK2/CST3/MMP3/APEX1/SIRT3/MDM2	17
BP	GO:0072593	reactive oxygen species metabolic process	21/216	288/18866	1.82755e-11	4.03e-09	2.29e-09	SOD2/ALOX12/MAOB/MPO/FOXM1/HDAC6/HK2/CAT/INSR/PRDX6/HSP90AA1/IL10/RAC1/NOS2/THBS1/GSTP1/TP53/F2/MMP3/GADD45A/SIRT3	21
BP	GO:0050678	regulation of epithelial cell proliferation	24/216	395/18866	2.90284e-11	6.09e-09	3.45e-09	PRKD2/CCND1/PAX6/ERBB2/NOTCH1/IL10/ADAM17/VEGFB/THBS1/VEGFA/CDKN1B/CCL26/NOTCH2/CDC42/PPARG/FGF1/SERPINB5/CTNNB1/PDPK1/PTPRM/B2M/KDR/HMOX1/HRAS	24
BP	GO:0036293	response to decreased oxygen levels	23/216	371/18866	5.15121e-11	1.03e-08	5.83e-09	PPARA/MMP2/HK2/E2F1/CAT/EP300/ADSL/CBL/MMP14/NOTCH1/ADAM17/DPP4/NOS2/VEGFB/THBS1/VEGFA/TP53/CDKN1B/CST3/HMOX1/USF1/MDM2/RWDD3	23
BP	GO:1901342	regulation of vasculature development	25/216	444/18866	5.60071e-11	1.07e-08	6.05e-09	SOD2/ANXA1/HK2/PRKD2/ERBB2/PDCD4/TNFRSF12A/HTATIP2/NOTCH1/IL10/DNMT1/EFNA1/VEGFB/THBS1/VEGFA/HDAC7/PRKCB/PPARG/FGF1/CTNNB1/PDPK1/GADD45A/PTPRM/KDR/HMOX1	25
BP	GO:0060326	cell chemotaxis	21/216	311/18866	7.71322e-11	1.41e-08	7.97e-09	ANXA1/PRKCQ/PRKD2/C1QBP/HBEGF/NOTCH1/IL10/RAC1/ADAM17/DPP4/VEGFB/THBS1/GSTP1/VEGFA/CCL26/FGF1/KDR/OXSR1/S100A8/PDE4D/CCL20	21
BP	GO:0030574	collagen catabolic process	10/216	47/18866	1.12415e-10	1.96e-08	1.11e-08	MMP2/CTSB/MMP14/FAP/MMP9/MMP1/CST3/MMP3/CTSD/MMP16	10
BP	GO:0007568	aging	21/216	319/18866	1.23537e-10	2.07e-08	1.18e-08	SOD2/ALOX12/MPO/FOXM1/CNP/CAT/EIF2S1/APP/CACYBP/PDCD4/IL10/POLB/TP53/IGFBP1/B2M/APEX1/SIRT3/PRDM2/TERF2/PDE4D/HRAS	21
BP	GO:0001666	response to hypoxia	22/216	359/18866	1.72992e-10	2.79e-08	1.58e-08	PPARA/MMP2/HK2/E2F1/CAT/EP300/ADSL/MMP14/NOTCH1/ADAM17/DPP4/NOS2/VEGFB/THBS1/VEGFA/TP53/CDKN1B/CST3/HMOX1/USF1/MDM2/RWDD3	22
BP	GO:0010631	epithelial cell migration	22/216	365/18866	2.37209e-10	3.68e-08	2.09e-08	ALOX12/ANXA1/HDAC6/ZEB2/PRKD2/HBEGF/FAP/NOTCH1/MMP9/ADAM17/EFNA1/DPP4/THBS1/VEGFA/HDAC7/PPARG/FGF1/PDPK1/GADD45A/PTPRM/KDR/HMOX1	22
BP	GO:0071156	regulation of cell cycle arrest	13/216	106/18866	2.52289e-10	3.78e-08	2.14e-08	TP73/FOXM1/E2F1/MUC1/CCND1/EP300/PCNA/FAP/CDK2/TP53/CDKN1B/GADD45A/MDM2	13
BP	GO:0090132	epithelium migration	22/216	368/18866	2.77109e-10	4.01e-08	2.27e-08	ALOX12/ANXA1/HDAC6/ZEB2/PRKD2/HBEGF/FAP/NOTCH1/MMP9/ADAM17/EFNA1/DPP4/THBS1/VEGFA/HDAC7/PPARG/FGF1/PDPK1/GADD45A/PTPRM/KDR/HMOX1	22
BP	GO:0001667	ameboidal-type cell migration	25/216	481/18866	3.02656e-10	4.23e-08	2.4e-08	ALOX12/ANXA1/HDAC6/ZEB2/PRKD2/C1QBP/HBEGF/FAP/NOTCH1/IQGAP1/MMP9/ADAM17/EFNA1/DPP4/THBS1/VEGFA/HDAC7/ERBB4/PPARG/FGF1/PDPK1/GADD45A/PTPRM/KDR/HMOX1	25
BP	GO:0050679	positive regulation of epithelial cell proliferation	17/216	211/18866	3.54925e-10	4.8e-08	2.72e-08	PRKD2/CCND1/ERBB2/NOTCH1/IL10/ADAM17/VEGFB/VEGFA/CCL26/NOTCH2/CDC42/FGF1/CTNNB1/PDPK1/KDR/HMOX1/HRAS	17
BP	GO:0090130	tissue migration	22/216	374/18866	3.76422e-10	4.93e-08	2.8e-08	ALOX12/ANXA1/HDAC6/ZEB2/PRKD2/HBEGF/FAP/NOTCH1/MMP9/ADAM17/EFNA1/DPP4/THBS1/VEGFA/HDAC7/PPARG/FGF1/PDPK1/GADD45A/PTPRM/KDR/HMOX1	22
BP	GO:0016049	cell growth	25/216	490/18866	4.45132e-10	5.66e-08	3.21e-08	PPARA/HDAC6/PRKCQ/ZEB2/APP/HBEGF/HSP90AA1/SMARCA4/MMP14/ERBB2/TNFRSF12A/IQGAP1/ADAM17/VEGFA/TP53/CDKN1B/ESR2/CDC42/F2/PPARG/CTNNB1/IGFBP1/S100A8/EPB41L3/PTPRJ	25
BP	GO:0051403	stress-activated MAPK cascade	19/216	286/18866	8.43752e-10	1.04e-07	5.9e-08	MAP2K2/FOXM1/ZEB2/MAPK9/CUL1/IGF1R/APP/MAPKAPK2/IRAK4/PDCD4/TRAF4/AXIN1/GSTP1/VEGFA/CDC42/GADD45A/EZR/CYLD/HRAS	19
BP	GO:0001655	urogenital system development	20/216	330/18866	1.47693e-09	1.77e-07	1e-07	TP73/ANXA1/EPHB2/CAT/RPGRIP1L/HOXB13/PAX8/RARB/NOTCH1/IQGAP1/ESR1/MMP9/VEGFA/CDKN1B/ZBTB16/NOTCH2/FGF1/SERPINB5/CTNNB1/ACAT1	20
BP	GO:0045765	regulation of angiogenesis	22/216	403/18866	1.52512e-09	1.78e-07	1.01e-07	ANXA1/HK2/PRKD2/ERBB2/TNFRSF12A/HTATIP2/NOTCH1/IL10/EFNA1/VEGFB/THBS1/VEGFA/HDAC7/PRKCB/PPARG/FGF1/CTNNB1/PDPK1/GADD45A/PTPRM/KDR/HMOX1	22
BP	GO:0031098	stress-activated protein kinase signaling cascade	19/216	300/18866	1.87146e-09	2.12e-07	1.2e-07	MAP2K2/FOXM1/ZEB2/MAPK9/CUL1/IGF1R/APP/MAPKAPK2/IRAK4/PDCD4/TRAF4/AXIN1/GSTP1/VEGFA/CDC42/GADD45A/EZR/CYLD/HRAS	19
BP	GO:0010632	regulation of epithelial cell migration	19/216	301/18866	1.9776e-09	2.18e-07	1.24e-07	ALOX12/ANXA1/HDAC6/PRKD2/HBEGF/NOTCH1/MMP9/ADAM17/EFNA1/THBS1/VEGFA/HDAC7/PPARG/FGF1/PDPK1/GADD45A/PTPRM/KDR/HMOX1	19
BP	GO:0071158	positive regulation of cell cycle arrest	11/216	81/18866	2.06423e-09	2.22e-07	1.26e-07	TP73/E2F1/MUC1/EP300/PCNA/FAP/CDK2/TP53/CDKN1B/GADD45A/MDM2	11
BP	GO:0051091	positive regulation of DNA-binding transcription factor activity	18/216	270/18866	2.26147e-09	2.34e-07	1.33e-07	DDX58/PRKCQ/PRKD2/ALK/CAMK2A/CAT/BTK/APP/EP300/SMARCA4/IL10/ESR1/VEGFA/ESR2/PRKCB/PPARG/CTNNB1/S100A8	18
BP	GO:0048661	positive regulation of smooth muscle cell proliferation	12/216	103/18866	2.28913e-09	2.34e-07	1.33e-07	ALOX12/MMP2/HBEGF/IRAK4/IL10/MMP9/DNMT1/THBS1/TGM2/SKP2/HMOX1/MDM2	12
BP	GO:0031571	mitotic G1 DNA damage checkpoint	10/216	63/18866	2.36574e-09	2.36e-07	1.34e-07	E2F1/MUC1/CCND1/EP300/PCNA/CDK2/TP53/CDKN1B/GADD45A/MDM2	10
BP	GO:0042063	gliogenesis	19/216	307/18866	2.74073e-09	2.59e-07	1.47e-07	TP73/ANXA1/E2F1/CNP/APP/DICER1/PAX6/MMP14/ERBB2/NF2/NOTCH1/CNTN2/GSTP1/F2/PPARG/CTNNB1/IL6ST/S100A8/SKI	19
BP	GO:0044783	G1 DNA damage checkpoint	10/216	64/18866	2.77605e-09	2.59e-07	1.47e-07	E2F1/MUC1/CCND1/EP300/PCNA/CDK2/TP53/CDKN1B/GADD45A/MDM2	10
BP	GO:0044819	mitotic G1/S transition checkpoint	10/216	64/18866	2.77605e-09	2.59e-07	1.47e-07	E2F1/MUC1/CCND1/EP300/PCNA/CDK2/TP53/CDKN1B/GADD45A/MDM2	10
BP	GO:0018105	peptidyl-serine phosphorylation	19/216	310/18866	3.21711e-09	2.93e-07	1.66e-07	MAP2K2/HDAC6/PRKCQ/PRKD2/CAMK2A/CAMK4/MAPK9/APP/MAPKAPK2/HSP90AA1/PRKCG/CDK2/AXIN1/VEGFA/PRKCB/TOP1/PDPK1/GADD45A/PDE4D	19
BP	GO:2000045	regulation of G1/S transition of mitotic cell cycle	15/216	185/18866	3.66188e-09	3.27e-07	1.85e-07	ANXA1/E2F1/MUC1/CCND1/EP300/BRD7/PCNA/CDK2/ADAM17/TP53/CDKN1B/GADD45A/WEE1/APEX1/MDM2	15
BP	GO:1904705	regulation of vascular associated smooth muscle cell proliferation	11/216	87/18866	4.4905e-09	3.84e-07	2.18e-07	SOD2/MMP2/PDCD4/IL10/MMP9/DNMT1/GSTP1/CDKN1B/PPARG/HMOX1/MDM2	11
BP	GO:1990874	vascular associated smooth muscle cell proliferation	11/216	87/18866	4.4905e-09	3.84e-07	2.18e-07	SOD2/MMP2/PDCD4/IL10/MMP9/DNMT1/GSTP1/CDKN1B/PPARG/HMOX1/MDM2	11
BP	GO:0043542	endothelial cell migration	18/216	286/18866	5.61017e-09	4.62e-07	2.62e-07	ALOX12/ANXA1/PRKD2/FAP/NOTCH1/ADAM17/EFNA1/DPP4/THBS1/VEGFA/HDAC7/PPARG/FGF1/PDPK1/GADD45A/PTPRM/KDR/HMOX1	18
BP	GO:0002064	epithelial cell development	16/216	221/18866	5.61537e-09	4.62e-07	2.62e-07	HOXB13/PAX6/CLIC4/RARB/NOTCH1/IQGAP1/ESR1/VEGFA/NOTCH2/CST3/CTNNB1/PDPK1/IL6ST/PDE4D/TNFRSF1A/EZR	16
BP	GO:0031589	cell-substrate adhesion	20/216	359/18866	6.24626e-09	5.02e-07	2.85e-07	ARL2/C1QBP/MMP14/TNFRSF12A/VWF/NF2/NOTCH1/IQGAP1/EPHA3/RAC1/UTRN/MERTK/EFNA1/THBS1/VEGFA/CDC42/CTNNB1/PDPK1/KDR/PTPRJ	20
BP	GO:0043535	regulation of blood vessel endothelial cell migration	14/216	164/18866	6.34908e-09	5.02e-07	2.85e-07	ALOX12/ANXA1/PRKD2/NOTCH1/ADAM17/EFNA1/THBS1/VEGFA/HDAC7/PPARG/PDPK1/GADD45A/KDR/HMOX1	14
BP	GO:0032963	collagen metabolic process	12/216	113/18866	6.69217e-09	5.2e-07	2.95e-07	MMP2/CTSB/MMP14/FAP/MMP9/MMP1/CST3/F2/MMP3/PPARG/CTSD/MMP16	12
BP	GO:0018209	peptidyl-serine modification	19/216	333/18866	1.03496e-08	7.89e-07	4.47e-07	MAP2K2/HDAC6/PRKCQ/PRKD2/CAMK2A/CAMK4/MAPK9/APP/MAPKAPK2/HSP90AA1/PRKCG/CDK2/AXIN1/VEGFA/PRKCB/TOP1/PDPK1/GADD45A/PDE4D	19
BP	GO:0090068	positive regulation of cell cycle process	18/216	302/18866	1.31065e-08	9.81e-07	5.57e-07	TP73/ANXA1/E2F1/INSR/MUC1/APP/CCND1/EP300/PCNA/FAP/CDK2/ADAM17/TP53/CDKN1B/CDC42/GADD45A/APEX1/MDM2	18
BP	GO:0006977	DNA damage response, signal transduction by p53 class mediator resulting in cell cycle arrest	9/216	56/18866	1.3598e-08	1e-06	5.67e-07	E2F1/MUC1/EP300/PCNA/CDK2/TP53/CDKN1B/GADD45A/MDM2	9
BP	GO:0051090	regulation of DNA-binding transcription factor activity	22/216	455/18866	1.40028e-08	1.01e-06	5.74e-07	DDX58/PRKCQ/PRKD2/ALK/CAMK2A/CAT/MAPK9/BTK/APP/EP300/SMARCA4/IL10/ESR1/VEGFA/ESR2/PRKCB/PPARG/CTNNB1/HMOX1/S100A8/RWDD3/CYLD	22
BP	GO:0010634	positive regulation of epithelial cell migration	14/216	176/18866	1.57417e-08	1.06e-06	5.99e-07	ALOX12/ANXA1/HDAC6/PRKD2/HBEGF/MMP9/ADAM17/THBS1/VEGFA/HDAC7/FGF1/PDPK1/KDR/HMOX1	14
BP	GO:1902806	regulation of cell cycle G1/S phase transition	15/216	206/18866	1.58076e-08	1.06e-06	5.99e-07	ANXA1/E2F1/MUC1/CCND1/EP300/BRD7/PCNA/CDK2/ADAM17/TP53/CDKN1B/GADD45A/WEE1/APEX1/MDM2	15
BP	GO:0043405	regulation of MAP kinase activity	19/216	342/18866	1.59149e-08	1.06e-06	5.99e-07	MAP2K2/TP73/ZEB2/ALK/EPHB2/INSR/IGF1R/MAPKAPK2/ERBB2/PDCD4/IQGAP1/MAP2K6/THBS1/GSTP1/VEGFA/FGF1/GADD45A/PTPRJ/HRAS	19
BP	GO:0072431	signal transduction involved in mitotic G1 DNA damage checkpoint	9/216	57/18866	1.59886e-08	1.06e-06	5.99e-07	E2F1/MUC1/EP300/PCNA/CDK2/TP53/CDKN1B/GADD45A/MDM2	9
BP	GO:1902400	intracellular signal transduction involved in G1 DNA damage checkpoint	9/216	57/18866	1.59886e-08	1.06e-06	5.99e-07	E2F1/MUC1/EP300/PCNA/CDK2/TP53/CDKN1B/GADD45A/MDM2	9
BP	GO:0010594	regulation of endothelial cell migration	16/216	238/18866	1.61331e-08	1.06e-06	5.99e-07	ALOX12/ANXA1/PRKD2/NOTCH1/ADAM17/EFNA1/THBS1/VEGFA/HDAC7/PPARG/FGF1/PDPK1/GADD45A/PTPRM/KDR/HMOX1	16
BP	GO:0048545	response to steroid hormone	19/216	346/18866	1.91825e-08	1.24e-06	7.02e-07	PPARA/MAOB/ANXA1/HDAC6/RXRG/CCND1/EP300/SMARCA4/PCNA/NOTCH1/IL10/ESR1/AXIN1/THBS1/GSTP1/ESR2/RXRB/SKP2/MDM2	19
BP	GO:0072413	signal transduction involved in mitotic cell cycle checkpoint	9/216	59/18866	2.18939e-08	1.35e-06	7.66e-07	E2F1/MUC1/EP300/PCNA/CDK2/TP53/CDKN1B/GADD45A/MDM2	9
BP	GO:1902402	signal transduction involved in mitotic DNA damage checkpoint	9/216	59/18866	2.18939e-08	1.35e-06	7.66e-07	E2F1/MUC1/EP300/PCNA/CDK2/TP53/CDKN1B/GADD45A/MDM2	9
BP	GO:1902403	signal transduction involved in mitotic DNA integrity checkpoint	9/216	59/18866	2.18939e-08	1.35e-06	7.66e-07	E2F1/MUC1/EP300/PCNA/CDK2/TP53/CDKN1B/GADD45A/MDM2	9
BP	GO:0043536	positive regulation of blood vessel endothelial cell migration	10/216	79/18866	2.27401e-08	1.38e-06	7.84e-07	ALOX12/ANXA1/PRKD2/ADAM17/THBS1/VEGFA/HDAC7/PDPK1/KDR/HMOX1	10
BP	GO:2000134	negative regulation of G1/S transition of mitotic cell cycle	12/216	126/18866	2.31464e-08	1.39e-06	7.86e-07	E2F1/MUC1/CCND1/EP300/BRD7/PCNA/CDK2/TP53/CDKN1B/GADD45A/WEE1/MDM2	12
BP	GO:0045785	positive regulation of cell adhesion	21/216	428/18866	2.36533e-08	1.4e-06	7.92e-07	ANXA1/PRKCQ/PRKD2/ARL2/C1QBP/ERBB2/IQGAP1/IL10/RAC1/UTRN/DPP4/VEGFA/ZBTB16/TGM2/CDC42/PNP/PDPK1/IL6ST/KDR/PTPRJ/CYLD	21
BP	GO:0043534	blood vessel endothelial cell migration	14/216	189/18866	3.88913e-08	2.22e-06	1.26e-06	ALOX12/ANXA1/PRKD2/NOTCH1/ADAM17/EFNA1/THBS1/VEGFA/HDAC7/PPARG/PDPK1/GADD45A/KDR/HMOX1	14
BP	GO:1902807	negative regulation of cell cycle G1/S phase transition	12/216	132/18866	3.90675e-08	2.22e-06	1.26e-06	E2F1/MUC1/CCND1/EP300/BRD7/PCNA/CDK2/TP53/CDKN1B/GADD45A/WEE1/MDM2	12
BP	GO:0007409	axonogenesis	22/216	482/18866	3.91069e-08	2.22e-06	1.26e-06	HDAC6/S100A6/PRKCQ/ZEB2/CNP/EPHB2/APP/HSP90AA1/PAX6/ERBB2/TNFRSF12A/NOTCH1/CNTN2/EPHA3/RAC1/EFNA1/VEGFA/RAP1GAP/NOTCH2/PTPRM/NCAM1/EZR	22
BP	GO:0044774	mitotic DNA integrity checkpoint	11/216	108/18866	4.48447e-08	2.51e-06	1.42e-06	E2F1/MUC1/CCND1/EP300/PCNA/TOP2A/CDK2/TP53/CDKN1B/GADD45A/MDM2	11
BP	GO:0030098	lymphocyte differentiation	19/216	368/18866	5.11502e-08	2.82e-06	1.6e-06	ANXA1/XRCC6/CAMK4/BTK/EP300/MMP14/ERBB2/IL10/MERTK/ADAM17/TP53/ZBTB16/NOTCH2/PNP/CTNNB1/ITK/B2M/PTPRJ/CYLD	19
BP	GO:0071897	DNA biosynthetic process	14/216	196/18866	6.14129e-08	3.34e-06	1.9e-06	POT1/RCHY1/PRKCQ/PRKD2/HSP90AA1/PCNA/RPA3/RPA1/POLB/TP53/PPARG/CTNNB1/TERF2/LIG1	14
BP	GO:0007093	mitotic cell cycle checkpoint	13/216	166/18866	6.25532e-08	3.36e-06	1.91e-06	E2F1/MUC1/CCND1/EP300/PCNA/TOP2A/CDK2/TP53/CDKN1B/GADD45A/WEE1/MDM2/HRAS	13
BP	GO:0010001	glial cell differentiation	15/216	230/18866	6.85706e-08	3.64e-06	2.06e-06	TP73/CNP/APP/DICER1/PAX6/ERBB2/NOTCH1/CNTN2/GSTP1/F2/PPARG/CTNNB1/IL6ST/S100A8/SKI	15
BP	GO:1903706	regulation of hemopoiesis	22/216	498/18866	6.9422e-08	3.64e-06	2.06e-06	TP73/ANXA1/PRKCQ/XRCC6/CAMK4/BTK/EP300/MMP14/ERBB2/NOTCH1/THBS1/ZBTB16/HLA-DRB1/PRKCB/NOTCH2/PNP/KMT2A/CTNNB1/B2M/KLF10/THPO/CYLD	22
BP	GO:0030522	intracellular receptor signaling pathway	16/216	265/18866	7.24005e-08	3.75e-06	2.13e-06	DDX58/PPARA/HDAC6/RXRG/C1QBP/EP300/SMARCA4/RARB/ESR1/MAP2K6/AXIN1/ESR2/RXRB/SKP2/PPARG/CYLD	16
BP	GO:2000377	regulation of reactive oxygen species metabolic process	14/216	200/18866	7.90431e-08	4.04e-06	2.29e-06	FOXM1/HDAC6/HK2/INSR/HSP90AA1/IL10/RAC1/THBS1/GSTP1/TP53/F2/MMP3/GADD45A/SIRT3	14
BP	GO:0032355	response to estradiol	12/216	141/18866	8.14886e-08	4.12e-06	2.33e-06	ANXA1/CAT/CCND1/PCNA/IL10/ESR1/GSTP1/NCOA3/CDKN1B/ESR2/CST3/CTNNB1	12
BP	GO:0045930	negative regulation of mitotic cell cycle	18/216	341/18866	8.37054e-08	4.18e-06	2.37e-06	E2F1/MUC1/CUL1/CCND1/EP300/BRD7/PCNA/FAP/TOP2A/IL10/CDK2/TP53/CDKN1B/CTNNB1/GADD45A/WEE1/MDM2/HRAS	18
BP	GO:1904018	positive regulation of vasculature development	15/216	235/18866	9.09503e-08	4.49e-06	2.54e-06	SOD2/ANXA1/HK2/PRKD2/NOTCH1/IL10/VEGFB/THBS1/VEGFA/HDAC7/PRKCB/FGF1/PDPK1/KDR/HMOX1	15
BP	GO:0032872	regulation of stress-activated MAPK cascade	15/216	237/18866	1.01621e-07	4.95e-06	2.81e-06	MAP2K2/FOXM1/ZEB2/IGF1R/APP/PDCD4/TRAF4/AXIN1/GSTP1/VEGFA/CDC42/GADD45A/EZR/CYLD/HRAS	15
BP	GO:0038127	ERBB signaling pathway	12/216	145/18866	1.11023e-07	5.35e-06	3.03e-06	APP/HBEGF/CBL/HSP90AA1/ERBB2/IQGAP1/MMP9/ADAM17/ERBB4/CDC42/PDPK1/PTPRJ	12
BP	GO:0070302	regulation of stress-activated protein kinase signaling cascade	15/216	240/18866	1.19766e-07	5.71e-06	3.24e-06	MAP2K2/FOXM1/ZEB2/IGF1R/APP/PDCD4/TRAF4/AXIN1/GSTP1/VEGFA/CDC42/GADD45A/EZR/CYLD/HRAS	15
BP	GO:0010660	regulation of muscle cell apoptotic process	10/216	94/18866	1.22923e-07	5.79e-06	3.28e-06	SOD2/ALOX12/CAMK2A/PDCD4/PAX8/DNMT1/TP53/PPARG/PDPK1/HMOX1	10
BP	GO:0051897	positive regulation of protein kinase B signaling	13/216	178/18866	1.42059e-07	6.62e-06	3.75e-06	INSR/IGF1R/C1QBP/HBEGF/HSP90AA1/ERBB2/ESR1/RAC1/THBS1/ERBB4/FGF1/THPO/PTPRJ	13
BP	GO:0072401	signal transduction involved in DNA integrity checkpoint	9/216	73/18866	1.47267e-07	6.71e-06	3.81e-06	E2F1/MUC1/EP300/PCNA/CDK2/TP53/CDKN1B/GADD45A/MDM2	9
BP	GO:0072422	signal transduction involved in DNA damage checkpoint	9/216	73/18866	1.47267e-07	6.71e-06	3.81e-06	E2F1/MUC1/EP300/PCNA/CDK2/TP53/CDKN1B/GADD45A/MDM2	9
BP	GO:0045787	positive regulation of cell cycle	19/216	396/18866	1.60862e-07	7.25e-06	4.11e-06	TP73/ANXA1/E2F1/INSR/MUC1/APP/CCND1/EP300/PCNA/FAP/IL10/CDK2/ADAM17/TP53/CDKN1B/CDC42/GADD45A/APEX1/MDM2	19
BP	GO:0072395	signal transduction involved in cell cycle checkpoint	9/216	74/18866	1.66008e-07	7.41e-06	4.2e-06	E2F1/MUC1/EP300/PCNA/CDK2/TP53/CDKN1B/GADD45A/MDM2	9
BP	GO:0061041	regulation of wound healing	12/216	151/18866	1.73345e-07	7.65e-06	4.34e-06	ALOX12/ANXA1/PRKCQ/EPHB2/HBEGF/TNFRSF12A/FAP/THBS1/F2/SERPINC1/USF1/HRAS	12
BP	GO:0010657	muscle cell apoptotic process	10/216	98/18866	1.8299e-07	7.99e-06	4.53e-06	SOD2/ALOX12/CAMK2A/PDCD4/PAX8/DNMT1/TP53/PPARG/PDPK1/HMOX1	10
BP	GO:0007411	axon guidance	16/216	284/18866	1.86881e-07	8.08e-06	4.58e-06	PRKCQ/EPHB2/APP/PAX6/ERBB2/NOTCH1/CNTN2/EPHA3/RAC1/EFNA1/VEGFA/RAP1GAP/NOTCH2/PTPRM/NCAM1/EZR	16
BP	GO:0097485	neuron projection guidance	16/216	285/18866	1.96015e-07	8.31e-06	4.71e-06	PRKCQ/EPHB2/APP/PAX6/ERBB2/NOTCH1/CNTN2/EPHA3/RAC1/EFNA1/VEGFA/RAP1GAP/NOTCH2/PTPRM/NCAM1/EZR	16
BP	GO:1903034	regulation of response to wounding	13/216	183/18866	1.96127e-07	8.31e-06	4.71e-06	ALOX12/ANXA1/PRKCQ/EPHB2/HBEGF/TNFRSF12A/FAP/IL10/THBS1/F2/SERPINC1/USF1/HRAS	13
BP	GO:0010810	regulation of cell-substrate adhesion	14/216	217/18866	2.16711e-07	9.07e-06	5.14e-06	ARL2/C1QBP/MMP14/NF2/NOTCH1/IQGAP1/EPHA3/RAC1/UTRN/THBS1/VEGFA/CDC42/KDR/PTPRJ	14
BP	GO:0006298	mismatch repair	7/216	38/18866	2.18448e-07	9.07e-06	5.14e-06	TP73/PCNA/RPA3/PRKCG/RPA1/MUTYH/LIG1	7
BP	GO:0070371	ERK1 and ERK2 cascade	17/216	325/18866	2.20838e-07	9.08e-06	5.15e-06	MAP2K2/PRKD2/EPHB2/APP/ERBB2/NOTCH1/GSTP1/CCL26/HLA-DRB1/ERBB4/NOTCH2/THPO/KDR/SIRT3/EZR/CCL20/HRAS	17
BP	GO:0043434	response to peptide hormone	20/216	447/18866	2.30602e-07	9.39e-06	5.32e-06	PPARA/ANXA1/PRKCQ/CAMK2A/PDK2/CAT/INSR/IGF1R/CACYBP/IQGAP1/IL10/GSTP1/CDKN1B/PRKCB/PPARG/PDPK1/IGFBP1/APEX1/USF1/MDM2	20
BP	GO:0044773	mitotic DNA damage checkpoint	10/216	101/18866	2.43642e-07	9.82e-06	5.57e-06	E2F1/MUC1/CCND1/EP300/PCNA/CDK2/TP53/CDKN1B/GADD45A/MDM2	10
BP	GO:0097193	intrinsic apoptotic signaling pathway	16/216	290/18866	2.48065e-07	9.89e-06	5.61e-06	SOD2/TP73/E2F1/PDK2/MUC1/CUL1/EP300/MMP9/POLB/TP53/HMOX1/MDM2/S100A8/TNFRSF1A/CYLD/HRAS	16
BP	GO:0051098	regulation of binding	18/216	367/18866	2.49957e-07	9.89e-06	5.61e-06	PPARA/E2F1/EIF2S1/APP/EP300/PAX6/IL10/MMP9/SPON1/ERCC4/CDC42/PPARG/CTNNB1/RAN/B2M/HMOX1/SKI/CYLD	18
BP	GO:0014013	regulation of gliogenesis	11/216	128/18866	2.59052e-07	1.02e-05	5.76e-06	TP73/E2F1/DICER1/NF2/NOTCH1/CNTN2/F2/PPARG/CTNNB1/IL6ST/SKI	11
BP	GO:1904706	negative regulation of vascular associated smooth muscle cell proliferation	7/216	39/18866	2.63661e-07	1.02e-05	5.81e-06	SOD2/PDCD4/IL10/GSTP1/CDKN1B/PPARG/HMOX1	7
BP	GO:0031334	positive regulation of protein-containing complex assembly	15/216	257/18866	2.90402e-07	1.12e-05	6.34e-06	MAPK9/ARL2/RHOC/HSP90AA1/RPA3/ESR1/RAC1/RPA1/ERCC4/VEGFA/TP53/CDKN1B/CCL26/MMP1/MMP3	15
BP	GO:2001026	regulation of endothelial cell chemotaxis	6/216	25/18866	3.10291e-07	1.18e-05	6.71e-06	PRKD2/NOTCH1/THBS1/VEGFA/FGF1/KDR	6
BP	GO:0006284	base-excision repair	7/216	40/18866	3.16501e-07	1.18e-05	6.72e-06	PCNA/RPA3/RPA1/POLB/MUTYH/APEX1/LIG1	7
BP	GO:0045740	positive regulation of DNA replication	7/216	40/18866	3.16501e-07	1.18e-05	6.72e-06	CACYBP/PCNA/RAC1/CDK2/CDC42/CST3/HRAS	7
BP	GO:1903054	negative regulation of extracellular matrix organization	5/216	14/18866	3.45732e-07	1.28e-05	7.27e-06	FAP/NOTCH1/DPP4/CST3/TNFRSF1A	5
BP	GO:0000723	telomere maintenance	12/216	161/18866	3.48353e-07	1.28e-05	7.27e-06	POT1/PRKCQ/CCNE1/XRCC6/HSP90AA1/PCNA/RPA3/RPA1/ERCC4/CTNNB1/APEX1/TERF2	12
BP	GO:0010595	positive regulation of endothelial cell migration	11/216	132/18866	3.54019e-07	1.29e-05	7.32e-06	ALOX12/ANXA1/PRKD2/ADAM17/THBS1/VEGFA/HDAC7/FGF1/PDPK1/KDR/HMOX1	11
BP	GO:1903829	positive regulation of cellular protein localization	17/216	338/18866	3.83766e-07	1.39e-05	7.87e-06	TP73/E2F1/EPHB2/GZMB/ERBB2/IQGAP1/EPHA3/TP53/ERBB4/CDC42/F2/PDPK1/RAN/MDM2/EZR/CYLD/HRAS	17
BP	GO:0001558	regulation of cell growth	19/216	420/18866	3.96478e-07	1.42e-05	8.06e-06	PPARA/PRKCQ/HBEGF/SMARCA4/MMP14/ERBB2/TNFRSF12A/ADAM17/VEGFA/TP53/CDKN1B/ESR2/CDC42/F2/PPARG/IGFBP1/S100A8/EPB41L3/PTPRJ	19
BP	GO:0022617	extracellular matrix disassembly	9/216	82/18866	4.06686e-07	1.45e-05	8.2e-06	MMP2/MMP14/FAP/MMP9/DPP4/MMP1/CST3/MMP3/MMP16	9
BP	GO:0050920	regulation of chemotaxis	14/216	229/18866	4.17572e-07	1.47e-05	8.32e-06	PRKD2/C1QBP/NOTCH1/RAC1/ADAM17/DPP4/VEGFB/THBS1/GSTP1/VEGFA/CCL26/FGF1/KDR/OXSR1	14
BP	GO:0030330	DNA damage response, signal transduction by p53 class mediator	10/216	107/18866	4.19787e-07	1.47e-05	8.32e-06	FOXM1/E2F1/MUC1/EP300/PCNA/CDK2/TP53/CDKN1B/GADD45A/MDM2	10
BP	GO:0003158	endothelium development	11/216	135/18866	4.44249e-07	1.54e-05	8.73e-06	ALOX12/PRKD2/CLIC4/NOTCH1/VEGFA/FGF1/CTNNB1/KDR/PDE4D/TNFRSF1A/EZR	11
BP	GO:0048041	focal adhesion assembly	9/216	83/18866	4.51661e-07	1.55e-05	8.8e-06	MMP14/IQGAP1/EPHA3/RAC1/THBS1/VEGFA/PDPK1/KDR/PTPRJ	9
BP	GO:0007596	blood coagulation	17/216	343/18866	4.71266e-07	1.59e-05	9e-06	ALOX12/PRKCQ/EPHB2/C1QBP/FAP/VWF/PRKCG/RAC1/MERTK/THBS1/PRKCB/CDC42/F2/PDPK1/SERPINC1/CLIC1/USF1	17
BP	GO:0010721	negative regulation of cell development	17/216	343/18866	4.71266e-07	1.59e-05	9e-06	PPARA/TP73/EPHB2/APP/DICER1/PAX6/NOTCH1/CNTN2/EFNA1/VEGFA/TP53/ERBB4/F2/CTNNB1/B2M/MDM2/SKI	17
BP	GO:0072331	signal transduction by p53 class mediator	15/216	267/18866	4.73047e-07	1.59e-05	9e-06	TP73/FOXM1/E2F1/PDK2/MUC1/EP300/BRD7/PCNA/RPA3/CDK2/RPA1/TP53/CDKN1B/GADD45A/MDM2	15
BP	GO:0030595	leukocyte chemotaxis	14/216	232/18866	4.88765e-07	1.63e-05	9.22e-06	ANXA1/C1QBP/IL10/RAC1/ADAM17/DPP4/VEGFB/THBS1/VEGFA/CCL26/OXSR1/S100A8/PDE4D/CCL20	14
BP	GO:0070372	regulation of ERK1 and ERK2 cascade	16/216	306/18866	5.1e-07	1.67e-05	9.49e-06	PRKD2/EPHB2/APP/ERBB2/NOTCH1/GSTP1/CCL26/HLA-DRB1/ERBB4/NOTCH2/THPO/KDR/SIRT3/EZR/CCL20/HRAS	16
BP	GO:0071902	positive regulation of protein serine/threonine kinase activity	17/216	345/18866	5.11072e-07	1.67e-05	9.49e-06	MAP2K2/TP73/ZEB2/ALK/INSR/CCND1/MAPKAPK2/ERBB2/IQGAP1/ADAM17/MAP2K6/THBS1/VEGFA/CDKN1B/FGF1/GADD45A/HRAS	17
BP	GO:0001935	endothelial cell proliferation	13/216	199/18866	5.14777e-07	1.67e-05	9.49e-06	PRKD2/MMP14/IL10/ADAM17/VEGFB/THBS1/VEGFA/CCL26/PPARG/PDPK1/PTPRM/KDR/HMOX1	13
BP	GO:0071364	cellular response to epidermal growth factor stimulus	7/216	43/18866	5.3135e-07	1.71e-05	9.72e-06	CBL/ERBB2/IQGAP1/GSTP1/ERBB4/PDPK1/NCL	7
BP	GO:0031667	response to nutrient levels	20/216	473/18866	5.63479e-07	1.8e-05	1.02e-05	PPARA/MPO/PDK2/CAT/EIF2S1/CCND1/ALB/ADSL/CBL/PRKCG/GSTP1/TP53/CST3/PPARG/SERPINC1/KLF10/HMOX1/USF1/MDM2/ACAT1	20
BP	GO:0007599	hemostasis	17/216	348/18866	5.76527e-07	1.83e-05	1.04e-05	ALOX12/PRKCQ/EPHB2/C1QBP/FAP/VWF/PRKCG/RAC1/MERTK/THBS1/PRKCB/CDC42/F2/PDPK1/SERPINC1/CLIC1/USF1	17
BP	GO:0051893	regulation of focal adhesion assembly	8/216	63/18866	5.84899e-07	1.83e-05	1.04e-05	MMP14/IQGAP1/EPHA3/RAC1/THBS1/VEGFA/KDR/PTPRJ	8
BP	GO:0090109	regulation of cell-substrate junction assembly	8/216	63/18866	5.84899e-07	1.83e-05	1.04e-05	MMP14/IQGAP1/EPHA3/RAC1/THBS1/VEGFA/KDR/PTPRJ	8
BP	GO:0050817	coagulation	17/216	349/18866	5.9998e-07	1.86e-05	1.06e-05	ALOX12/PRKCQ/EPHB2/C1QBP/FAP/VWF/PRKCG/RAC1/MERTK/THBS1/PRKCB/CDC42/F2/PDPK1/SERPINC1/CLIC1/USF1	17
BP	GO:0006260	DNA replication	15/216	273/18866	6.27145e-07	1.93e-05	1.09e-05	CCNE1/CACYBP/PCNA/RPA3/RAC1/CDK2/RPA1/POLB/TP53/CDC42/CST3/TOP1/TERF2/LIG1/HRAS	15
BP	GO:0030900	forebrain development	18/216	391/18866	6.30464e-07	1.93e-05	1.09e-05	E2F1/ZEB2/ALK/CNP/EPHB2/RPGRIP1L/APP/PAX6/NF2/RARB/NOTCH1/CNTN2/GART/FABP7/ERBB4/CTNNB1/B2M/SKI	18
BP	GO:0001889	liver development	11/216	141/18866	6.87534e-07	2.09e-05	1.18e-05	ANXA1/RPGRIP1L/CCND1/PCNA/NOTCH1/IL10/NOTCH2/FGF1/HMOX1/ACAT1/HRAS	11
BP	GO:0043491	protein kinase B signaling	15/216	278/18866	7.88644e-07	2.38e-05	1.35e-05	INSR/IGF1R/C1QBP/HBEGF/HSP90AA1/ERBB2/ESR1/RAC1/MERTK/THBS1/ERBB4/FGF1/THPO/KDR/PTPRJ	15
BP	GO:0032200	telomere organization	12/216	174/18866	8.01921e-07	2.4e-05	1.36e-05	POT1/PRKCQ/CCNE1/XRCC6/HSP90AA1/PCNA/RPA3/RPA1/ERCC4/CTNNB1/APEX1/TERF2	12
BP	GO:0150116	regulation of cell-substrate junction organization	8/216	66/18866	8.42267e-07	2.49e-05	1.41e-05	MMP14/IQGAP1/EPHA3/RAC1/THBS1/VEGFA/KDR/PTPRJ	8
BP	GO:0061008	hepaticobiliary system development	11/216	144/18866	8.48367e-07	2.49e-05	1.41e-05	ANXA1/RPGRIP1L/CCND1/PCNA/NOTCH1/IL10/NOTCH2/FGF1/HMOX1/ACAT1/HRAS	11
BP	GO:0045766	positive regulation of angiogenesis	13/216	208/18866	8.50805e-07	2.49e-05	1.41e-05	ANXA1/HK2/PRKD2/IL10/VEGFB/THBS1/VEGFA/HDAC7/PRKCB/FGF1/PDPK1/KDR/HMOX1	13
BP	GO:0051961	negative regulation of nervous system development	16/216	319/18866	8.85236e-07	2.58e-05	1.46e-05	TP73/EPHB2/APP/DICER1/PAX6/MTMR2/NOTCH1/CNTN2/EFNA1/TP53/ERBB4/F2/CTNNB1/B2M/MDM2/SKI	16
BP	GO:0001818	negative regulation of cytokine production	17/216	360/18866	9.21537e-07	2.66e-05	1.51e-05	DDX58/ANXA1/BTK/DICER1/C1QBP/PDCD4/IL10/RAC1/MERTK/THBS1/GSTP1/HDAC7/HLA-DRB1/F2/HMOX1/EZR/CYLD	17
BP	GO:1903672	positive regulation of sprouting angiogenesis	8/216	67/18866	9.4714e-07	2.72e-05	1.54e-05	ANXA1/IL10/VEGFA/HDAC7/FGF1/PDPK1/KDR/HMOX1	8
BP	GO:0070849	response to epidermal growth factor	7/216	47/18866	9.97554e-07	2.85e-05	1.61e-05	CBL/ERBB2/IQGAP1/GSTP1/ERBB4/PDPK1/NCL	7
BP	GO:1901990	regulation of mitotic cell cycle phase transition	19/216	448/18866	1.0467e-06	2.97e-05	1.68e-05	ANXA1/E2F1/MUC1/CUL1/APP/CCND1/EP300/HSP90AA1/BRD7/PCNA/CDK2/ADAM17/TP53/CDKN1B/GADD45A/WEE1/APEX1/TUBG1/MDM2	19
BP	GO:0002685	regulation of leukocyte migration	13/216	212/18866	1.05476e-06	2.97e-05	1.68e-05	ANXA1/APP/C1QBP/MMP14/RAC1/ADAM17/DPP4/VEGFB/THBS1/VEGFA/HMOX1/OXSR1/CCL20	13
BP	GO:0043254	regulation of protein-containing complex assembly	19/216	449/18866	1.082e-06	3.02e-05	1.72e-05	HDAC6/MAPK9/ARL2/EP300/RHOC/HSP90AA1/RPA3/ESR1/RAC1/RPA1/ERCC4/VEGFA/TP53/CDKN1B/CCL26/CDC42/MMP1/MMP3/CAPG	19
BP	GO:0007254	JNK cascade	13/216	213/18866	1.11211e-06	3.09e-05	1.75e-05	ZEB2/MAPK9/IGF1R/APP/IRAK4/PDCD4/TRAF4/AXIN1/GSTP1/CDC42/GADD45A/CYLD/HRAS	13
BP	GO:0006352	DNA-templated transcription, initiation	14/216	249/18866	1.14021e-06	3.15e-05	1.78e-05	PPARA/RXRG/CCND1/SMARCA4/RARB/NOTCH1/ESR1/TP53/ESR2/RXRB/NOTCH2/PPARG/CTNNB1/CDK7	14
BP	GO:0010038	response to metal ion	17/216	366/18866	1.15638e-06	3.17e-05	1.8e-05	MAOB/CAT/EIF2S1/MAPK9/APP/CCND1/CACYBP/CLIC4/PCNA/IQGAP1/MMP9/THBS1/CDKN1B/B2M/HMOX1/MDM2/S100A8	17
BP	GO:0071496	cellular response to external stimulus	16/216	326/18866	1.17742e-06	3.21e-05	1.82e-05	PPARA/PDK2/EIF2S1/ALB/CBL/RAC1/GSTP1/TP53/SKP2/PPARG/GADD45A/KLF10/HMOX1/USF1/MDM2/TNFRSF1A	16
BP	GO:0030850	prostate gland development	7/216	49/18866	1.33634e-06	3.62e-05	2.05e-05	ANXA1/HOXB13/NOTCH1/ESR1/CDKN1B/SERPINB5/CTNNB1	7
BP	GO:0001936	regulation of endothelial cell proliferation	12/216	184/18866	1.44962e-06	3.9e-05	2.21e-05	PRKD2/IL10/ADAM17/VEGFB/THBS1/VEGFA/CCL26/PPARG/PDPK1/PTPRM/KDR/HMOX1	12
BP	GO:0035767	endothelial cell chemotaxis	6/216	32/18866	1.48498e-06	3.97e-05	2.25e-05	PRKD2/NOTCH1/THBS1/VEGFA/FGF1/KDR	6
BP	GO:0000075	cell cycle checkpoint	13/216	219/18866	1.51841e-06	4.03e-05	2.29e-05	E2F1/MUC1/CCND1/EP300/PCNA/TOP2A/CDK2/TP53/CDKN1B/GADD45A/WEE1/MDM2/HRAS	13
BP	GO:0022612	gland morphogenesis	10/216	124/18866	1.64649e-06	4.34e-05	2.46e-05	HOXB13/PAX6/NOTCH1/ESR1/POLB/TGM2/NOTCH2/CDC42/FGF1/SERPINB5	10
BP	GO:0050768	negative regulation of neurogenesis	15/216	295/18866	1.65613e-06	4.34e-05	2.46e-05	TP73/EPHB2/APP/DICER1/PAX6/NOTCH1/CNTN2/EFNA1/TP53/ERBB4/F2/CTNNB1/B2M/MDM2/SKI	15
BP	GO:0061138	morphogenesis of a branching epithelium	12/216	187/18866	1.71835e-06	4.48e-05	2.54e-05	HOXB13/MMP14/CLIC4/PAX8/NOTCH1/IL10/ESR1/VEGFA/TGM2/FGF1/CTNNB1/KDR	12
BP	GO:0097529	myeloid leukocyte migration	13/216	222/18866	1.76731e-06	4.53e-05	2.57e-05	ANXA1/C1QBP/IRAK4/MMP14/RAC1/DPP4/VEGFB/THBS1/VEGFA/CCL26/S100A8/PDE4D/CCL20	13
BP	GO:0001952	regulation of cell-matrix adhesion	10/216	125/18866	1.77198e-06	4.53e-05	2.57e-05	MMP14/NF2/IQGAP1/EPHA3/RAC1/UTRN/THBS1/VEGFA/KDR/PTPRJ	10
BP	GO:0034605	cellular response to heat	10/216	125/18866	1.77198e-06	4.53e-05	2.57e-05	CAMK2A/EIF2S1/EP300/MAPKAPK2/HSP90AA1/RPA3/RPA1/THBS1/FGF1/HMOX1	10
BP	GO:0048010	vascular endothelial growth factor receptor signaling pathway	9/216	98/18866	1.86453e-06	4.74e-05	2.69e-05	PRKD2/MAPKAPK2/HSP90AA1/RAC1/VEGFB/VEGFA/PRKCB/CDC42/KDR	9
BP	GO:0006367	transcription initiation from RNA polymerase II promoter	12/216	189/18866	1.92112e-06	4.85e-05	2.75e-05	PPARA/RXRG/CCND1/RARB/NOTCH1/ESR1/TP53/ESR2/RXRB/NOTCH2/PPARG/CDK7	12
BP	GO:0007044	cell-substrate junction assembly	9/216	99/18866	2.03082e-06	5.1e-05	2.89e-05	MMP14/IQGAP1/EPHA3/RAC1/THBS1/VEGFA/PDPK1/KDR/PTPRJ	9
BP	GO:1905477	positive regulation of protein localization to membrane	10/216	127/18866	2.04815e-06	5.11e-05	2.9e-05	TP73/E2F1/EPHB2/GZMB/ERBB2/EPHA3/TP53/PDPK1/EZR/HRAS	10
BP	GO:0050727	regulation of inflammatory response	18/216	425/18866	2.07437e-06	5.15e-05	2.92e-05	PPARA/ANXA1/BTK/PDCD4/IL10/ESR1/MMP9/NOS2/GSTP1/HLA-DRB1/TGM2/F2/MMP3/PPARG/IL6ST/S100A8/TNFRSF1A/CYLD	18
BP	GO:0001654	eye development	17/216	384/18866	2.22167e-06	5.48e-05	3.11e-05	ZEB2/EPHB2/RPGRIP1L/SMARCA4/PAX6/CLIC4/NF2/RARB/AQP5/MERTK/VEGFA/CDKN1B/NOTCH2/CST3/CTNNB1/PTPRM/SKI	17
BP	GO:0045685	regulation of glial cell differentiation	8/216	75/18866	2.26516e-06	5.54e-05	3.14e-05	TP73/DICER1/NOTCH1/CNTN2/F2/PPARG/CTNNB1/IL6ST	8
BP	GO:0043406	positive regulation of MAP kinase activity	14/216	264/18866	2.27287e-06	5.54e-05	3.14e-05	MAP2K2/TP73/ZEB2/ALK/INSR/MAPKAPK2/ERBB2/IQGAP1/MAP2K6/THBS1/VEGFA/FGF1/GADD45A/HRAS	14
BP	GO:0048511	rhythmic process	15/216	305/18866	2.49943e-06	6.04e-05	3.43e-05	PPARA/MAPK9/EP300/PCNA/TOP2A/PRKCG/ESR1/MAP2K6/NOS2/TP53/CST3/TOP1/KMT2A/PPARG/KLF10	15
BP	GO:0072091	regulation of stem cell proliferation	8/216	76/18866	2.50697e-06	6.04e-05	3.43e-05	CCNE1/PAX6/NF2/NOTCH1/VEGFA/TP53/CTNNB1/THPO	8
BP	GO:0030099	myeloid cell differentiation	18/216	431/18866	2.52631e-06	6.05e-05	3.43e-05	PRKCQ/CAMK4/APP/EP300/MMP9/THBS1/VEGFA/ZBTB16/HLA-DRB1/PRKCB/NOTCH2/CDC42/KMT2A/PPARG/CTNNB1/B2M/KLF10/THPO	18
BP	GO:0031570	DNA integrity checkpoint	11/216	161/18866	2.54921e-06	6.05e-05	3.43e-05	E2F1/MUC1/CCND1/EP300/PCNA/TOP2A/CDK2/TP53/CDKN1B/GADD45A/MDM2	11
BP	GO:0150063	visual system development	17/216	388/18866	2.55469e-06	6.05e-05	3.43e-05	ZEB2/EPHB2/RPGRIP1L/SMARCA4/PAX6/CLIC4/NF2/RARB/AQP5/MERTK/VEGFA/CDKN1B/NOTCH2/CST3/CTNNB1/PTPRM/SKI	17
BP	GO:0150115	cell-substrate junction organization	9/216	102/18866	2.60866e-06	6.15e-05	3.48e-05	MMP14/IQGAP1/EPHA3/RAC1/THBS1/VEGFA/PDPK1/KDR/PTPRJ	9
BP	GO:0034329	cell junction assembly	18/216	434/18866	2.78416e-06	6.52e-05	3.7e-05	EPHB2/APP/ARL2/RHOC/MMP14/IQGAP1/EPHA3/RAC1/THBS1/VEGFA/HDAC7/ERBB4/CDC42/CTNNB1/PDPK1/KDR/EPB41L3/PTPRJ	18
BP	GO:0002040	sprouting angiogenesis	12/216	196/18866	2.8075e-06	6.54e-05	3.71e-05	ANXA1/NOTCH1/IL10/VEGFB/THBS1/VEGFA/HDAC7/CDC42/FGF1/PDPK1/KDR/HMOX1	12
BP	GO:0048709	oligodendrocyte differentiation	9/216	103/18866	2.83035e-06	6.56e-05	3.72e-05	TP73/CNP/PAX6/ERBB2/NOTCH1/CNTN2/GSTP1/PPARG/CTNNB1	9
BP	GO:0042770	signal transduction in response to DNA damage	10/216	133/18866	3.11364e-06	7.17e-05	4.07e-05	FOXM1/E2F1/MUC1/EP300/PCNA/CDK2/TP53/CDKN1B/GADD45A/MDM2	10
BP	GO:0048880	sensory system development	17/216	394/18866	3.13904e-06	7.19e-05	4.08e-05	ZEB2/EPHB2/RPGRIP1L/SMARCA4/PAX6/CLIC4/NF2/RARB/AQP5/MERTK/VEGFA/CDKN1B/NOTCH2/CST3/CTNNB1/PTPRM/SKI	17
BP	GO:0042110	T cell activation	19/216	483/18866	3.16172e-06	7.2e-05	4.09e-05	ANXA1/PRKCQ/CAMK4/ERBB2/IL10/RAC1/ADAM17/DPP4/TP53/ZBTB16/HLA-DRB1/CDC42/PNP/CTNNB1/ITK/PDPK1/IL6ST/B2M/CYLD	19
BP	GO:0042326	negative regulation of phosphorylation	19/216	484/18866	3.25796e-06	7.37e-05	4.18e-05	PPARA/FOXM1/EPHB2/IGF1R/CBL/PTPN13/PAX6/PDCD4/NF2/EFNA1/GSTP1/CDKN1B/PDPK1/GADD45A/SIRT3/PDE4D/EZR/PTPRJ/CYLD	19
BP	GO:0022407	regulation of cell-cell adhesion	18/216	439/18866	3.2672e-06	7.37e-05	4.18e-05	PPARA/ALOX12/ANXA1/PRKCQ/ERBB2/NF2/NOTCH1/IL10/RAC1/DPP4/VEGFA/ZBTB16/HLA-DRB1/CDC42/PNP/PDPK1/IL6ST/CYLD	18
BP	GO:1901987	regulation of cell cycle phase transition	19/216	486/18866	3.45843e-06	7.72e-05	4.38e-05	ANXA1/E2F1/MUC1/CUL1/APP/CCND1/EP300/HSP90AA1/BRD7/PCNA/CDK2/ADAM17/TP53/CDKN1B/GADD45A/WEE1/APEX1/TUBG1/MDM2	19
BP	GO:0009755	hormone-mediated signaling pathway	12/216	200/18866	3.4616e-06	7.72e-05	4.38e-05	PPARA/HDAC6/RXRG/EP300/SMARCA4/RARB/ESR1/AXIN1/ESR2/RXRB/SKP2/PPARG	12
BP	GO:0045927	positive regulation of growth	14/216	274/18866	3.50488e-06	7.78e-05	4.41e-05	INSR/HBEGF/MMP14/ERBB2/TNFRSF12A/NOTCH1/ADAM17/VEGFA/ERBB4/CDC42/F2/IGFBP1/S100A8/EZR	14
BP	GO:0001763	morphogenesis of a branching structure	12/216	201/18866	3.64476e-06	8.04e-05	4.56e-05	HOXB13/MMP14/CLIC4/PAX8/NOTCH1/IL10/ESR1/VEGFA/TGM2/FGF1/CTNNB1/KDR	12
BP	GO:0048608	reproductive structure development	18/216	443/18866	3.70681e-06	8.14e-05	4.61e-05	ANXA1/INSR/CTSB/CCND1/CBL/HOXB13/MMP14/NOTCH1/IL10/ESR1/MERTK/VEGFA/CDKN1B/NOTCH2/CST3/PPARG/SERPINB5/CTNNB1	18
BP	GO:0042743	hydrogen peroxide metabolic process	7/216	57/18866	3.80611e-06	8.31e-05	4.71e-05	MAOB/MPO/HDAC6/CAT/PRDX6/RAC1/MMP3	7
BP	GO:0001933	negative regulation of protein phosphorylation	18/216	444/18866	3.82475e-06	8.31e-05	4.71e-05	FOXM1/EPHB2/IGF1R/CBL/PTPN13/PAX6/PDCD4/NF2/EFNA1/GSTP1/CDKN1B/PDPK1/GADD45A/SIRT3/PDE4D/EZR/PTPRJ/CYLD	18
BP	GO:0061458	reproductive system development	18/216	447/18866	4.19916e-06	9.08e-05	5.15e-05	ANXA1/INSR/CTSB/CCND1/CBL/HOXB13/MMP14/NOTCH1/IL10/ESR1/MERTK/VEGFA/CDKN1B/NOTCH2/CST3/PPARG/SERPINB5/CTNNB1	18
BP	GO:0030193	regulation of blood coagulation	8/216	82/18866	4.46824e-06	9.61e-05	5.45e-05	ALOX12/PRKCQ/EPHB2/FAP/THBS1/F2/SERPINC1/USF1	8
BP	GO:2000278	regulation of DNA biosynthetic process	9/216	109/18866	4.53165e-06	9.69e-05	5.5e-05	POT1/PRKCQ/PRKD2/HSP90AA1/PCNA/TP53/PPARG/CTNNB1/TERF2	9
BP	GO:0030856	regulation of epithelial cell differentiation	11/216	171/18866	4.57135e-06	9.73e-05	5.52e-05	ZEB2/CCND1/PAX6/PAX8/NOTCH1/MMP9/VEGFA/NCOA3/CDKN1B/CTNNB1/TNFRSF1A	11
BP	GO:0043401	steroid hormone mediated signaling pathway	10/216	139/18866	4.63116e-06	9.81e-05	5.56e-05	PPARA/HDAC6/RXRG/EP300/SMARCA4/ESR1/AXIN1/ESR2/RXRB/SKP2	10
BP	GO:0071383	cellular response to steroid hormone stimulus	12/216	206/18866	4.69469e-06	9.89e-05	5.61e-05	PPARA/ANXA1/HDAC6/RXRG/EP300/SMARCA4/ESR1/AXIN1/GSTP1/ESR2/RXRB/SKP2	12
BP	GO:0007159	leukocyte cell-cell adhesion	16/216	364/18866	4.87821e-06	0.000101142	5.74e-05	PPARA/ANXA1/PRKCQ/ERBB2/IL10/RAC1/DPP4/ZBTB16/HLA-DRB1/CDC42/PNP/PDPK1/IL6ST/S100A8/EZR/CYLD	16
BP	GO:0006289	nucleotide-excision repair	9/216	110/18866	4.887e-06	0.000101142	5.74e-05	EP300/PCNA/RPA3/RPA1/SLC30A9/ERCC4/TP53/LIG1/CDK7	9
BP	GO:0048145	regulation of fibroblast proliferation	8/216	83/18866	4.89668e-06	0.000101142	5.74e-05	S100A6/E2F1/ESR1/GSTP1/TP53/PPARG/CTNNB1/SKI	8
BP	GO:1900046	regulation of hemostasis	8/216	83/18866	4.89668e-06	0.000101142	5.74e-05	ALOX12/PRKCQ/EPHB2/FAP/THBS1/F2/SERPINC1/USF1	8
BP	GO:0051052	regulation of DNA metabolic process	16/216	365/18866	5.05079e-06	0.000103814	5.89e-05	POT1/FOXM1/PRKCQ/PRKD2/HSP90AA1/PCNA/DEK/PRKCG/IL10/CDK2/ERCC4/TP53/KMT2A/PPARG/CTNNB1/TERF2	16
BP	GO:0001822	kidney development	14/216	283/18866	5.0895e-06	0.000104099	5.9e-05	TP73/CAT/RPGRIP1L/PAX8/RARB/NOTCH1/IQGAP1/MMP9/VEGFA/ZBTB16/NOTCH2/FGF1/CTNNB1/ACAT1	14
BP	GO:0048144	fibroblast proliferation	8/216	84/18866	5.3594e-06	0.000109087	6.19e-05	S100A6/E2F1/ESR1/GSTP1/TP53/PPARG/CTNNB1/SKI	8
BP	GO:0051099	positive regulation of binding	11/216	174/18866	5.40324e-06	0.000109448	6.21e-05	EIF2S1/APP/EP300/PAX6/MMP9/SPON1/PPARG/CTNNB1/RAN/B2M/SKI	11
BP	GO:0002687	positive regulation of leukocyte migration	10/216	142/18866	5.60541e-06	0.000112457	6.38e-05	APP/C1QBP/MMP14/RAC1/ADAM17/VEGFB/THBS1/VEGFA/OXSR1/CCL20	10
BP	GO:0072073	kidney epithelium development	10/216	142/18866	5.60541e-06	0.000112457	6.38e-05	CAT/PAX8/RARB/NOTCH1/IQGAP1/VEGFA/NOTCH2/FGF1/CTNNB1/ACAT1	10
BP	GO:0006275	regulation of DNA replication	9/216	112/18866	5.66991e-06	0.000113209	6.42e-05	CACYBP/PCNA/RAC1/CDK2/TP53/CDC42/CST3/TERF2/HRAS	9
BP	GO:0007249	I-kappaB kinase/NF-kappaB signaling	14/216	286/18866	5.74411e-06	0.000114147	6.47e-05	BTK/UBE2I/RHOC/IRAK4/TRAF4/ESR1/GSTP1/HLA-DRB1/PRKCB/TGM2/CTNNB1/PDPK1/HMOX1/TNFRSF1A	14
BP	GO:0045861	negative regulation of proteolysis	16/216	369/18866	5.79714e-06	0.000114658	6.5e-05	BIRC5/HDAC6/APP/PRKCG/IL10/MMP9/EFNA1/THBS1/VEGFA/TP53/LPA/CST3/F2/SERPINB5/SERPINC1/MDM2	16
BP	GO:0001938	positive regulation of endothelial cell proliferation	9/216	113/18866	6.1001e-06	0.000120083	6.81e-05	PRKD2/IL10/ADAM17/VEGFB/VEGFA/CCL26/PDPK1/KDR/HMOX1	9
BP	GO:0050921	positive regulation of chemotaxis	10/216	144/18866	6.34938e-06	0.000124406	7.06e-05	PRKD2/C1QBP/RAC1/ADAM17/VEGFB/THBS1/VEGFA/CCL26/KDR/OXSR1	10
BP	GO:2000106	regulation of leukocyte apoptotic process	8/216	86/18866	6.39655e-06	0.000124748	7.07e-05	ANXA1/PRKCQ/BTK/IL10/MERTK/ADAM17/EFNA1/TP53	8
BP	GO:0038083	peptidyl-tyrosine autophosphorylation	6/216	41/18866	6.76178e-06	0.00013126	7.44e-05	INSR/IGF1R/IQGAP1/VEGFA/ITK/KDR	6
BP	GO:1901991	negative regulation of mitotic cell cycle phase transition	13/216	251/18866	6.80018e-06	0.000131397	7.45e-05	E2F1/MUC1/CUL1/CCND1/EP300/BRD7/PCNA/CDK2/TP53/CDKN1B/GADD45A/WEE1/MDM2	13
BP	GO:0048013	ephrin receptor signaling pathway	8/216	87/18866	6.9757e-06	0.000133412	7.57e-05	MMP2/EPHB2/EPHA3/RAC1/MMP9/EFNA1/CDC42/HRAS	8
BP	GO:0043010	camera-type eye development	15/216	332/18866	6.9999e-06	0.000133412	7.57e-05	ZEB2/EPHB2/RPGRIP1L/SMARCA4/PAX6/CLIC4/NF2/AQP5/MERTK/VEGFA/CDKN1B/NOTCH2/CTNNB1/PTPRM/SKI	15
BP	GO:0050863	regulation of T cell activation	15/216	332/18866	6.9999e-06	0.000133412	7.57e-05	ANXA1/PRKCQ/CAMK4/ERBB2/IL10/RAC1/DPP4/ZBTB16/HLA-DRB1/CDC42/PNP/CTNNB1/PDPK1/IL6ST/CYLD	15
BP	GO:0043122	regulation of I-kappaB kinase/NF-kappaB signaling	13/216	252/18866	7.09858e-06	0.00013468	7.64e-05	UBE2I/RHOC/IRAK4/TRAF4/ESR1/GSTP1/HLA-DRB1/PRKCB/TGM2/CTNNB1/PDPK1/HMOX1/TNFRSF1A	13
BP	GO:0072001	renal system development	14/216	292/18866	7.28169e-06	0.000137532	7.8e-05	TP73/CAT/RPGRIP1L/PAX8/RARB/NOTCH1/IQGAP1/MMP9/VEGFA/ZBTB16/NOTCH2/FGF1/CTNNB1/ACAT1	14
BP	GO:0031668	cellular response to extracellular stimulus	13/216	253/18866	7.40848e-06	0.000138677	7.86e-05	PPARA/PDK2/EIF2S1/ALB/CBL/GSTP1/TP53/SKP2/PPARG/KLF10/HMOX1/USF1/MDM2	13
BP	GO:0051896	regulation of protein kinase B signaling	13/216	253/18866	7.40848e-06	0.000138677	7.86e-05	INSR/IGF1R/C1QBP/HBEGF/HSP90AA1/ERBB2/ESR1/RAC1/THBS1/ERBB4/FGF1/THPO/PTPRJ	13
BP	GO:0050818	regulation of coagulation	8/216	88/18866	7.59854e-06	0.000141603	8.03e-05	ALOX12/PRKCQ/EPHB2/FAP/THBS1/F2/SERPINC1/USF1	8
BP	GO:1903670	regulation of sprouting angiogenesis	10/216	148/18866	8.09703e-06	0.000150225	8.52e-05	ANXA1/NOTCH1/IL10/THBS1/VEGFA/HDAC7/FGF1/PDPK1/KDR/HMOX1	10
BP	GO:0051894	positive regulation of focal adhesion assembly	5/216	25/18866	8.27968e-06	0.000152937	8.67e-05	IQGAP1/RAC1/VEGFA/KDR/PTPRJ	5
BP	GO:0046686	response to cadmium ion	7/216	64/18866	8.35692e-06	0.000153185	8.69e-05	CAT/MAPK9/PCNA/MMP9/CDKN1B/B2M/HMOX1	7
BP	GO:0007623	circadian rhythm	12/216	218/18866	8.3662e-06	0.000153185	8.69e-05	PPARA/MAPK9/EP300/TOP2A/PRKCG/NOS2/TP53/CST3/TOP1/KMT2A/PPARG/KLF10	12
BP	GO:2000648	positive regulation of stem cell proliferation	6/216	43/18866	8.99483e-06	0.00016398	9.3e-05	CCNE1/PAX6/NOTCH1/VEGFA/CTNNB1/THPO	6
BP	GO:0097530	granulocyte migration	10/216	150/18866	9.11685e-06	0.000165485	9.38e-05	ANXA1/C1QBP/IRAK4/RAC1/DPP4/THBS1/CCL26/S100A8/PDE4D/CCL20	10
BP	GO:0046328	regulation of JNK cascade	11/216	184/18866	9.2067e-06	0.000166395	9.44e-05	ZEB2/IGF1R/APP/PDCD4/TRAF4/AXIN1/GSTP1/CDC42/GADD45A/CYLD/HRAS	11
BP	GO:0071241	cellular response to inorganic substance	12/216	221/18866	9.60696e-06	0.000172884	9.8e-05	EIF2S1/MAPK9/APP/CACYBP/CLIC4/IQGAP1/MMP9/CDK2/CDKN1B/MMP3/B2M/HMOX1	12
BP	GO:0000077	DNA damage checkpoint	10/216	151/18866	9.66709e-06	0.000173223	9.82e-05	E2F1/MUC1/CCND1/EP300/PCNA/CDK2/TP53/CDKN1B/GADD45A/MDM2	10
BP	GO:0031058	positive regulation of histone modification	8/216	92/18866	1.05813e-05	0.000187998	0.000106616	PRKD2/MUC1/BRD7/DNMT1/VEGFA/TP53/KMT2A/CTNNB1	8
BP	GO:0106027	neuron projection organization	8/216	92/18866	1.05813e-05	0.000187998	0.000106616	HDAC6/EPHB2/INSR/IGF1R/APP/MTMR2/EFNA1/CDC42	8
BP	GO:0043409	negative regulation of MAPK cascade	11/216	187/18866	1.07288e-05	0.000189814	0.000107646	FOXM1/EPHB2/IGF1R/PDCD4/NF2/EFNA1/GSTP1/SIRT3/EZR/PTPRJ/CYLD	11
BP	GO:0045637	regulation of myeloid cell differentiation	13/216	263/18866	1.12289e-05	0.000197	0.000111721	PRKCQ/CAMK4/EP300/THBS1/ZBTB16/HLA-DRB1/PRKCB/NOTCH2/KMT2A/CTNNB1/B2M/KLF10/THPO	13
BP	GO:0050730	regulation of peptidyl-tyrosine phosphorylation	13/216	263/18866	1.12289e-05	0.000197	0.000111721	APP/HBEGF/CBL/NF2/IQGAP1/ADAM17/EFNA1/VEGFA/TP53/ERBB4/IL6ST/TNFRSF1A/PTPRJ	13
BP	GO:0010811	positive regulation of cell-substrate adhesion	9/216	122/18866	1.14039e-05	0.000198193	0.000112398	ARL2/C1QBP/IQGAP1/RAC1/UTRN/VEGFA/CDC42/KDR/PTPRJ	9
BP	GO:0002429	immune response-activating cell surface receptor signaling pathway	18/216	481/18866	1.14388e-05	0.000198193	0.000112398	PRKCQ/PRKD2/BTK/MUC1/CUL1/EP300/HSP90AA1/RAC1/HLA-DRB1/PRKCB/CDC42/ITK/PDPK1/PDE4D/EZR/PTPRJ/CYLD/HRAS	18
BP	GO:0002757	immune response-activating signal transduction	18/216	481/18866	1.14388e-05	0.000198193	0.000112398	PRKCQ/PRKD2/BTK/MUC1/CUL1/EP300/HSP90AA1/RAC1/HLA-DRB1/PRKCB/CDC42/ITK/PDPK1/PDE4D/EZR/PTPRJ/CYLD/HRAS	18
BP	GO:0014065	phosphatidylinositol 3-kinase signaling	10/216	154/18866	1.14933e-05	0.000198318	0.000112468	CAT/INSR/IGF1R/C1QBP/CBL/PTPN13/ERBB2/ERBB4/F2/KDR	10
BP	GO:0007173	epidermal growth factor receptor signaling pathway	9/216	123/18866	1.21835e-05	0.000209366	0.000118734	APP/HBEGF/CBL/IQGAP1/MMP9/ADAM17/CDC42/PDPK1/PTPRJ	9
BP	GO:0050769	positive regulation of neurogenesis	18/216	485/18866	1.27879e-05	0.000218856	0.000124115	TP73/E2F1/ZEB2/ALK/EPHB2/DICER1/EP300/PAX6/TNFRSF12A/RARB/NOTCH1/IQGAP1/EPHA3/MAPK6/VEGFA/PPARG/CTNNB1/IL6ST	18
BP	GO:0048592	eye morphogenesis	10/216	156/18866	1.28697e-05	0.00021936	0.000124401	EPHB2/RPGRIP1L/PAX6/RARB/AQP5/VEGFA/NOTCH2/CTNNB1/PTPRM/SKI	10
BP	GO:0051101	regulation of DNA binding	9/216	124/18866	1.30081e-05	0.000220822	0.000125231	E2F1/EP300/PAX6/MMP9/ERCC4/PPARG/CTNNB1/HMOX1/SKI	9
BP	GO:0030198	extracellular matrix organization	16/216	395/18866	1.3562e-05	0.000229297	0.000130037	MMP2/APP/MMP14/FAP/VWF/NOTCH1/MMP9/DPP4/THBS1/MMP1/CST3/MMP3/SERPINB5/KDR/MMP16/TNFRSF1A	16
BP	GO:0048015	phosphatidylinositol-mediated signaling	11/216	192/18866	1.37543e-05	0.000230946	0.000130972	CAT/INSR/IGF1R/C1QBP/CBL/PTPN13/ERBB2/ERBB4/F2/KDR/EZR	11
BP	GO:0048662	negative regulation of smooth muscle cell proliferation	7/216	69/18866	1.38284e-05	0.000230946	0.000130972	SOD2/PDCD4/IL10/GSTP1/CDKN1B/PPARG/HMOX1	7
BP	GO:0008637	apoptotic mitochondrial changes	9/216	125/18866	1.38799e-05	0.000230946	0.000130972	SOD2/TP73/HK2/E2F1/CAMK2A/GZMB/MMP9/TP53/ERBB4	9
BP	GO:0048593	camera-type eye morphogenesis	9/216	125/18866	1.38799e-05	0.000230946	0.000130972	EPHB2/RPGRIP1L/PAX6/AQP5/VEGFA/NOTCH2/CTNNB1/PTPRM/SKI	9
BP	GO:0043062	extracellular structure organization	16/216	396/18866	1.39916e-05	0.000231885	0.000131505	MMP2/APP/MMP14/FAP/VWF/NOTCH1/MMP9/DPP4/THBS1/MMP1/CST3/MMP3/SERPINB5/KDR/MMP16/TNFRSF1A	16
BP	GO:0007160	cell-matrix adhesion	12/216	230/18866	1.43486e-05	0.000236866	0.000134329	MMP14/NF2/IQGAP1/EPHA3/RAC1/UTRN/THBS1/VEGFA/CTNNB1/PDPK1/KDR/PTPRJ	12
BP	GO:1901988	negative regulation of cell cycle phase transition	13/216	270/18866	1.4847e-05	0.000243839	0.000138284	E2F1/MUC1/CUL1/CCND1/EP300/BRD7/PCNA/CDK2/TP53/CDKN1B/GADD45A/WEE1/MDM2	13
BP	GO:1901653	cellular response to peptide	16/216	398/18866	1.48874e-05	0.000243839	0.000138284	PRKCQ/CAMK2A/PDK2/INSR/IGF1R/APP/GSTP1/TP53/PRKCB/PPARG/PDPK1/IGFBP1/KLF10/APEX1/USF1/MDM2	16
BP	GO:1902107	positive regulation of leukocyte differentiation	10/216	159/18866	1.51998e-05	0.000247512	0.000140367	ANXA1/XRCC6/BTK/MMP14/ZBTB16/HLA-DRB1/NOTCH2/PNP/KLF10/CYLD	10
BP	GO:0035850	epithelial cell differentiation involved in kidney development	6/216	47/18866	1.52499e-05	0.000247512	0.000140367	PAX8/NOTCH1/IQGAP1/MMP9/NOTCH2/CTNNB1	6
BP	GO:0051917	regulation of fibrinolysis	4/216	14/18866	1.52887e-05	0.000247512	0.000140367	FAP/THBS1/F2/USF1	4
BP	GO:0006476	protein deacetylation	8/216	97/18866	1.56449e-05	0.000251337	0.000142536	HDAC6/PRKD2/EP300/VEGFA/HDAC7/TP53/SIRT3/SKI	8
BP	GO:1901184	regulation of ERBB signaling pathway	8/216	97/18866	1.56449e-05	0.000251337	0.000142536	APP/HBEGF/CBL/ERBB2/MMP9/ADAM17/CDC42/PTPRJ	8
BP	GO:0071621	granulocyte chemotaxis	9/216	127/18866	1.57737e-05	0.000252439	0.000143161	ANXA1/C1QBP/RAC1/DPP4/THBS1/CCL26/S100A8/PDE4D/CCL20	9
BP	GO:1905475	regulation of protein localization to membrane	11/216	195/18866	1.59044e-05	0.000253563	0.000143798	TP73/E2F1/EPHB2/GZMB/MMP14/ERBB2/EPHA3/TP53/PDPK1/EZR/HRAS	11
BP	GO:0033044	regulation of chromosome organization	15/216	356/18866	1.60161e-05	0.000254377	0.00014426	POT1/PRKCQ/PRKD2/MUC1/BRD7/MKI67/TOP2A/DNMT1/ERCC4/VEGFA/TP53/KMT2A/CTNNB1/TERF2/SKI	15
BP	GO:0001819	positive regulation of cytokine production	17/216	447/18866	1.64134e-05	0.000259704	0.000147281	DDX58/ANXA1/PRKCQ/PRKD2/XRCC6/APP/C1QBP/EP300/IL10/ADAM17/THBS1/CTNNB1/IL6ST/B2M/PDE4D/PTPRJ/HRAS	17
BP	GO:0048017	inositol lipid-mediated signaling	11/216	196/18866	1.66831e-05	0.000262979	0.000149138	CAT/INSR/IGF1R/C1QBP/CBL/PTPN13/ERBB2/ERBB4/F2/KDR/EZR	11
BP	GO:0051972	regulation of telomerase activity	6/216	48/18866	1.72632e-05	0.000271104	0.000153746	POT1/PRKCQ/HSP90AA1/TP53/PPARG/CTNNB1	6
BP	GO:0035116	embryonic hindlimb morphogenesis	5/216	29/18866	1.78293e-05	0.000277913	0.000157607	RPGRIP1L/RARB/NOTCH1/ZBTB16/CTNNB1	5
BP	GO:0150117	positive regulation of cell-substrate junction organization	5/216	29/18866	1.78293e-05	0.000277913	0.000157607	IQGAP1/RAC1/VEGFA/KDR/PTPRJ	5
BP	GO:0006283	transcription-coupled nucleotide-excision repair	7/216	73/18866	2.00912e-05	0.000312008	0.000176943	EP300/PCNA/RPA3/RPA1/ERCC4/LIG1/CDK7	7
BP	GO:0002221	pattern recognition receptor signaling pathway	11/216	201/18866	2.10932e-05	0.000325162	0.000184403	DDX58/BTK/CTSB/C1QBP/MAPKAPK2/IRAK4/ESR1/MAP2K6/PDPK1/S100A8/CYLD	11
BP	GO:0031099	regeneration	11/216	201/18866	2.10932e-05	0.000325162	0.000184403	ANXA1/CCND1/PCNA/NOTCH1/IL10/GSTP1/CDKN1B/ERBB4/PPARG/IGFBP1/HMOX1	11
BP	GO:0009408	response to heat	10/216	166/18866	2.20909e-05	0.000339293	0.000192417	CAMK2A/EIF2S1/EP300/MAPKAPK2/HSP90AA1/RPA3/RPA1/THBS1/FGF1/HMOX1	10
BP	GO:2001233	regulation of apoptotic signaling pathway	16/216	413/18866	2.34021e-05	0.00035812	0.000203094	SOD2/TP73/E2F1/GZMB/MAPK9/MUC1/TNFRSF12A/MMP9/THBS1/GSTP1/TP53/CTNNB1/HMOX1/MDM2/S100A8/CYLD	16
BP	GO:0031100	animal organ regeneration	7/216	75/18866	2.40059e-05	0.000363378	0.000206076	CCND1/PCNA/NOTCH1/IL10/GSTP1/PPARG/HMOX1	7
BP	GO:0035924	cellular response to vascular endothelial growth factor stimulus	7/216	75/18866	2.40059e-05	0.000363378	0.000206076	ANXA1/PRKD2/MAPKAPK2/NOTCH1/VEGFB/VEGFA/KDR	7
BP	GO:0043627	response to estrogen	7/216	75/18866	2.40059e-05	0.000363378	0.000206076	CCND1/EP300/MMP14/ESR1/PPARG/HMOX1/MDM2	7
BP	GO:1903708	positive regulation of hemopoiesis	11/216	204/18866	2.4197e-05	0.000363378	0.000206076	ANXA1/XRCC6/BTK/MMP14/ZBTB16/HLA-DRB1/NOTCH2/PNP/KLF10/THPO/CYLD	11
BP	GO:0008630	intrinsic apoptotic signaling pathway in response to DNA damage	8/216	103/18866	2.42727e-05	0.000363378	0.000206076	TP73/E2F1/MUC1/EP300/POLB/TP53/HMOX1/TNFRSF1A	8
BP	GO:0098869	cellular oxidant detoxification	8/216	103/18866	2.42727e-05	0.000363378	0.000206076	SOD2/MPO/CAT/PRDX6/ALB/GSTP1/GSR/SIRT3	8
BP	GO:0032868	response to insulin	13/216	283/18866	2.43523e-05	0.000363378	0.000206076	PPARA/PRKCQ/PDK2/CAT/INSR/IGF1R/IL10/GSTP1/PRKCB/PPARG/PDPK1/IGFBP1/USF1	13
BP	GO:0035272	exocrine system development	6/216	51/18866	2.46217e-05	0.000366095	0.000207617	INSR/PAX6/POLB/TGM2/CDC42/CST3	6
BP	GO:0050852	T cell receptor signaling pathway	11/216	206/18866	2.6479e-05	0.00039232	0.000222489	PRKCQ/PRKD2/CUL1/HLA-DRB1/ITK/PDPK1/PDE4D/EZR/PTPRJ/CYLD/HRAS	11
BP	GO:1903037	regulation of leukocyte cell-cell adhesion	14/216	329/18866	2.76727e-05	0.000408563	0.0002317	PPARA/ANXA1/PRKCQ/ERBB2/IL10/RAC1/DPP4/ZBTB16/HLA-DRB1/CDC42/PNP/PDPK1/IL6ST/CYLD	14
BP	GO:0007584	response to nutrient	10/216	171/18866	2.85205e-05	0.000416796	0.000236369	PDK2/CAT/CCND1/ADSL/GSTP1/PPARG/SERPINC1/HMOX1/USF1/MDM2	10
BP	GO:0030307	positive regulation of cell growth	10/216	171/18866	2.85205e-05	0.000416796	0.000236369	HBEGF/MMP14/ERBB2/TNFRSF12A/ADAM17/VEGFA/CDC42/F2/IGFBP1/S100A8	10
BP	GO:0046902	regulation of mitochondrial membrane permeability	7/216	77/18866	2.85286e-05	0.000416796	0.000236369	TP73/HK2/E2F1/CAMK2A/CNP/GZMB/TP53	7
BP	GO:0030183	B cell differentiation	9/216	137/18866	2.88932e-05	0.000420656	0.000238559	BTK/EP300/MMP14/IL10/ADAM17/TP53/NOTCH2/PTPRJ/CYLD	9
BP	GO:0060562	epithelial tube morphogenesis	14/216	331/18866	2.95757e-05	0.000429103	0.000243349	ALOX12/ZEB2/PRKD2/MMP14/CLIC4/PAX8/NOTCH1/ESR1/VEGFA/NOTCH2/FGF1/CTNNB1/KDR/SKI	14
BP	GO:1905269	positive regulation of chromatin organization	8/216	106/18866	2.98984e-05	0.000430804	0.000244314	PRKD2/MUC1/BRD7/DNMT1/VEGFA/TP53/KMT2A/CTNNB1	8
BP	GO:2000379	positive regulation of reactive oxygen species metabolic process	8/216	106/18866	2.98984e-05	0.000430804	0.000244314	INSR/HSP90AA1/THBS1/GSTP1/TP53/F2/GADD45A/SIRT3	8
BP	GO:0060249	anatomical structure homeostasis	17/216	469/18866	3.02072e-05	0.000433763	0.000245991	POT1/PRKCQ/CCNE1/XRCC6/ALB/HSP90AA1/PCNA/RPA3/NOTCH1/RAC1/RPA1/ERCC4/VEGFA/CTNNB1/B2M/APEX1/TERF2	17
BP	GO:0072332	intrinsic apoptotic signaling pathway by p53 class mediator	7/216	78/18866	3.10399e-05	0.000444199	0.00025191	TP73/E2F1/PDK2/MUC1/EP300/TP53/MDM2	7
BP	GO:1902105	regulation of leukocyte differentiation	13/216	290/18866	3.14074e-05	0.000447929	0.000254025	ANXA1/XRCC6/CAMK4/BTK/MMP14/ERBB2/ZBTB16/HLA-DRB1/NOTCH2/PNP/CTNNB1/KLF10/CYLD	13
BP	GO:0035601	protein deacylation	8/216	107/18866	3.20004e-05	0.000454839	0.000257944	HDAC6/PRKD2/EP300/VEGFA/HDAC7/TP53/SIRT3/SKI	8
BP	GO:0009636	response to toxic substance	12/216	250/18866	3.27272e-05	0.000463599	0.000262912	SOD2/MAOB/MPO/CNP/CAT/PRDX6/ALB/GSTP1/CST3/GSR/SIRT3/MDM2	12
BP	GO:0043393	regulation of protein binding	11/216	211/18866	3.30146e-05	0.000466095	0.000264327	PPARA/EIF2S1/APP/EP300/IL10/MMP9/SPON1/CDC42/RAN/B2M/CYLD	11
BP	GO:0051346	negative regulation of hydrolase activity	17/216	473/18866	3.36063e-05	0.000472856	0.000268162	BIRC5/ANXA1/CAMK2A/APP/ARL2/IQGAP1/MMP9/THBS1/VEGFA/TP53/LPA/CST3/SERPINB5/SERPINC1/TERF2/MDM2/HRAS	17
BP	GO:0016575	histone deacetylation	7/216	79/18866	3.37302e-05	0.000473012	0.00026825	HDAC6/PRKD2/VEGFA/HDAC7/TP53/SIRT3/SKI	7
BP	GO:0071887	leukocyte apoptotic process	8/216	108/18866	3.42245e-05	0.000476445	0.000270197	ANXA1/PRKCQ/BTK/IL10/MERTK/ADAM17/EFNA1/TP53	8
BP	GO:0009411	response to UV	9/216	140/18866	3.42914e-05	0.000476445	0.000270197	CAT/EIF2S1/CCND1/EP300/PCNA/ERCC4/TP53/USF1/MDM2	9
BP	GO:0032623	interleukin-2 production	6/216	54/18866	3.43158e-05	0.000476445	0.000270197	ANXA1/PRKD2/HDAC7/PNP/PDE4D/EZR	6
BP	GO:0006266	DNA ligation	4/216	17/18866	3.53826e-05	0.000488024	0.000276764	XRCC6/TOP2A/POLB/LIG1	4
BP	GO:0071850	mitotic cell cycle arrest	4/216	17/18866	3.53826e-05	0.000488024	0.000276764	FAP/TP53/CDKN1B/GADD45A	4
BP	GO:0001954	positive regulation of cell-matrix adhesion	6/216	55/18866	3.81531e-05	0.000524511	0.000297456	IQGAP1/RAC1/UTRN/VEGFA/KDR/PTPRJ	6
BP	GO:0051348	negative regulation of transferase activity	13/216	296/18866	3.88155e-05	0.000531873	0.000301631	POT1/EPHB2/IGF1R/CBL/PDCD4/NF2/GSTP1/TP53/CDKN1B/PPARG/PDPK1/GADD45A/PTPRJ	13
BP	GO:0072009	nephron epithelium development	8/216	110/18866	3.90618e-05	0.000533506	0.000302557	PAX8/NOTCH1/IQGAP1/VEGFA/NOTCH2/FGF1/CTNNB1/ACAT1	8
BP	GO:0070374	positive regulation of ERK1 and ERK2 cascade	11/216	215/18866	3.92029e-05	0.000533694	0.000302664	PRKD2/APP/NOTCH1/CCL26/HLA-DRB1/ERBB4/NOTCH2/THPO/KDR/CCL20/HRAS	11
BP	GO:0010833	telomere maintenance via telomere lengthening	7/216	81/18866	3.96871e-05	0.000538537	0.00030541	POT1/PRKCQ/HSP90AA1/RPA1/ERCC4/CTNNB1/TERF2	7
BP	GO:1902692	regulation of neuroblast proliferation	5/216	34/18866	3.9876e-05	0.000539356	0.000305874	PAX6/NOTCH1/VEGFA/TP53/CTNNB1	5
BP	GO:0032102	negative regulation of response to external stimulus	16/216	433/18866	4.13516e-05	0.000557515	0.000316173	PPARA/ALOX12/C1QBP/PDCD4/FAP/NOTCH1/IL10/DPP4/THBS1/GSTP1/FABP7/HLA-DRB1/F2/PPARG/USF1/TNFRSF1A	16
BP	GO:0098732	macromolecule deacylation	8/216	111/18866	4.16868e-05	0.000560233	0.000317714	HDAC6/PRKD2/EP300/VEGFA/HDAC7/TP53/SIRT3/SKI	8
BP	GO:0010332	response to gamma radiation	6/216	56/18866	4.23269e-05	0.000567018	0.000321562	XRCC6/CBL/POLB/TP53/MDM2/HRAS	6
BP	GO:0010212	response to ionizing radiation	9/216	144/18866	4.27984e-05	0.000571509	0.000324109	ANXA1/XRCC6/CCND1/CBL/POLB/TP53/GADD45A/MDM2/HRAS	9
BP	GO:0007597	blood coagulation, intrinsic pathway	4/216	18/18866	4.50847e-05	0.000600128	0.000340339	C1QBP/VWF/F2/SERPINC1	4
BP	GO:0021537	telencephalon development	12/216	259/18866	4.61656e-05	0.00061257	0.000347395	ZEB2/ALK/EPHB2/RPGRIP1L/PAX6/NF2/RARB/CNTN2/GART/ERBB4/CTNNB1/SKI	12
BP	GO:0048708	astrocyte differentiation	7/216	83/18866	4.64813e-05	0.000614814	0.000348668	APP/PAX6/NOTCH1/CNTN2/F2/IL6ST/S100A8	7
BP	GO:0061005	cell differentiation involved in kidney development	6/216	57/18866	4.68587e-05	0.000617857	0.000350394	PAX8/NOTCH1/IQGAP1/MMP9/NOTCH2/CTNNB1	6
BP	GO:0042542	response to hydrogen peroxide	9/216	146/18866	4.76806e-05	0.000626723	0.000355421	ANXA1/HDAC6/CAT/PCNA/IL10/CST3/HMOX1/APEX1/MDM2	9
BP	GO:0043312	neutrophil degranulation	17/216	487/18866	4.83354e-05	0.000631594	0.000358184	MPO/XRCC6/CAT/PRDX6/CTSB/HSP90AA1/KPNB1/IQGAP1/RAC1/MMP9/GSTP1/CST3/PNP/B2M/CTSD/S100A8/PTPRJ	17
BP	GO:0071346	cellular response to interferon-gamma	10/216	182/18866	4.85031e-05	0.000631594	0.000358184	CAMK2A/NOS2/TP53/CCL26/HLA-DRB1/CDC42/PPARG/B2M/NCAM1/CCL20	10
BP	GO:2001252	positive regulation of chromosome organization	10/216	182/18866	4.85031e-05	0.000631594	0.000358184	POT1/PRKCQ/PRKD2/MUC1/BRD7/DNMT1/VEGFA/TP53/KMT2A/CTNNB1	10
BP	GO:0097061	dendritic spine organization	7/216	84/18866	5.02196e-05	0.00065102	0.0003692	HDAC6/EPHB2/INSR/IGF1R/MTMR2/EFNA1/CDC42	7
BP	GO:0031669	cellular response to nutrient levels	11/216	221/18866	5.03513e-05	0.00065102	0.0003692	PPARA/PDK2/EIF2S1/ALB/CBL/TP53/PPARG/KLF10/HMOX1/USF1/MDM2	11
BP	GO:1990748	cellular detoxification	8/216	114/18866	5.04606e-05	0.00065102	0.0003692	SOD2/MPO/CAT/PRDX6/ALB/GSTP1/GSR/SIRT3	8
BP	GO:2001235	positive regulation of apoptotic signaling pathway	10/216	183/18866	5.08013e-05	0.000653405	0.000370553	TP73/E2F1/GZMB/MAPK9/TNFRSF12A/MMP9/THBS1/TP53/S100A8/CYLD	10
BP	GO:0002283	neutrophil activation involved in immune response	17/216	490/18866	5.21502e-05	0.000668703	0.000379228	MPO/XRCC6/CAT/PRDX6/CTSB/HSP90AA1/KPNB1/IQGAP1/RAC1/MMP9/GSTP1/CST3/PNP/B2M/CTSD/S100A8/PTPRJ	17
BP	GO:0032388	positive regulation of intracellular transport	11/216	222/18866	5.2452e-05	0.000670523	0.00038026	TP73/E2F1/GZMB/ERBB2/MTMR2/TP53/CDC42/RAN/MDM2/EZR/HRAS	11
BP	GO:0031056	regulation of histone modification	9/216	149/18866	5.58813e-05	0.000708382	0.000401731	PRKD2/MUC1/BRD7/DNMT1/VEGFA/TP53/KMT2A/CTNNB1/SKI	9
BP	GO:0003159	morphogenesis of an endothelium	4/216	19/18866	5.65963e-05	0.000708382	0.000401731	ALOX12/PRKD2/FGF1/CTNNB1	4
BP	GO:0060749	mammary gland alveolus development	4/216	19/18866	5.65963e-05	0.000708382	0.000401731	CCND1/ESR1/VEGFA/ERBB4	4
BP	GO:0061154	endothelial tube morphogenesis	4/216	19/18866	5.65963e-05	0.000708382	0.000401731	ALOX12/PRKD2/FGF1/CTNNB1	4
BP	GO:0061377	mammary gland lobule development	4/216	19/18866	5.65963e-05	0.000708382	0.000401731	CCND1/ESR1/VEGFA/ERBB4	4
BP	GO:1905288	vascular associated smooth muscle cell apoptotic process	4/216	19/18866	5.65963e-05	0.000708382	0.000401731	SOD2/PDCD4/DNMT1/PPARG	4
BP	GO:1905459	regulation of vascular associated smooth muscle cell apoptotic process	4/216	19/18866	5.65963e-05	0.000708382	0.000401731	SOD2/PDCD4/DNMT1/PPARG	4
BP	GO:0051147	regulation of muscle cell differentiation	10/216	186/18866	5.82616e-05	0.000727056	0.000412321	SOD2/PPARA/MMP14/PDCD4/NOTCH1/DNMT1/CDC42/CTNNB1/PTBP1/MDM2	10
BP	GO:0009314	response to radiation	16/216	447/18866	6.03025e-05	0.000746971	0.000423615	ANXA1/XRCC6/CAT/EIF2S1/APP/CCND1/EP300/CBL/PCNA/ERCC4/POLB/TP53/GADD45A/USF1/MDM2/HRAS	16
BP	GO:0045446	endothelial cell differentiation	8/216	117/18866	6.0722e-05	0.000746971	0.000423615	CLIC4/NOTCH1/VEGFA/CTNNB1/KDR/PDE4D/TNFRSF1A/EZR	8
BP	GO:1904019	epithelial cell apoptotic process	8/216	117/18866	6.0722e-05	0.000746971	0.000423615	E2F1/EIF2S1/PDCD4/IL10/THBS1/PDPK1/KDR/HMOX1	8
BP	GO:0035137	hindlimb morphogenesis	5/216	37/18866	6.07482e-05	0.000746971	0.000423615	RPGRIP1L/RARB/NOTCH1/ZBTB16/CTNNB1	5
BP	GO:0090050	positive regulation of cell migration involved in sprouting angiogenesis	5/216	37/18866	6.07482e-05	0.000746971	0.000423615	ANXA1/VEGFA/HDAC7/KDR/HMOX1	5
BP	GO:0051222	positive regulation of protein transport	14/216	354/18866	6.12614e-05	0.000751079	0.000425945	TP73/E2F1/GZMB/ERBB2/IL10/RAC1/TP53/HLA-DRB1/CDC42/RAN/SIRT3/MDM2/EZR/HRAS	14
BP	GO:0043388	positive regulation of DNA binding	6/216	60/18866	6.28293e-05	0.000767165	0.000435068	EP300/PAX6/MMP9/PPARG/CTNNB1/SKI	6
BP	GO:0090049	regulation of cell migration involved in sprouting angiogenesis	7/216	87/18866	6.29394e-05	0.000767165	0.000435068	ANXA1/NOTCH1/THBS1/VEGFA/HDAC7/KDR/HMOX1	7
BP	GO:0048568	embryonic organ development	16/216	451/18866	6.69629e-05	0.000813841	0.000461538	EPHB2/PAX6/MMP14/PAX8/RARB/NOTCH1/IL10/HOXB1/EFNA1/VEGFA/TP53/NOTCH2/KMT2A/CTNNB1/KDR/MMP16	16
BP	GO:0014068	positive regulation of phosphatidylinositol 3-kinase signaling	7/216	88/18866	6.77219e-05	0.000818323	0.00046408	CAT/INSR/IGF1R/CBL/ERBB4/F2/KDR	7
BP	GO:0090559	regulation of membrane permeability	7/216	88/18866	6.77219e-05	0.000818323	0.00046408	TP73/HK2/E2F1/CAMK2A/CNP/GZMB/TP53	7
BP	GO:0010822	positive regulation of mitochondrion organization	8/216	119/18866	6.84834e-05	0.000825146	0.000467949	TP73/HDAC6/HK2/E2F1/GZMB/MMP9/TP53/KDR	8
BP	GO:0090303	positive regulation of wound healing	6/216	61/18866	6.90243e-05	0.00082928	0.000470294	ANXA1/HBEGF/THBS1/F2/USF1/HRAS	6
BP	GO:0010661	positive regulation of muscle cell apoptotic process	5/216	38/18866	6.93052e-05	0.000830276	0.000470858	SOD2/CAMK2A/PDCD4/TP53/PPARG	5
BP	GO:0010948	negative regulation of cell cycle process	14/216	359/18866	7.11687e-05	0.000850172	0.000482142	E2F1/MUC1/CUL1/CCND1/EP300/BRD7/PCNA/CDK2/TP53/CDKN1B/GADD45A/WEE1/TERF2/MDM2	14
BP	GO:0002696	positive regulation of leukocyte activation	15/216	406/18866	7.22394e-05	0.000860511	0.000488005	ANXA1/PRKCQ/XRCC6/BTK/MMP14/IL10/RAC1/DPP4/THBS1/ZBTB16/CDC42/PNP/PDPK1/IL6ST/CYLD	15
BP	GO:0070997	neuron death	14/216	360/18866	7.33098e-05	0.000870787	0.000493833	SOD2/PPARA/EIF2S1/APP/CBL/PRKCG/IL10/POLB/TP53/CDC42/CTNNB1/PDPK1/HMOX1/HRAS	14
BP	GO:0048754	branching morphogenesis of an epithelial tube	9/216	155/18866	7.5887e-05	0.000898854	0.00050975	MMP14/CLIC4/PAX8/NOTCH1/ESR1/VEGFA/FGF1/CTNNB1/KDR	9
BP	GO:0042058	regulation of epidermal growth factor receptor signaling pathway	7/216	90/18866	7.8179e-05	0.000923393	0.000523666	APP/HBEGF/CBL/MMP9/ADAM17/CDC42/PTPRJ	7
BP	GO:0007431	salivary gland development	5/216	39/18866	7.87617e-05	0.000925064	0.000524613	PAX6/POLB/TGM2/CDC42/CST3	5
BP	GO:0035886	vascular associated smooth muscle cell differentiation	5/216	39/18866	7.87617e-05	0.000925064	0.000524613	SOD2/PDCD4/NOTCH1/DNMT1/VEGFA	5
BP	GO:0071248	cellular response to metal ion	10/216	193/18866	7.9376e-05	0.000929675	0.000527229	EIF2S1/MAPK9/APP/CACYBP/CLIC4/IQGAP1/MMP9/CDKN1B/B2M/HMOX1	10
BP	GO:0009266	response to temperature stimulus	11/216	233/18866	8.10112e-05	0.000943237	0.00053492	CAMK2A/EIF2S1/EP300/MAPKAPK2/HSP90AA1/RPA3/RPA1/THBS1/PPARG/FGF1/HMOX1	11
BP	GO:0009743	response to carbohydrate	11/216	233/18866	8.10112e-05	0.000943237	0.00053492	CAT/IGF1R/SMARCA4/RAC1/MAP2K6/THBS1/GSTP1/CDKN1B/HLA-DRB1/PRKCB/CST3	11
BP	GO:0045471	response to ethanol	8/216	122/18866	8.16587e-05	0.000943237	0.00053492	MAOB/CAT/CCND1/CBL/GSTP1/POLB/CYP2E1/S100A8	8
BP	GO:0097237	cellular response to toxic substance	8/216	122/18866	8.16587e-05	0.000943237	0.00053492	SOD2/MPO/CAT/PRDX6/ALB/GSTP1/GSR/SIRT3	8
BP	GO:1990266	neutrophil migration	8/216	122/18866	8.16587e-05	0.000943237	0.00053492	C1QBP/IRAK4/RAC1/DPP4/CCL26/S100A8/PDE4D/CCL20	8
BP	GO:0050731	positive regulation of peptidyl-tyrosine phosphorylation	10/216	195/18866	8.64857e-05	0.000993519	0.000563435	HBEGF/IQGAP1/ADAM17/EFNA1/VEGFA/TP53/ERBB4/IL6ST/TNFRSF1A/PTPRJ	10
BP	GO:1902275	regulation of chromatin organization	10/216	195/18866	8.64857e-05	0.000993519	0.000563435	PRKD2/MUC1/BRD7/MKI67/DNMT1/VEGFA/TP53/KMT2A/CTNNB1/SKI	10
BP	GO:0030168	platelet activation	9/216	158/18866	8.79578e-05	0.00100767	0.00057146	ALOX12/PRKCQ/VWF/PRKCG/MERTK/PRKCB/F2/PDPK1/CLIC1	9
BP	GO:0001885	endothelial cell development	6/216	64/18866	9.05827e-05	0.00103111	0.000584752	CLIC4/VEGFA/CTNNB1/PDE4D/TNFRSF1A/EZR	6
BP	GO:0002437	inflammatory response to antigenic stimulus	6/216	64/18866	9.05827e-05	0.00103111	0.000584752	BTK/NOTCH1/IL10/HLA-DRB1/NOTCH2/SERPINC1	6
BP	GO:0060560	developmental growth involved in morphogenesis	11/216	236/18866	9.07942e-05	0.00103111	0.000584752	HDAC6/ZEB2/APP/HSP90AA1/TNFRSF12A/NOTCH1/IQGAP1/ESR1/VEGFA/FGF1/CTNNB1	11
BP	GO:0002683	negative regulation of immune system process	16/216	463/18866	9.09873e-05	0.00103111	0.000584752	ANXA1/BTK/C1QBP/ERBB2/NOTCH1/IL10/MERTK/DPP4/THBS1/ZBTB16/HLA-DRB1/PPARG/CTNNB1/HMOX1/EZR/PTPRJ	16
BP	GO:0002688	regulation of leukocyte chemotaxis	8/216	124/18866	9.15596e-05	0.0010348	0.000586844	C1QBP/RAC1/ADAM17/DPP4/VEGFB/THBS1/VEGFA/OXSR1	8
BP	GO:0051092	positive regulation of NF-kappaB transcription factor activity	9/216	159/18866	9.23233e-05	0.00104062	0.000590148	PRKCQ/PRKD2/ALK/CAMK2A/CAT/BTK/APP/PRKCB/S100A8	9
BP	GO:0072080	nephron tubule development	7/216	93/18866	9.6303e-05	0.00108257	0.000613937	PAX8/NOTCH1/VEGFA/NOTCH2/FGF1/CTNNB1/ACAT1	7
BP	GO:1904951	positive regulation of establishment of protein localization	14/216	370/18866	9.80083e-05	0.00109879	0.000623137	TP73/E2F1/GZMB/ERBB2/IL10/RAC1/TP53/HLA-DRB1/CDC42/RAN/SIRT3/MDM2/EZR/HRAS	14
BP	GO:0050851	antigen receptor-mediated signaling pathway	13/216	325/18866	0.000100274	0.0011212	0.000635845	PRKCQ/PRKD2/BTK/CUL1/HLA-DRB1/PRKCB/ITK/PDPK1/PDE4D/EZR/PTPRJ/CYLD/HRAS	13
BP	GO:0016570	histone modification	16/216	468/18866	0.000103044	0.0011491	0.000651669	HDAC6/PRKD2/MUC1/EP300/BRD7/CDK2/DNMT1/VEGFA/NCOA3/HDAC7/TP53/PRKCB/KMT2A/CTNNB1/SIRT3/SKI	16
BP	GO:0070987	error-free translesion synthesis	4/216	22/18866	0.000103972	0.00115637	0.000655792	RCHY1/PCNA/RPA3/RPA1	4
BP	GO:1901888	regulation of cell junction assembly	10/216	200/18866	0.000106663	0.00118317	0.000670986	EPHB2/APP/MMP14/IQGAP1/EPHA3/RAC1/THBS1/VEGFA/KDR/PTPRJ	10
BP	GO:2000378	negative regulation of reactive oxygen species metabolic process	6/216	66/18866	0.000107709	0.00119144	0.000675679	HDAC6/HK2/IL10/TP53/MMP3/SIRT3	6
BP	GO:0050867	positive regulation of cell activation	15/216	421/18866	0.000108097	0.00119144	0.000675679	ANXA1/PRKCQ/XRCC6/BTK/MMP14/IL10/RAC1/DPP4/THBS1/ZBTB16/CDC42/PNP/PDPK1/IL6ST/CYLD	15
BP	GO:0014066	regulation of phosphatidylinositol 3-kinase signaling	8/216	127/18866	0.000108261	0.00119144	0.000675679	CAT/INSR/IGF1R/CBL/PTPN13/ERBB4/F2/KDR	8
BP	GO:0061326	renal tubule development	7/216	95/18866	0.000110183	0.00120942	0.000685874	PAX8/NOTCH1/VEGFA/NOTCH2/FGF1/CTNNB1/ACAT1	7
BP	GO:0072089	stem cell proliferation	8/216	128/18866	0.000114359	0.00125197	0.000710007	CCNE1/PAX6/NF2/NOTCH1/VEGFA/TP53/CTNNB1/THPO	8
BP	GO:0034341	response to interferon-gamma	10/216	202/18866	0.000115781	0.00126425	0.000716967	CAMK2A/NOS2/TP53/CCL26/HLA-DRB1/CDC42/PPARG/B2M/NCAM1/CCL20	10
BP	GO:0071375	cellular response to peptide hormone stimulus	13/216	330/18866	0.00011676	0.00127162	0.000721152	PRKCQ/CAMK2A/PDK2/INSR/IGF1R/GSTP1/PRKCB/PPARG/PDPK1/IGFBP1/APEX1/USF1/MDM2	13
BP	GO:0002690	positive regulation of leukocyte chemotaxis	7/216	96/18866	0.000117709	0.00127864	0.000725129	C1QBP/RAC1/ADAM17/VEGFB/THBS1/VEGFA/OXSR1	7
BP	GO:0032147	activation of protein kinase activity	13/216	331/18866	0.000120324	0.00129697	0.000735524	MAP2K2/TP73/ALK/INSR/MAPKAPK2/TRAF4/MAP2K6/AXIN1/THBS1/VEGFA/FGF1/PDPK1/GADD45A	13
BP	GO:0071214	cellular response to abiotic stimulus	13/216	331/18866	0.000120324	0.00129697	0.000735524	XRCC6/EIF2S1/EP300/PCNA/RAC1/AQP5/ERCC4/TP53/GADD45A/OXSR1/MDM2/TNFRSF1A/HRAS	13
BP	GO:0104004	cellular response to environmental stimulus	13/216	331/18866	0.000120324	0.00129697	0.000735524	XRCC6/EIF2S1/EP300/PCNA/RAC1/AQP5/ERCC4/TP53/GADD45A/OXSR1/MDM2/TNFRSF1A/HRAS	13
BP	GO:0002052	positive regulation of neuroblast proliferation	4/216	23/18866	0.000124736	0.00133423	0.000756653	PAX6/NOTCH1/VEGFA/CTNNB1	4
BP	GO:0006297	nucleotide-excision repair, DNA gap filling	4/216	23/18866	0.000124736	0.00133423	0.000756653	PCNA/RPA3/RPA1/LIG1	4
BP	GO:1901522	positive regulation of transcription from RNA polymerase II promoter involved in cellular response to chemical stimulus	4/216	23/18866	0.000124736	0.00133423	0.000756653	EP300/NOTCH1/VEGFA/TP53	4
BP	GO:0051402	neuron apoptotic process	11/216	245/18866	0.000126431	0.00134892	0.000764984	SOD2/APP/PRKCG/IL10/POLB/TP53/CDC42/CTNNB1/PDPK1/HMOX1/HRAS	11
BP	GO:0007004	telomere maintenance via telomerase	6/216	69/18866	0.00013812	0.00146617	0.000831478	POT1/PRKCQ/HSP90AA1/RPA1/CTNNB1/TERF2	6
BP	GO:2000573	positive regulation of DNA biosynthetic process	6/216	69/18866	0.00013812	0.00146617	0.000831478	POT1/PRKCQ/PRKD2/HSP90AA1/PCNA/CTNNB1	6
BP	GO:0016569	covalent chromatin modification	16/216	481/18866	0.00014117	0.00149037	0.000845204	HDAC6/PRKD2/MUC1/EP300/BRD7/CDK2/DNMT1/VEGFA/NCOA3/HDAC7/TP53/PRKCB/KMT2A/CTNNB1/SIRT3/SKI	16
BP	GO:0031670	cellular response to nutrient	5/216	44/18866	0.000141821	0.00149037	0.000845204	PDK2/PPARG/HMOX1/USF1/MDM2	5
BP	GO:0045687	positive regulation of glial cell differentiation	5/216	44/18866	0.000141821	0.00149037	0.000845204	TP73/DICER1/NOTCH1/PPARG/IL6ST	5
BP	GO:1903053	regulation of extracellular matrix organization	5/216	44/18866	0.000141821	0.00149037	0.000845204	FAP/NOTCH1/DPP4/CST3/TNFRSF1A	5
BP	GO:0036003	positive regulation of transcription from RNA polymerase II promoter in response to stress	4/216	24/18866	0.000148346	0.00155503	0.000881875	MUC1/NOTCH1/VEGFA/TP53	4
BP	GO:0052548	regulation of endopeptidase activity	15/216	434/18866	0.000150862	0.00157746	0.000894596	ALOX12/BIRC5/APP/MMP9/EFNA1/THBS1/VEGFA/LPA/CST3/PPARG/SERPINB5/SERPINC1/CTSD/MDM2/S100A8	15
BP	GO:0070301	cellular response to hydrogen peroxide	7/216	100/18866	0.000152107	0.00158653	0.000899738	ANXA1/HDAC6/PCNA/IL10/CST3/APEX1/MDM2	7
BP	GO:0051204	protein insertion into mitochondrial membrane	5/216	45/18866	0.000158075	0.00164062	0.000930412	TP73/E2F1/GZMB/HSP90AA1/TP53	5
BP	GO:0090311	regulation of protein deacetylation	5/216	45/18866	0.000158075	0.00164062	0.000930412	PRKD2/EP300/VEGFA/TP53/SKI	5
BP	GO:0002573	myeloid leukocyte differentiation	10/216	210/18866	0.00015914	0.00164759	0.000934369	CAMK4/APP/MMP9/VEGFA/HLA-DRB1/NOTCH2/CDC42/PPARG/CTNNB1/KLF10	10
BP	GO:0019058	viral life cycle	13/216	341/18866	0.000161458	0.00166748	0.000945643	XPO1/CTSB/KPNB1/DEK/TOP2A/NOTCH1/DPP4/RPSA/PC/HLA-DRB1/CDC42/RAN/NCAM1	13
BP	GO:0051918	negative regulation of fibrinolysis	3/216	10/18866	0.000167379	0.00171722	0.000973851	THBS1/F2/USF1	3
BP	GO:0060768	regulation of epithelial cell proliferation involved in prostate gland development	3/216	10/18866	0.000167379	0.00171722	0.000973851	NOTCH1/CDKN1B/CTNNB1	3
BP	GO:0030217	T cell differentiation	11/216	253/18866	0.000167503	0.00171722	0.000973851	ANXA1/CAMK4/ERBB2/ADAM17/TP53/ZBTB16/PNP/CTNNB1/ITK/B2M/CYLD	11
BP	GO:0042692	muscle cell differentiation	14/216	390/18866	0.000169795	0.00173646	0.000984767	SOD2/PPARA/MMP14/CACYBP/PDCD4/RARB/NOTCH1/DNMT1/VEGFA/CDC42/CTNNB1/PTBP1/MDM2/SKI	14
BP	GO:0051701	interaction with host	10/216	212/18866	0.000171898	0.00175369	0.000994536	INSR/CTSB/CBL/KPNB1/DPP4/RPSA/PC/HLA-DRB1/CTNNB1/NCAM1	10
BP	GO:0042440	pigment metabolic process	6/216	72/18866	0.000174963	0.00177965	0.00100925	PRPS1/ZEB2/HMBS/GART/HMOX1/BDH2	6
BP	GO:0014014	negative regulation of gliogenesis	5/216	46/18866	0.000175715	0.00177965	0.00100925	DICER1/NOTCH1/F2/CTNNB1/SKI	5
BP	GO:0061028	establishment of endothelial barrier	5/216	46/18866	0.000175715	0.00177965	0.00100925	VEGFA/CTNNB1/PDE4D/TNFRSF1A/EZR	5
BP	GO:0001823	mesonephros development	7/216	103/18866	0.00018291	0.00182828	0.00103684	CAT/PAX8/RARB/VEGFA/ZBTB16/FGF1/CTNNB1	7
BP	GO:0002042	cell migration involved in sprouting angiogenesis	7/216	103/18866	0.00018291	0.00182828	0.00103684	ANXA1/NOTCH1/THBS1/VEGFA/HDAC7/KDR/HMOX1	7
BP	GO:0030593	neutrophil chemotaxis	7/216	103/18866	0.00018291	0.00182828	0.00103684	C1QBP/RAC1/DPP4/CCL26/S100A8/PDE4D/CCL20	7
BP	GO:0010469	regulation of signaling receptor activity	9/216	174/18866	0.000183006	0.00182828	0.00103684	EPHB2/APP/HBEGF/CBL/IL10/ADAM17/NCOA3/ESR2/PDE4D	9
BP	GO:0097696	receptor signaling pathway via STAT	9/216	174/18866	0.000183006	0.00182828	0.00103684	NF2/NOTCH1/IL10/ERBB4/F2/GADD45A/IL6ST/THPO/TNFRSF1A	9
BP	GO:0042552	myelination	8/216	137/18866	0.000183133	0.00182828	0.00103684	DICER1/ERBB2/MTMR2/RARB/CNTN2/CTNNB1/SKI/EPB41L3	8
BP	GO:0050870	positive regulation of T cell activation	10/216	214/18866	0.000185505	0.00184756	0.00104777	ANXA1/PRKCQ/RAC1/DPP4/ZBTB16/CDC42/PNP/PDPK1/IL6ST/CYLD	10
BP	GO:0007265	Ras protein signal transduction	13/216	346/18866	0.000186214	0.00185023	0.00104928	FOXM1/ARHGAP5/EPHB2/CBL/KPNB1/NOTCH1/RAC1/CDK2/DNMT1/TP53/NOTCH2/CDC42/HRAS	13
BP	GO:0051145	smooth muscle cell differentiation	6/216	73/18866	0.000188833	0.00187181	0.00106152	SOD2/PDCD4/NOTCH1/DNMT1/VEGFA/CTNNB1	6
BP	GO:0007162	negative regulation of cell adhesion	12/216	301/18866	0.000191208	0.00189089	0.00107234	PPARA/ALOX12/ANXA1/MUC1/MMP14/ERBB2/NF2/NOTCH1/IL10/THBS1/VEGFA/HLA-DRB1	12
BP	GO:0055076	transition metal ion homeostasis	8/216	138/18866	0.000192519	0.00189491	0.00107463	CUL1/APP/SLC30A9/CP/B2M/HMOX1/S100A8/BDH2	8
BP	GO:0098754	detoxification	8/216	138/18866	0.000192519	0.00189491	0.00107463	SOD2/MPO/CAT/PRDX6/ALB/GSTP1/GSR/SIRT3	8
BP	GO:0030225	macrophage differentiation	5/216	47/18866	0.000194818	0.00190413	0.00107985	APP/MMP9/VEGFA/HLA-DRB1/CDC42	5
BP	GO:0035722	interleukin-12-mediated signaling pathway	5/216	47/18866	0.000194818	0.00190413	0.00107985	SOD2/PDCD4/IL10/CDC42/MTAP	5
BP	GO:0046677	response to antibiotic	5/216	47/18866	0.000194818	0.00190413	0.00107985	CBL/HSP90AA1/TP53/CDKN1B/MDM2	5
BP	GO:0007272	ensheathment of neurons	8/216	139/18866	0.000202297	0.00196806	0.00111611	DICER1/ERBB2/MTMR2/RARB/CNTN2/CTNNB1/SKI/EPB41L3	8
BP	GO:0008366	axon ensheathment	8/216	139/18866	0.000202297	0.00196806	0.00111611	DICER1/ERBB2/MTMR2/RARB/CNTN2/CTNNB1/SKI/EPB41L3	8
BP	GO:0006801	superoxide metabolic process	6/216	74/18866	0.000203555	0.00197115	0.00111786	SOD2/ALOX12/MPO/NOS2/GSTP1/SIRT3	6
BP	GO:1903036	positive regulation of response to wounding	6/216	74/18866	0.000203555	0.00197115	0.00111786	ANXA1/HBEGF/THBS1/F2/USF1/HRAS	6
BP	GO:0042730	fibrinolysis	4/216	26/18866	0.000205001	0.00197149	0.00111805	FAP/THBS1/F2/USF1	4
BP	GO:1900739	regulation of protein insertion into mitochondrial membrane involved in apoptotic signaling pathway	4/216	26/18866	0.000205001	0.00197149	0.00111805	TP73/E2F1/GZMB/TP53	4
BP	GO:1900740	positive regulation of protein insertion into mitochondrial membrane involved in apoptotic signaling pathway	4/216	26/18866	0.000205001	0.00197149	0.00111805	TP73/E2F1/GZMB/TP53	4
BP	GO:0045621	positive regulation of lymphocyte differentiation	7/216	105/18866	0.00020611	0.00197762	0.00112153	ANXA1/XRCC6/BTK/MMP14/ZBTB16/PNP/CYLD	7
BP	GO:0030336	negative regulation of cell migration	13/216	350/18866	0.000208303	0.0019941	0.00113087	CLIC4/NF2/NOTCH1/DPP4/THBS1/GSTP1/ERBB4/PPARG/GADD45A/PTPRM/HMOX1/APEX1/PTPRJ	13
BP	GO:0048771	tissue remodeling	9/216	178/18866	0.00021694	0.00207204	0.00117508	MMP2/MMP14/RAC1/TP53/TGM2/NOTCH2/CST3/CTNNB1/MDM2	9
BP	GO:0030858	positive regulation of epithelial cell differentiation	6/216	75/18866	0.000219168	0.00208384	0.00118177	ZEB2/PAX6/PAX8/NOTCH1/NCOA3/CTNNB1	6
BP	GO:0033143	regulation of intracellular steroid hormone receptor signaling pathway	6/216	75/18866	0.000219168	0.00208384	0.00118177	HDAC6/EP300/SMARCA4/ESR1/AXIN1/SKP2	6
BP	GO:0051271	negative regulation of cellular component movement	14/216	400/18866	0.00022027	0.00208957	0.00118502	CLIC4/NF2/NOTCH1/DPP4/THBS1/GSTP1/CDKN1B/ERBB4/PPARG/GADD45A/PTPRM/HMOX1/APEX1/PTPRJ	14
BP	GO:0033197	response to vitamin E	3/216	11/18866	0.000228205	0.00214543	0.0012167	CAT/CCND1/PPARG	3
BP	GO:0051974	negative regulation of telomerase activity	3/216	11/18866	0.000228205	0.00214543	0.0012167	POT1/TP53/PPARG	3
BP	GO:0060525	prostate glandular acinus development	3/216	11/18866	0.000228205	0.00214543	0.0012167	HOXB13/NOTCH1/ESR1	3
BP	GO:0060767	epithelial cell proliferation involved in prostate gland development	3/216	11/18866	0.000228205	0.00214543	0.0012167	NOTCH1/CDKN1B/CTNNB1	3
BP	GO:0007006	mitochondrial membrane organization	8/216	142/18866	0.000234107	0.00218601	0.00123971	TP73/HK2/E2F1/CAMK2A/CNP/GZMB/HSP90AA1/TP53	8
BP	GO:0046425	regulation of receptor signaling pathway via JAK-STAT	8/216	142/18866	0.000234107	0.00218601	0.00123971	NF2/NOTCH1/IL10/ERBB4/F2/GADD45A/IL6ST/TNFRSF1A	8
BP	GO:0006278	RNA-dependent DNA biosynthetic process	6/216	76/18866	0.000235709	0.00218601	0.00123971	POT1/PRKCQ/HSP90AA1/RPA1/CTNNB1/TERF2	6
BP	GO:0033077	T cell differentiation in thymus	6/216	76/18866	0.000235709	0.00218601	0.00123971	CAMK4/ERBB2/ADAM17/TP53/CTNNB1/B2M	6
BP	GO:1901796	regulation of signal transduction by p53 class mediator	9/216	180/18866	0.000235774	0.00218601	0.00123971	TP73/MUC1/EP300/BRD7/RPA3/CDK2/RPA1/TP53/MDM2	9
BP	GO:0007595	lactation	5/216	49/18866	0.000237734	0.00218601	0.00123971	HK2/CCND1/VEGFA/ERBB4/SERPINC1	5
BP	GO:0032663	regulation of interleukin-2 production	5/216	49/18866	0.000237734	0.00218601	0.00123971	ANXA1/PRKD2/HDAC7/PDE4D/EZR	5
BP	GO:0071349	cellular response to interleukin-12	5/216	49/18866	0.000237734	0.00218601	0.00123971	SOD2/PDCD4/IL10/CDC42/MTAP	5
BP	GO:0090151	establishment of protein localization to mitochondrial membrane	5/216	49/18866	0.000237734	0.00218601	0.00123971	TP73/E2F1/GZMB/HSP90AA1/TP53	5
BP	GO:1900087	positive regulation of G1/S transition of mitotic cell cycle	5/216	49/18866	0.000237734	0.00218601	0.00123971	ANXA1/CCND1/ADAM17/APEX1/MDM2	5
BP	GO:0032201	telomere maintenance via semi-conservative replication	4/216	27/18866	0.000238506	0.0021883	0.00124101	PCNA/RPA3/RPA1/TERF2	4
BP	GO:0003002	regionalization	13/216	355/18866	0.000239046	0.00218847	0.0012411	ZEB2/RPGRIP1L/EP300/PAX6/PAX8/NOTCH1/HOXB1/TP53/ZBTB16/NOTCH2/FGF1/CTNNB1/SKI	13
BP	GO:0072006	nephron development	8/216	143/18866	0.000245579	0.00223465	0.00126729	PAX8/NOTCH1/IQGAP1/VEGFA/NOTCH2/FGF1/CTNNB1/ACAT1	8
BP	GO:0002237	response to molecule of bacterial origin	13/216	356/18866	0.00024564	0.00223465	0.00126729	MAOB/MPO/CNP/MAPKAPK2/PDCD4/NOTCH1/IL10/ADAM17/NOS2/GSTP1/B2M/S100A8/PDE4D	13
BP	GO:0045619	regulation of lymphocyte differentiation	9/216	181/18866	0.000245689	0.00223465	0.00126729	ANXA1/XRCC6/CAMK4/BTK/MMP14/ERBB2/ZBTB16/PNP/CYLD	9
BP	GO:0090287	regulation of cellular response to growth factor stimulus	12/216	310/18866	0.000250582	0.00227422	0.00128973	PRKD2/EP300/NOTCH1/ADAM17/THBS1/TP53/PRKCB/NOTCH2/FGF1/CTNNB1/PDPK1/SKI	12
BP	GO:0051251	positive regulation of lymphocyte activation	13/216	357/18866	0.000252389	0.00228567	0.00129623	ANXA1/PRKCQ/XRCC6/BTK/MMP14/RAC1/DPP4/ZBTB16/CDC42/PNP/PDPK1/IL6ST/CYLD	13
BP	GO:0014015	positive regulation of gliogenesis	6/216	77/18866	0.000253218	0.00228824	0.00129768	TP73/E2F1/DICER1/NOTCH1/PPARG/IL6ST	6
BP	GO:0090316	positive regulation of intracellular protein transport	9/216	182/18866	0.000255947	0.00230793	0.00130885	TP73/E2F1/GZMB/ERBB2/TP53/CDC42/RAN/MDM2/HRAS	9
BP	GO:0002699	positive regulation of immune effector process	10/216	223/18866	0.000258502	0.00232597	0.00131908	DDX58/ANXA1/CD1A/BTK/CD1B/NOS2/PDPK1/B2M/HMOX1/PTPRJ	10
BP	GO:0032386	regulation of intracellular transport	13/216	358/18866	0.000259296	0.00232811	0.0013203	MAP2K2/TP73/E2F1/XPO1/GZMB/ERBB2/MTMR2/TP53/CDC42/RAN/MDM2/EZR/HRAS	13
BP	GO:0014009	glial cell proliferation	5/216	50/18866	0.000261712	0.00232985	0.00132128	E2F1/DICER1/NF2/NOTCH1/SKI	5
BP	GO:0030195	negative regulation of blood coagulation	5/216	50/18866	0.000261712	0.00232985	0.00132128	ALOX12/FAP/THBS1/F2/USF1	5
BP	GO:0070671	response to interleukin-12	5/216	50/18866	0.000261712	0.00232985	0.00132128	SOD2/PDCD4/IL10/CDC42/MTAP	5
BP	GO:1904707	positive regulation of vascular associated smooth muscle cell proliferation	5/216	50/18866	0.000261712	0.00232985	0.00132128	MMP2/IL10/MMP9/DNMT1/MDM2	5
BP	GO:0033135	regulation of peptidyl-serine phosphorylation	8/216	145/18866	0.000269906	0.0023977	0.00135976	HDAC6/PRKD2/APP/HSP90AA1/AXIN1/VEGFA/GADD45A/PDE4D	8
BP	GO:0002821	positive regulation of adaptive immune response	7/216	110/18866	0.000274626	0.00242415	0.00137476	ANXA1/PRKCQ/CD1A/BTK/CD1B/IL6ST/B2M	7
BP	GO:0032800	receptor biosynthetic process	4/216	28/18866	0.000275774	0.00242415	0.00137476	PPARA/HDAC6/IL10/PPARG	4
BP	GO:0060512	prostate gland morphogenesis	4/216	28/18866	0.000275774	0.00242415	0.00137476	HOXB13/NOTCH1/ESR1/SERPINB5	4
BP	GO:0072376	protein activation cascade	4/216	28/18866	0.000275774	0.00242415	0.00137476	C1QBP/VWF/F2/SERPINC1	4
BP	GO:0072378	blood coagulation, fibrin clot formation	4/216	28/18866	0.000275774	0.00242415	0.00137476	C1QBP/VWF/F2/SERPINC1	4
BP	GO:0038061	NIK/NF-kappaB signaling	9/216	184/18866	0.000277531	0.00243449	0.00138063	ALK/CUL1/APP/DICER1/EP300/PDCD4/TRAF4/HDAC7/CYLD	9
BP	GO:0090596	sensory organ morphogenesis	11/216	269/18866	0.000284308	0.00248156	0.00140732	EPHB2/RPGRIP1L/PAX6/PAX8/RARB/AQP5/VEGFA/NOTCH2/CTNNB1/PTPRM/SKI	11
BP	GO:0032873	negative regulation of stress-activated MAPK cascade	5/216	51/18866	0.000287483	0.00248156	0.00140732	FOXM1/PDCD4/GSTP1/EZR/CYLD	5
BP	GO:0043277	apoptotic cell clearance	5/216	51/18866	0.000287483	0.00248156	0.00140732	ANXA1/RAC1/MERTK/THBS1/TGM2	5
BP	GO:0070303	negative regulation of stress-activated protein kinase signaling cascade	5/216	51/18866	0.000287483	0.00248156	0.00140732	FOXM1/PDCD4/GSTP1/EZR/CYLD	5
BP	GO:1900047	negative regulation of hemostasis	5/216	51/18866	0.000287483	0.00248156	0.00140732	ALOX12/FAP/THBS1/F2/USF1	5
BP	GO:1902893	regulation of pri-miRNA transcription by RNA polymerase II	5/216	51/18866	0.000287483	0.00248156	0.00140732	PPARA/SMARCA4/IL10/TP53/PPARG	5
BP	GO:0032869	cellular response to insulin stimulus	10/216	226/18866	0.000287632	0.00248156	0.00140732	PRKCQ/PDK2/INSR/IGF1R/GSTP1/PRKCB/PPARG/PDPK1/IGFBP1/USF1	10
BP	GO:2001020	regulation of response to DNA damage stimulus	10/216	226/18866	0.000287632	0.00248156	0.00140732	POT1/FOXM1/MUC1/PCNA/DEK/PRKCG/ERCC4/TP53/TERF2/MDM2	10
BP	GO:0002526	acute inflammatory response	7/216	111/18866	0.000290305	0.00249949	0.00141748	BTK/GSTP1/F2/PPARG/SERPINC1/IL6ST/S100A8	7
BP	GO:1900034	regulation of cellular response to heat	6/216	79/18866	0.000291294	0.00250286	0.0014194	CAMK2A/EP300/MAPKAPK2/HSP90AA1/RPA3/RPA1	6
BP	GO:0002551	mast cell chemotaxis	3/216	12/18866	0.000301707	0.00256604	0.00145523	RAC1/VEGFB/VEGFA	3
BP	GO:0060742	epithelial cell differentiation involved in prostate gland development	3/216	12/18866	0.000301707	0.00256604	0.00145523	HOXB13/NOTCH1/CTNNB1	3
BP	GO:0071679	commissural neuron axon guidance	3/216	12/18866	0.000301707	0.00256604	0.00145523	EPHB2/VEGFA/NCAM1	3
BP	GO:1902337	regulation of apoptotic process involved in morphogenesis	3/216	12/18866	0.000301707	0.00256604	0.00145523	PAX8/NOTCH1/TNFRSF1A	3
BP	GO:1905461	positive regulation of vascular associated smooth muscle cell apoptotic process	3/216	12/18866	0.000301707	0.00256604	0.00145523	SOD2/PDCD4/PPARG	3
BP	GO:2000146	negative regulation of cell motility	13/216	365/18866	0.000312333	0.00265104	0.00150343	CLIC4/NF2/NOTCH1/DPP4/THBS1/GSTP1/ERBB4/PPARG/GADD45A/PTPRM/HMOX1/APEX1/PTPRJ	13
BP	GO:0038066	p38MAPK cascade	5/216	52/18866	0.000315133	0.0026694	0.00151384	MAPKAPK2/VEGFA/GADD45A/EZR/CYLD	5
BP	GO:0031063	regulation of histone deacetylation	4/216	29/18866	0.000317046	0.00268018	0.00151996	PRKD2/VEGFA/TP53/SKI	4
BP	GO:0044839	cell cycle G2/M phase transition	11/216	273/18866	0.00032241	0.00272005	0.00154257	FOXM1/CUL1/APP/CCND1/HSP90AA1/CDK2/TP53/SKP2/WEE1/TUBG1/CDK7	11
BP	GO:0052547	regulation of peptidase activity	15/216	466/18866	0.00032357	0.00272436	0.00154501	ALOX12/BIRC5/APP/MMP9/EFNA1/THBS1/VEGFA/LPA/CST3/PPARG/SERPINB5/SERPINC1/CTSD/MDM2/S100A8	15
BP	GO:0043123	positive regulation of I-kappaB kinase/NF-kappaB signaling	9/216	188/18866	0.000325238	0.00272745	0.00154676	UBE2I/RHOC/IRAK4/HLA-DRB1/PRKCB/TGM2/CTNNB1/HMOX1/TNFRSF1A	9
BP	GO:0071478	cellular response to radiation	9/216	188/18866	0.000325238	0.00272745	0.00154676	XRCC6/EIF2S1/EP300/PCNA/ERCC4/TP53/GADD45A/MDM2/HRAS	9
BP	GO:0034644	cellular response to UV	6/216	81/18866	0.000333725	0.00279303	0.00158396	EIF2S1/EP300/PCNA/ERCC4/TP53/MDM2	6
BP	GO:0035148	tube formation	8/216	150/18866	0.000339449	0.00282965	0.00160472	ZEB2/DICER1/PAX8/NOTCH1/VEGFA/TGM2/CTNNB1/SKI	8
BP	GO:0035264	multicellular organism growth	8/216	150/18866	0.000339449	0.00282965	0.00160472	APP/EP300/CLIC4/RARB/TP53/NOTCH2/PDE4D/EZR	8
BP	GO:1901214	regulation of neuron death	12/216	321/18866	0.000343836	0.00285681	0.00162013	SOD2/PPARA/EIF2S1/CBL/PRKCG/IL10/TP53/CDC42/CTNNB1/PDPK1/HMOX1/HRAS	12
BP	GO:0048168	regulation of neuronal synaptic plasticity	5/216	53/18866	0.000344752	0.00285681	0.00162013	CAMK2A/EPHB2/APP/CNTN2/HRAS	5
BP	GO:0061614	pri-miRNA transcription by RNA polymerase II	5/216	53/18866	0.000344752	0.00285681	0.00162013	PPARA/SMARCA4/IL10/TP53/PPARG	5
BP	GO:0006261	DNA-dependent DNA replication	8/216	151/18866	0.000354972	0.00292982	0.00166153	CCNE1/PCNA/RPA3/CDK2/RPA1/POLB/TERF2/LIG1	8
BP	GO:1904892	regulation of receptor signaling pathway via STAT	8/216	151/18866	0.000354972	0.00292982	0.00166153	NF2/NOTCH1/IL10/ERBB4/F2/GADD45A/IL6ST/TNFRSF1A	8
BP	GO:0045862	positive regulation of proteolysis	13/216	370/18866	0.000355659	0.00292982	0.00166153	ALOX12/RCHY1/MAPK9/APP/MMP14/CNTN2/SPON1/AXIN1/EFNA1/PPARG/CTSD/MDM2/S100A8	13
BP	GO:0001844	protein insertion into mitochondrial membrane involved in apoptotic signaling pathway	4/216	30/18866	0.000362561	0.00296339	0.00168057	TP73/E2F1/GZMB/TP53	4
BP	GO:0007176	regulation of epidermal growth factor-activated receptor activity	4/216	30/18866	0.000362561	0.00296339	0.00168057	APP/HBEGF/CBL/ADAM17	4
BP	GO:0048147	negative regulation of fibroblast proliferation	4/216	30/18866	0.000362561	0.00296339	0.00168057	GSTP1/TP53/PPARG/SKI	4
BP	GO:0071480	cellular response to gamma radiation	4/216	30/18866	0.000362561	0.00296339	0.00168057	XRCC6/TP53/MDM2/HRAS	4
BP	GO:0051056	regulation of small GTPase mediated signal transduction	12/216	323/18866	0.000363615	0.00296622	0.00168218	FOXM1/ARHGAP5/EPHB2/RHOC/CBL/NOTCH1/RAC1/RAP1GAP/NOTCH2/CDC42/CHN2/HRAS	12
BP	GO:0010821	regulation of mitochondrion organization	9/216	191/18866	0.000365305	0.00296846	0.00168344	TP73/HDAC6/HK2/E2F1/GZMB/EP300/MMP9/TP53/KDR	9
BP	GO:0022408	negative regulation of cell-cell adhesion	9/216	191/18866	0.000365305	0.00296846	0.00168344	PPARA/ALOX12/ANXA1/ERBB2/NF2/NOTCH1/IL10/VEGFA/HLA-DRB1	9
BP	GO:0072521	purine-containing compound metabolic process	15/216	472/18866	0.00037021	0.0030025	0.00170275	PPARA/PRPS1/HK2/PDK2/INSR/APP/EP300/ADSL/GART/NOS2/PNP/RAN/PDE4D/MTAP/ACAT1	15
BP	GO:0006090	pyruvate metabolic process	8/216	152/18866	0.000371068	0.00300365	0.0017034	PPARA/HK2/PDK2/INSR/APP/EP300/ME2/PC	8
BP	GO:0030857	negative regulation of epithelial cell differentiation	5/216	54/18866	0.000376429	0.00303532	0.00172136	CCND1/NOTCH1/MMP9/VEGFA/CTNNB1	5
BP	GO:1901185	negative regulation of ERBB signaling pathway	5/216	54/18866	0.000376429	0.00303532	0.00172136	HBEGF/CBL/ERBB2/CDC42/PTPRJ	5
BP	GO:0097305	response to alcohol	10/216	234/18866	0.000379026	0.00304753	0.00172829	MAOB/CAT/CCND1/CBL/GSTP1/POLB/CYP2E1/PPARG/CTNNB1/S100A8	10
BP	GO:0030518	intracellular steroid hormone receptor signaling pathway	7/216	116/18866	0.000379844	0.00304753	0.00172829	HDAC6/EP300/SMARCA4/ESR1/AXIN1/ESR2/SKP2	7
BP	GO:0001570	vasculogenesis	6/216	83/18866	0.00038085	0.00304753	0.00172829	FOXM1/NOTCH1/VEGFA/HDAC7/CTNNB1/KDR	6
BP	GO:0002088	lens development in camera-type eye	6/216	83/18866	0.00038085	0.00304753	0.00172829	ZEB2/PAX6/NF2/CDKN1B/CTNNB1/SKI	6
BP	GO:0022409	positive regulation of cell-cell adhesion	11/216	279/18866	0.00038758	0.00308848	0.00175151	ANXA1/PRKCQ/IL10/RAC1/DPP4/ZBTB16/CDC42/PNP/PDPK1/IL6ST/CYLD	11
BP	GO:0045834	positive regulation of lipid metabolic process	8/216	153/18866	0.000387754	0.00308848	0.00175151	PPARA/ANXA1/CDC42/F2/PPARG/FGF1/SIRT3/TNFRSF1A	8
BP	GO:0043247	telomere maintenance in response to DNA damage	3/216	13/18866	0.000388914	0.00308848	0.00175151	ERCC4/APEX1/TERF2	3
BP	GO:0097531	mast cell migration	3/216	13/18866	0.000388914	0.00308848	0.00175151	RAC1/VEGFB/VEGFA	3
BP	GO:0071453	cellular response to oxygen levels	10/216	235/18866	0.000391986	0.00310113	0.00175868	E2F1/EP300/CBL/NOTCH1/VEGFA/TP53/PPARG/HMOX1/MDM2/RWDD3	10
BP	GO:1903039	positive regulation of leukocyte cell-cell adhesion	10/216	235/18866	0.000391986	0.00310113	0.00175868	ANXA1/PRKCQ/RAC1/DPP4/ZBTB16/CDC42/PNP/PDPK1/IL6ST/CYLD	10
BP	GO:0018107	peptidyl-threonine phosphorylation	7/216	117/18866	0.000400151	0.00315976	0.00179194	PRKD2/CAMK2A/APP/AXIN1/PRKCB/PDPK1/OXSR1	7
BP	GO:0061351	neural precursor cell proliferation	8/216	154/18866	0.000405045	0.0031924	0.00181044	ZEB2/PAX6/NF2/NOTCH1/VEGFA/TP53/FABP7/CTNNB1	8
BP	GO:0050819	negative regulation of coagulation	5/216	55/18866	0.000410256	0.0032274	0.00183029	ALOX12/FAP/THBS1/F2/USF1	5
BP	GO:0048710	regulation of astrocyte differentiation	4/216	31/18866	0.000412564	0.00323342	0.00183371	NOTCH1/CNTN2/F2/IL6ST	4
BP	GO:2000406	positive regulation of T cell migration	4/216	31/18866	0.000412564	0.00323342	0.00183371	APP/ADAM17/OXSR1/CCL20	4
BP	GO:0008543	fibroblast growth factor receptor signaling pathway	7/216	118/18866	0.000421318	0.00329587	0.00186912	PRKD2/CBL/IQGAP1/THBS1/FGF1/CTNNB1/PTBP1	7
BP	GO:0042098	T cell proliferation	9/216	195/18866	0.000424983	0.00331835	0.00188187	ANXA1/PRKCQ/ERBB2/IL10/TP53/HLA-DRB1/PNP/CTNNB1/IL6ST	9
BP	GO:0032092	positive regulation of protein binding	6/216	85/18866	0.000433024	0.00336859	0.00191036	APP/EP300/MMP9/SPON1/RAN/B2M	6
BP	GO:0110110	positive regulation of animal organ morphogenesis	6/216	85/18866	0.000433024	0.00336859	0.00191036	PAX8/NOTCH1/VEGFA/CDC42/FGF1/CTNNB1	6
BP	GO:0000187	activation of MAPK activity	8/216	156/18866	0.000441511	0.00342191	0.0019406	MAP2K2/TP73/ALK/INSR/MAPKAPK2/MAP2K6/THBS1/FGF1	8
BP	GO:0008360	regulation of cell shape	8/216	156/18866	0.000441511	0.00342191	0.0019406	ANXA1/RHOC/RAC1/VEGFA/F2/KDR/EZR/EPB41L3	8
BP	GO:0070228	regulation of lymphocyte apoptotic process	5/216	56/18866	0.000446328	0.00344651	0.00195455	PRKCQ/BTK/IL10/EFNA1/TP53	5
BP	GO:1904645	response to amyloid-beta	5/216	56/18866	0.000446328	0.00344651	0.00195455	MMP2/IGF1R/APP/MMP9/MMP3	5
BP	GO:0070663	regulation of leukocyte proliferation	10/216	240/18866	0.000462456	0.00356448	0.00202146	ANXA1/PRKCQ/BTK/ERBB2/IL10/GSTP1/HLA-DRB1/PNP/CTNNB1/IL6ST	10
BP	GO:0010165	response to X-ray	4/216	32/18866	0.000467302	0.00358208	0.00203143	ANXA1/XRCC6/CCND1/TP53	4
BP	GO:0038128	ERBB2 signaling pathway	4/216	32/18866	0.000467302	0.00358208	0.00203143	HBEGF/HSP90AA1/ERBB2/ERBB4	4
BP	GO:0097421	liver regeneration	4/216	32/18866	0.000467302	0.00358208	0.00203143	CCND1/PCNA/IL10/HMOX1	4
BP	GO:0043112	receptor metabolic process	9/216	198/18866	0.000474825	0.00363311	0.00206037	PPARA/HDAC6/INSR/MTMR2/CNTN2/IL10/VEGFA/PPARG/EZR	9
BP	GO:0038093	Fc receptor signaling pathway	10/216	241/18866	0.000477742	0.00364877	0.00206925	PRKCQ/MAPK9/BTK/CUL1/HSP90AA1/RAC1/CDC42/ITK/PDPK1/PTPRJ	10
BP	GO:0050808	synapse organization	14/216	433/18866	0.000488862	0.00369474	0.00209533	HDAC6/EPHB2/INSR/IGF1R/APP/ERBB2/MTMR2/CNTN2/IL10/UTRN/EFNA1/ERBB4/CDC42/CTNNB1	14
BP	GO:0007059	chromosome segregation	12/216	334/18866	0.000490484	0.00369474	0.00209533	BIRC5/CCNE1/UBE2I/KPNB1/MKI67/TOP2A/ERCC4/CDC42/TOP1/CTNNB1/RAN/TUBG1	12
BP	GO:0032496	response to lipopolysaccharide	12/216	334/18866	0.000490484	0.00369474	0.00209533	MAOB/MPO/CNP/MAPKAPK2/PDCD4/NOTCH1/IL10/ADAM17/NOS2/GSTP1/S100A8/PDE4D	12
BP	GO:0051262	protein tetramerization	6/216	87/18866	0.000490613	0.00369474	0.00209533	SOD2/TP73/AQP5/TP53/HLA-DRB1/B2M	6
BP	GO:0002475	antigen processing and presentation via MHC class Ib	3/216	14/18866	0.000490811	0.00369474	0.00209533	CD1A/CD1B/B2M	3
BP	GO:0014854	response to inactivity	3/216	14/18866	0.000490811	0.00369474	0.00209533	CAT/IL10/UTRN	3
BP	GO:0071236	cellular response to antibiotic	3/216	14/18866	0.000490811	0.00369474	0.00209533	TP53/CDKN1B/MDM2	3
BP	GO:1904748	regulation of apoptotic process involved in development	3/216	14/18866	0.000490811	0.00369474	0.00209533	PAX8/NOTCH1/TNFRSF1A	3
BP	GO:0051054	positive regulation of DNA metabolic process	9/216	200/18866	0.000510649	0.00383719	0.00217611	POT1/FOXM1/PRKCQ/PRKD2/HSP90AA1/PCNA/PRKCG/CDK2/CTNNB1	9
BP	GO:0042752	regulation of circadian rhythm	7/216	122/18866	0.000515108	0.00386377	0.00219119	PPARA/MAPK9/TOP2A/PRKCG/TP53/PPARG/KLF10	7
BP	GO:0002011	morphogenesis of an epithelial sheet	5/216	58/18866	0.000525584	0.00391809	0.00222199	HBEGF/RHOC/NOTCH1/ADAM17/NOTCH2	5
BP	GO:0007566	embryo implantation	5/216	58/18866	0.000525584	0.00391809	0.00222199	MMP2/C1QBP/MMP9/VEGFA/CST3	5
BP	GO:0010656	negative regulation of muscle cell apoptotic process	5/216	58/18866	0.000525584	0.00391809	0.00222199	ALOX12/PAX8/DNMT1/PDPK1/HMOX1	5
BP	GO:0010039	response to iron ion	4/216	33/18866	0.000527022	0.00391809	0.00222199	CCND1/B2M/HMOX1/MDM2	4
BP	GO:0048384	retinoic acid receptor signaling pathway	4/216	33/18866	0.000527022	0.00391809	0.00222199	RXRG/RARB/RXRB/PPARG	4
BP	GO:0042593	glucose homeostasis	10/216	245/18866	0.000543149	0.00403084	0.00228593	HK2/PDK2/INSR/IGF1R/SMARCA4/PAX6/RAC1/HLA-DRB1/PPARG/USF1	10
BP	GO:0006469	negative regulation of protein kinase activity	10/216	246/18866	0.000560612	0.00414576	0.0023511	EPHB2/IGF1R/CBL/PDCD4/NF2/GSTP1/CDKN1B/PDPK1/GADD45A/PTPRJ	10
BP	GO:0033500	carbohydrate homeostasis	10/216	246/18866	0.000560612	0.00414576	0.0023511	HK2/PDK2/INSR/IGF1R/SMARCA4/PAX6/RAC1/HLA-DRB1/PPARG/USF1	10
BP	GO:0045454	cell redox homeostasis	5/216	59/18866	0.000568964	0.00420011	0.00238193	MPO/PRDX6/NOS2/APEX1/GSR	5
BP	GO:0031331	positive regulation of cellular catabolic process	13/216	390/18866	0.00058393	0.00430302	0.00244029	PPARA/HDAC6/HK2/RCHY1/INSR/MAPK9/APP/HSP90AA1/AXIN1/KDR/HMOX1/MDM2/EZR	13
BP	GO:0046427	positive regulation of receptor signaling pathway via JAK-STAT	6/216	90/18866	0.000587983	0.00432494	0.00245272	NOTCH1/IL10/ERBB4/F2/IL6ST/TNFRSF1A	6
BP	GO:0060541	respiratory system development	9/216	204/18866	0.000588967	0.00432494	0.00245272	RPGRIP1L/EP300/MMP14/NOTCH1/VEGFA/CDC42/FGF1/CTNNB1/SKI	9
BP	GO:0006163	purine nucleotide metabolic process	14/216	442/18866	0.000598501	0.00438727	0.00248806	PPARA/PRPS1/HK2/PDK2/INSR/APP/EP300/ADSL/GART/NOS2/PNP/RAN/PDE4D/ACAT1	14
BP	GO:0060253	negative regulation of glial cell proliferation	3/216	15/18866	0.000608349	0.00444391	0.00252019	DICER1/NOTCH1/SKI	3
BP	GO:2001028	positive regulation of endothelial cell chemotaxis	3/216	15/18866	0.000608349	0.00444391	0.00252019	PRKD2/VEGFA/KDR	3
BP	GO:0033260	nuclear DNA replication	5/216	60/18866	0.000614976	0.00446922	0.00253454	PCNA/RPA3/RPA1/TERF2/LIG1	5
BP	GO:1902808	positive regulation of cell cycle G1/S phase transition	5/216	60/18866	0.000614976	0.00446922	0.00253454	ANXA1/CCND1/ADAM17/APEX1/MDM2	5
BP	GO:0007259	receptor signaling pathway via JAK-STAT	8/216	164/18866	0.00061501	0.00446922	0.00253454	NF2/NOTCH1/IL10/ERBB4/F2/GADD45A/IL6ST/TNFRSF1A	8
BP	GO:0060333	interferon-gamma-mediated signaling pathway	6/216	91/18866	0.000623567	0.00451574	0.00256093	CAMK2A/TP53/HLA-DRB1/PPARG/B2M/NCAM1	6
BP	GO:2000177	regulation of neural precursor cell proliferation	6/216	91/18866	0.000623567	0.00451574	0.00256093	PAX6/NF2/NOTCH1/VEGFA/TP53/CTNNB1	6
BP	GO:0018210	peptidyl-threonine modification	7/216	126/18866	0.000624822	0.00451703	0.00256166	PRKD2/CAMK2A/APP/AXIN1/PRKCB/PDPK1/OXSR1	7
BP	GO:0042594	response to starvation	9/216	206/18866	0.000631665	0.00455864	0.00258525	PPARA/EIF2S1/ALB/ADSL/CBL/TP53/PPARG/KLF10/ACAT1	9
BP	GO:0050866	negative regulation of cell activation	9/216	207/18866	0.000653945	0.00469306	0.00266148	ALOX12/ANXA1/BTK/ERBB2/IL10/MERTK/HLA-DRB1/F2/HMOX1	9
BP	GO:0030326	embryonic limb morphogenesis	7/216	127/18866	0.000654955	0.00469306	0.00266148	RPGRIP1L/RARB/NOTCH1/ZBTB16/NOTCH2/CTNNB1/SKI	7
BP	GO:0035113	embryonic appendage morphogenesis	7/216	127/18866	0.000654955	0.00469306	0.00266148	RPGRIP1L/RARB/NOTCH1/ZBTB16/NOTCH2/CTNNB1/SKI	7
BP	GO:0022604	regulation of cell morphogenesis	15/216	499/18866	0.000658586	0.00469306	0.00266148	ANXA1/ZEB2/EPHB2/C1QBP/RHOC/TNFRSF12A/CNTN2/RAC1/EFNA1/VEGFA/CDC42/F2/KDR/EZR/EPB41L3	15
BP	GO:1900407	regulation of cellular response to oxidative stress	6/216	92/18866	0.000660798	0.00469306	0.00266148	SOD2/HDAC6/IL10/MMP3/CTNNB1/SIRT3	6
BP	GO:0007435	salivary gland morphogenesis	4/216	35/18866	0.000662411	0.00469306	0.00266148	PAX6/POLB/TGM2/CDC42	4
BP	GO:0034390	smooth muscle cell apoptotic process	4/216	35/18866	0.000662411	0.00469306	0.00266148	SOD2/PDCD4/DNMT1/PPARG	4
BP	GO:0034391	regulation of smooth muscle cell apoptotic process	4/216	35/18866	0.000662411	0.00469306	0.00266148	SOD2/PDCD4/DNMT1/PPARG	4
BP	GO:0060251	regulation of glial cell proliferation	4/216	35/18866	0.000662411	0.00469306	0.00266148	E2F1/DICER1/NOTCH1/SKI	4
BP	GO:1901030	positive regulation of mitochondrial outer membrane permeabilization involved in apoptotic signaling pathway	4/216	35/18866	0.000662411	0.00469306	0.00266148	TP73/E2F1/GZMB/TP53	4
BP	GO:0003170	heart valve development	5/216	61/18866	0.000663722	0.00469306	0.00266148	NOTCH1/EFNA1/NOTCH2/MDM2/TNFRSF1A	5
BP	GO:1904356	regulation of telomere maintenance via telomere lengthening	5/216	61/18866	0.000663722	0.00469306	0.00266148	POT1/PRKCQ/ERCC4/CTNNB1/TERF2	5
BP	GO:1903409	reactive oxygen species biosynthetic process	7/216	128/18866	0.000686229	0.00484404	0.00274711	MAOB/MPO/INSR/HSP90AA1/IL10/RAC1/NOS2	7
BP	GO:0040013	negative regulation of locomotion	13/216	397/18866	0.000688711	0.00484524	0.00274779	CLIC4/NF2/NOTCH1/DPP4/THBS1/GSTP1/ERBB4/PPARG/GADD45A/PTPRM/HMOX1/APEX1/PTPRJ	13
BP	GO:0042176	regulation of protein catabolic process	13/216	397/18866	0.000688711	0.00484524	0.00274779	RCHY1/XPO1/MAPK9/HSP90AA1/PRKCG/IL10/AXIN1/EFNA1/NOS2/CDKN1B/CST3/MDM2/EZR	13
BP	GO:0042129	regulation of T cell proliferation	8/216	167/18866	0.000692777	0.00486568	0.00275938	ANXA1/PRKCQ/ERBB2/IL10/HLA-DRB1/PNP/CTNNB1/IL6ST	8
BP	GO:1904894	positive regulation of receptor signaling pathway via STAT	6/216	93/18866	0.000699729	0.00490629	0.00278241	NOTCH1/IL10/ERBB4/F2/IL6ST/TNFRSF1A	6
BP	GO:0007405	neuroblast proliferation	5/216	62/18866	0.000715303	0.00500712	0.00283959	PAX6/NOTCH1/VEGFA/TP53/CTNNB1	5
BP	GO:0000086	G2/M transition of mitotic cell cycle	10/216	254/18866	0.000717769	0.00500766	0.0028399	FOXM1/CUL1/APP/CCND1/HSP90AA1/CDK2/SKP2/WEE1/TUBG1/CDK7	10
BP	GO:0045926	negative regulation of growth	10/216	254/18866	0.000717769	0.00500766	0.0028399	PPARA/TP73/SMARCA4/NOTCH1/TP53/CDKN1B/ESR2/NOTCH2/PPARG/PTPRJ	10
BP	GO:0002819	regulation of adaptive immune response	8/216	168/18866	0.000720392	0.00501761	0.00284554	ANXA1/PRKCQ/CD1A/BTK/CD1B/IL10/IL6ST/B2M	8
BP	GO:0030100	regulation of endocytosis	9/216	210/18866	0.000724671	0.00503905	0.0028577	INSR/CBL/MTMR2/EPHA3/RAC1/VEGFA/CDC42/PPARG/B2M	9
BP	GO:0045742	positive regulation of epidermal growth factor receptor signaling pathway	4/216	36/18866	0.000738584	0.00510616	0.00289576	HBEGF/CBL/MMP9/ADAM17	4
BP	GO:0051973	positive regulation of telomerase activity	4/216	36/18866	0.000738584	0.00510616	0.00289576	POT1/PRKCQ/HSP90AA1/CTNNB1	4
BP	GO:1905332	positive regulation of morphogenesis of an epithelium	4/216	36/18866	0.000738584	0.00510616	0.00289576	ALOX12/PAX8/VEGFA/CTNNB1	4
BP	GO:1901992	positive regulation of mitotic cell cycle phase transition	6/216	94/18866	0.000740411	0.00510616	0.00289576	ANXA1/APP/CCND1/ADAM17/APEX1/MDM2	6
BP	GO:1904035	regulation of epithelial cell apoptotic process	6/216	94/18866	0.000740411	0.00510616	0.00289576	EIF2S1/PDCD4/THBS1/PDPK1/KDR/HMOX1	6
BP	GO:0052126	movement in host environment	8/216	169/18866	0.000748888	0.00514407	0.00291726	CTSB/CBL/DPP4/RPSA/PC/HLA-DRB1/CTNNB1/NCAM1	8
BP	GO:0048562	embryonic organ morphogenesis	11/216	302/18866	0.000749068	0.00514407	0.00291726	EPHB2/PAX6/MMP14/PAX8/RARB/NOTCH1/HOXB1/EFNA1/NOTCH2/CTNNB1/MMP16	11
BP	GO:0002703	regulation of leukocyte mediated immunity	9/216	211/18866	0.000749589	0.00514407	0.00291726	DDX58/CD1A/BTK/CD1B/IL10/NOS2/PDPK1/B2M/HMOX1	9
BP	GO:1901215	negative regulation of neuron death	9/216	212/18866	0.000775201	0.00531114	0.003012	SOD2/PPARA/CBL/PRKCG/IL10/CTNNB1/PDPK1/HMOX1/HRAS	9
BP	GO:0009896	positive regulation of catabolic process	14/216	454/18866	0.000776662	0.00531247	0.00301276	PPARA/HDAC6/HK2/RCHY1/INSR/MAPK9/APP/HSP90AA1/AXIN1/CDKN1B/KDR/HMOX1/MDM2/EZR	14
BP	GO:0032874	positive regulation of stress-activated MAPK cascade	8/216	170/18866	0.000778284	0.00531489	0.00301413	ZEB2/APP/TRAF4/AXIN1/VEGFA/CDC42/GADD45A/HRAS	8
BP	GO:0007589	body fluid secretion	6/216	95/18866	0.000782899	0.00533771	0.00302707	HK2/CCND1/AQP5/VEGFA/ERBB4/SERPINC1	6
BP	GO:0007389	pattern specification process	14/216	455/18866	0.000793346	0.00540016	0.00306249	ZEB2/RPGRIP1L/EP300/PAX6/PAX8/NOTCH1/HOXB1/TP53/ZBTB16/ERBB4/NOTCH2/FGF1/CTNNB1/SKI	14
BP	GO:0003007	heart morphogenesis	10/216	258/18866	0.000809023	0.00548905	0.0031129	INSR/PDCD4/RARB/NOTCH1/EFNA1/VEGFA/TP53/NOTCH2/CTNNB1/MDM2	10
BP	GO:0010951	negative regulation of endopeptidase activity	10/216	258/18866	0.000809023	0.00548905	0.0031129	BIRC5/APP/MMP9/THBS1/VEGFA/LPA/CST3/SERPINB5/SERPINC1/MDM2	10
BP	GO:0006296	nucleotide-excision repair, DNA incision, 5'-to lesion	4/216	37/18866	0.000820746	0.00554169	0.00314275	PCNA/RPA3/RPA1/ERCC4	4
BP	GO:1905314	semi-lunar valve development	4/216	37/18866	0.000820746	0.00554169	0.00314275	NOTCH1/EFNA1/NOTCH2/TNFRSF1A	4
BP	GO:2000273	positive regulation of signaling receptor activity	4/216	37/18866	0.000820746	0.00554169	0.00314275	EPHB2/HBEGF/ADAM17/NCOA3	4
BP	GO:0018205	peptidyl-lysine modification	13/216	405/18866	0.000827465	0.00557653	0.00316251	HDAC6/UBE2I/MUC1/EP300/BRD7/DNMT1/NCOA3/TGM2/KMT2A/CTNNB1/SIRT3/MDM2/RWDD3	13
BP	GO:0043523	regulation of neuron apoptotic process	9/216	214/18866	0.000828566	0.00557653	0.00316251	SOD2/PRKCG/IL10/TP53/CDC42/CTNNB1/PDPK1/HMOX1/HRAS	9
BP	GO:0070304	positive regulation of stress-activated protein kinase signaling cascade	8/216	172/18866	0.000839861	0.00564349	0.00320048	ZEB2/APP/TRAF4/AXIN1/VEGFA/CDC42/GADD45A/HRAS	8
BP	GO:0043281	regulation of cysteine-type endopeptidase activity involved in apoptotic process	9/216	215/18866	0.000856349	0.00574508	0.00325809	ALOX12/BIRC5/MMP9/THBS1/VEGFA/PPARG/CTSD/MDM2/S100A8	9
BP	GO:0044786	cell cycle DNA replication	5/216	65/18866	0.000888096	0.00593089	0.00336347	PCNA/RPA3/RPA1/TERF2/LIG1	5
BP	GO:0051205	protein insertion into membrane	5/216	65/18866	0.000888096	0.00593089	0.00336347	TP73/E2F1/GZMB/HSP90AA1/TP53	5
BP	GO:0006978	DNA damage response, signal transduction by p53 class mediator resulting in transcription of p21 class mediator	3/216	17/18866	0.000893948	0.00593089	0.00336347	FOXM1/MUC1/TP53	3
BP	GO:0010715	regulation of extracellular matrix disassembly	3/216	17/18866	0.000893948	0.00593089	0.00336347	FAP/DPP4/CST3	3
BP	GO:0031065	positive regulation of histone deacetylation	3/216	17/18866	0.000893948	0.00593089	0.00336347	PRKD2/VEGFA/TP53	3
BP	GO:0032695	negative regulation of interleukin-12 production	3/216	17/18866	0.000893948	0.00593089	0.00336347	C1QBP/IL10/THBS1	3
BP	GO:0090185	negative regulation of kidney development	3/216	17/18866	0.000893948	0.00593089	0.00336347	PAX8/MMP9/CTNNB1	3
BP	GO:0010742	macrophage derived foam cell differentiation	4/216	38/18866	0.00090915	0.00598441	0.00339382	PPARA/MAPK9/EP300/PPARG	4
BP	GO:0071392	cellular response to estradiol stimulus	4/216	38/18866	0.00090915	0.00598441	0.00339382	IL10/ESR1/NCOA3/ESR2	4
BP	GO:0090077	foam cell differentiation	4/216	38/18866	0.00090915	0.00598441	0.00339382	PPARA/MAPK9/EP300/PPARG	4
BP	GO:1901186	positive regulation of ERBB signaling pathway	4/216	38/18866	0.00090915	0.00598441	0.00339382	HBEGF/CBL/MMP9/ADAM17	4
BP	GO:2000403	positive regulation of lymphocyte migration	4/216	38/18866	0.00090915	0.00598441	0.00339382	APP/ADAM17/OXSR1/CCL20	4
BP	GO:0001657	ureteric bud development	6/216	98/18866	0.000921731	0.00605771	0.00343539	CAT/PAX8/RARB/VEGFA/FGF1/CTNNB1	6
BP	GO:1901568	fatty acid derivative metabolic process	8/216	175/18866	0.000939509	0.00616488	0.00349617	ALOX12/ANXA1/MAPKAPK2/GSTP1/CYP2E1/BDH2/TNFRSF1A/ACAT1	8
BP	GO:0036294	cellular response to decreased oxygen levels	9/216	218/18866	0.00094428	0.00618651	0.00350844	E2F1/EP300/CBL/NOTCH1/VEGFA/TP53/HMOX1/MDM2/RWDD3	9
BP	GO:1902108	regulation of mitochondrial membrane permeability involved in apoptotic process	5/216	66/18866	0.000952063	0.00622777	0.00353183	TP73/E2F1/CAMK2A/GZMB/TP53	5
BP	GO:0033157	regulation of intracellular protein transport	10/216	264/18866	0.000963644	0.0062937	0.00356923	TP73/E2F1/XPO1/GZMB/ERBB2/TP53/CDC42/RAN/MDM2/HRAS	10
BP	GO:0072163	mesonephric epithelium development	6/216	99/18866	0.000971983	0.00632846	0.00358893	CAT/PAX8/RARB/VEGFA/FGF1/CTNNB1	6
BP	GO:0072164	mesonephric tubule development	6/216	99/18866	0.000971983	0.00632846	0.00358893	CAT/PAX8/RARB/VEGFA/FGF1/CTNNB1	6
BP	GO:0009952	anterior/posterior pattern specification	9/216	219/18866	0.000975169	0.00632954	0.00358955	ZEB2/EP300/PAX6/NOTCH1/HOXB1/TP53/ZBTB16/CTNNB1/SKI	9
BP	GO:0050670	regulation of lymphocyte proliferation	9/216	219/18866	0.000975169	0.00632954	0.00358955	ANXA1/PRKCQ/BTK/ERBB2/IL10/HLA-DRB1/PNP/CTNNB1/IL6ST	9
BP	GO:0070661	leukocyte proliferation	11/216	313/18866	0.00100231	0.00648689	0.00367878	ANXA1/PRKCQ/BTK/ERBB2/IL10/GSTP1/TP53/HLA-DRB1/PNP/CTNNB1/IL6ST	11
BP	GO:0033683	nucleotide-excision repair, DNA incision	4/216	39/18866	0.00100405	0.00648689	0.00367878	PCNA/RPA3/RPA1/ERCC4	4
BP	GO:2000279	negative regulation of DNA biosynthetic process	4/216	39/18866	0.00100405	0.00648689	0.00367878	POT1/TP53/PPARG/TERF2	4
BP	GO:0070613	regulation of protein processing	5/216	67/18866	0.00101939	0.00656576	0.00372351	MMP14/CNTN2/SPON1/THBS1/MDM2	5
BP	GO:0072678	T cell migration	5/216	67/18866	0.00101939	0.00656576	0.00372351	APP/ADAM17/CCL26/OXSR1/CCL20	5
BP	GO:0045807	positive regulation of endocytosis	6/216	100/18866	0.00102432	0.00658735	0.00373576	INSR/CBL/VEGFA/CDC42/PPARG/B2M	6
BP	GO:0032944	regulation of mononuclear cell proliferation	9/216	221/18866	0.00103941	0.00667418	0.003785	ANXA1/PRKCQ/BTK/ERBB2/IL10/HLA-DRB1/PNP/CTNNB1/IL6ST	9
BP	GO:0042772	DNA damage response, signal transduction resulting in transcription	3/216	18/18866	0.00106372	0.00678871	0.00384995	FOXM1/MUC1/TP53	3
BP	GO:0051571	positive regulation of histone H3-K4 methylation	3/216	18/18866	0.00106372	0.00678871	0.00384995	DNMT1/KMT2A/CTNNB1	3
BP	GO:1990000	amyloid fibril formation	3/216	18/18866	0.00106372	0.00678871	0.00384995	APP/B2M/MDM2	3
BP	GO:2000641	regulation of early endosome to late endosome transport	3/216	18/18866	0.00106372	0.00678871	0.00384995	MAP2K2/MTMR2/EZR	3
BP	GO:0046330	positive regulation of JNK cascade	7/216	138/18866	0.0010687	0.00681014	0.0038621	ZEB2/APP/TRAF4/AXIN1/CDC42/GADD45A/HRAS	7
BP	GO:0019722	calcium-mediated signaling	9/216	222/18866	0.00107279	0.00682581	0.00387099	CALML3/PDK2/BTK/PTBP1/PDPK1/KDR/PDE4D/CCL20/PTPRJ	9
BP	GO:0015908	fatty acid transport	6/216	101/18866	0.00107879	0.0068277	0.00387206	PPARA/ANXA1/MAP2K6/NOS2/THBS1/PPARG	6
BP	GO:0060191	regulation of lipase activity	6/216	101/18866	0.00107879	0.0068277	0.00387206	ANXA1/RHOC/ESR1/ITK/PDPK1/HRAS	6
BP	GO:1902882	regulation of response to oxidative stress	6/216	101/18866	0.00107879	0.0068277	0.00387206	SOD2/HDAC6/IL10/MMP3/CTNNB1/SIRT3	6
BP	GO:0033673	negative regulation of kinase activity	10/216	268/18866	0.0010796	0.0068277	0.00387206	EPHB2/IGF1R/CBL/PDCD4/NF2/GSTP1/CDKN1B/PDPK1/GADD45A/PTPRJ	10
BP	GO:0051148	negative regulation of muscle cell differentiation	5/216	68/18866	0.00109019	0.00686362	0.00389243	PPARA/PDCD4/NOTCH1/DNMT1/PTBP1	5
BP	GO:0071479	cellular response to ionizing radiation	5/216	68/18866	0.00109019	0.00686362	0.00389243	XRCC6/TP53/GADD45A/MDM2/HRAS	5
BP	GO:0072577	endothelial cell apoptotic process	5/216	68/18866	0.00109019	0.00686362	0.00389243	PDCD4/IL10/THBS1/PDPK1/KDR	5
BP	GO:0048713	regulation of oligodendrocyte differentiation	4/216	40/18866	0.0011057	0.00694045	0.003936	TP73/NOTCH1/PPARG/CTNNB1	4
BP	GO:1902895	positive regulation of pri-miRNA transcription by RNA polymerase II	4/216	40/18866	0.0011057	0.00694045	0.003936	SMARCA4/IL10/TP53/PPARG	4
BP	GO:0000079	regulation of cyclin-dependent protein serine/threonine kinase activity	6/216	102/18866	0.00113545	0.0071059	0.00402983	CCNE1/CCND1/ADAM17/CDKN1B/GADD45A/CDK7	6
BP	GO:0060996	dendritic spine development	6/216	102/18866	0.00113545	0.0071059	0.00402983	HDAC6/CAMK2A/EPHB2/MAPK6/EFNA1/CDC42	6
BP	GO:0050854	regulation of antigen receptor-mediated signaling pathway	5/216	69/18866	0.00116457	0.00726125	0.00411793	PRKD2/PRKCB/EZR/PTPRJ/CYLD	5
BP	GO:1903317	regulation of protein maturation	5/216	69/18866	0.00116457	0.00726125	0.00411793	MMP14/CNTN2/SPON1/THBS1/MDM2	5
BP	GO:0030323	respiratory tube development	8/216	181/18866	0.0011672	0.00726125	0.00411793	EP300/MMP14/TRAF4/NOTCH1/VEGFA/CDC42/FGF1/CTNNB1	8
BP	GO:1905330	regulation of morphogenesis of an epithelium	8/216	181/18866	0.0011672	0.00726125	0.00411793	ALOX12/PAX8/ESR1/RAC1/VEGFA/CDC42/FGF1/CTNNB1	8
BP	GO:0045665	negative regulation of neuron differentiation	9/216	225/18866	0.00117818	0.00731871	0.00415051	TP73/EPHB2/APP/PAX6/NOTCH1/CNTN2/EFNA1/B2M/MDM2	9
BP	GO:1901890	positive regulation of cell junction assembly	6/216	103/18866	0.00119437	0.00740829	0.00420132	EPHB2/IQGAP1/RAC1/VEGFA/KDR/PTPRJ	6
BP	GO:0010466	negative regulation of peptidase activity	10/216	272/18866	0.00120674	0.00747395	0.00423856	BIRC5/APP/MMP9/THBS1/VEGFA/LPA/CST3/SERPINB5/SERPINC1/MDM2	10
BP	GO:0033574	response to testosterone	4/216	41/18866	0.00121436	0.00751005	0.00425903	CBL/HOXB13/THBS1/MTAP	4
BP	GO:0032026	response to magnesium ion	3/216	19/18866	0.00125256	0.00771215	0.00437364	CCND1/THBS1/MDM2	3
BP	GO:0034393	positive regulation of smooth muscle cell apoptotic process	3/216	19/18866	0.00125256	0.00771215	0.00437364	SOD2/PDCD4/PPARG	3
BP	GO:2000696	regulation of epithelial cell differentiation involved in kidney development	3/216	19/18866	0.00125256	0.00771215	0.00437364	PAX8/MMP9/CTNNB1	3
BP	GO:0030879	mammary gland development	7/216	142/18866	0.00126185	0.00775797	0.00439963	HK2/ARHGAP5/CCND1/ESR1/VEGFA/ERBB4/SERPINC1	7
BP	GO:0009895	negative regulation of catabolic process	11/216	323/18866	0.00129036	0.00792165	0.00449245	PPARA/E2F1/MAPKAPK2/MTMR2/PRKCG/IL10/EFNA1/NOS2/TP53/CST3/HMOX1	11
BP	GO:0002824	positive regulation of adaptive immune response based on somatic recombination of immune receptors built from immunoglobulin superfamily domains	6/216	105/18866	0.00131921	0.00807511	0.00457948	ANXA1/PRKCQ/CD1A/BTK/CD1B/B2M	6
BP	GO:0048259	regulation of receptor-mediated endocytosis	6/216	105/18866	0.00131921	0.00807511	0.00457948	INSR/CBL/MTMR2/RAC1/VEGFA/B2M	6
BP	GO:0001709	cell fate determination	4/216	42/18866	0.00133028	0.00811914	0.00460445	PAX6/NOTCH2/CDC42/CTNNB1	4
BP	GO:0019985	translesion synthesis	4/216	42/18866	0.00133028	0.00811914	0.00460445	RCHY1/PCNA/RPA3/RPA1	4
BP	GO:1904029	regulation of cyclin-dependent protein kinase activity	6/216	106/18866	0.00138525	0.00844237	0.00478776	CCNE1/CCND1/ADAM17/CDKN1B/GADD45A/CDK7	6
BP	GO:0019216	regulation of lipid metabolic process	13/216	431/18866	0.001451	0.00876525	0.00497087	PPARA/ANXA1/PDK2/KPNB1/LSS/MTMR2/CDC42/F2/PPARG/FGF1/RAN/SIRT3/TNFRSF1A	13
BP	GO:0050856	regulation of T cell receptor signaling pathway	4/216	43/18866	0.0014537	0.00876525	0.00497087	PRKD2/EZR/PTPRJ/CYLD	4
BP	GO:0048524	positive regulation of viral process	6/216	107/18866	0.00145378	0.00876525	0.00497087	EP300/SMARCA4/TOP2A/NOTCH1/PC/HLA-DRB1	6
BP	GO:0002544	chronic inflammatory response	3/216	20/18866	0.00146122	0.00876525	0.00497087	IL10/THBS1/S100A8	3
BP	GO:0022038	corpus callosum development	3/216	20/18866	0.00146122	0.00876525	0.00497087	ZEB2/EPHB2/RPGRIP1L	3
BP	GO:0031290	retinal ganglion cell axon guidance	3/216	20/18866	0.00146122	0.00876525	0.00497087	EPHB2/VEGFA/PTPRM	3
BP	GO:0051767	nitric-oxide synthase biosynthetic process	3/216	20/18866	0.00146122	0.00876525	0.00497087	MAP2K6/GSTP1/KDR	3
BP	GO:0051769	regulation of nitric-oxide synthase biosynthetic process	3/216	20/18866	0.00146122	0.00876525	0.00497087	MAP2K6/GSTP1/KDR	3
BP	GO:0060965	negative regulation of gene silencing by miRNA	3/216	20/18866	0.00146122	0.00876525	0.00497087	ESR1/TP53/PPARG	3
BP	GO:0097062	dendritic spine maintenance	3/216	20/18866	0.00146122	0.00876525	0.00497087	INSR/IGF1R/MTMR2	3
BP	GO:1900409	positive regulation of cellular response to oxidative stress	3/216	20/18866	0.00146122	0.00876525	0.00497087	HDAC6/MMP3/SIRT3	3
BP	GO:0044344	cellular response to fibroblast growth factor stimulus	7/216	146/18866	0.00148132	0.0088731	0.00503203	PRKD2/CBL/IQGAP1/THBS1/FGF1/CTNNB1/PTBP1	7
BP	GO:0010517	regulation of phospholipase activity	5/216	73/18866	0.00150012	0.00896011	0.00508137	ANXA1/ESR1/ITK/PDPK1/HRAS	5
BP	GO:0070227	lymphocyte apoptotic process	5/216	73/18866	0.00150012	0.00896011	0.00508137	PRKCQ/BTK/IL10/EFNA1/TP53	5
BP	GO:0001909	leukocyte mediated cytotoxicity	6/216	108/18866	0.00152487	0.00909498	0.00515786	GZMB/CD1A/CD1B/NOS2/F2/B2M	6
BP	GO:0044409	entry into host	7/216	147/18866	0.00154058	0.00917562	0.00520359	CTSB/CBL/DPP4/RPSA/HLA-DRB1/CTNNB1/NCAM1	7
BP	GO:2000404	regulation of T cell migration	4/216	44/18866	0.00158489	0.00942616	0.00534568	APP/ADAM17/OXSR1/CCL20	4
BP	GO:0070507	regulation of microtubule cytoskeleton organization	8/216	190/18866	0.0015892	0.00943841	0.00535262	HDAC6/XPO1/ARL2/EPHA3/RAC1/CDKN1B/CTNNB1/CYLD	8
BP	GO:0018958	phenol-containing compound metabolic process	6/216	109/18866	0.00159857	0.00945389	0.0053614	MAOB/ZEB2/CTSB/PAX8/CYP2E1/MAOA	6
BP	GO:0033138	positive regulation of peptidyl-serine phosphorylation	6/216	109/18866	0.00159857	0.00945389	0.0053614	HDAC6/PRKD2/APP/HSP90AA1/AXIN1/VEGFA	6
BP	GO:0043618	regulation of transcription from RNA polymerase II promoter in response to stress	6/216	109/18866	0.00159857	0.00945389	0.0053614	MUC1/EP300/NOTCH1/VEGFA/TP53/HMOX1	6
BP	GO:0046651	lymphocyte proliferation	10/216	283/18866	0.00162063	0.00957085	0.00542773	ANXA1/PRKCQ/BTK/ERBB2/IL10/TP53/HLA-DRB1/PNP/CTNNB1/IL6ST	10
BP	GO:0031349	positive regulation of defense response	12/216	385/18866	0.00167018	0.00982788	0.0055735	XRCC6/BTK/MUC1/CUL1/EP300/PDCD4/TGM2/PDPK1/IL6ST/S100A8/TNFRSF1A/HRAS	12
BP	GO:1901989	positive regulation of cell cycle phase transition	6/216	110/18866	0.00167495	0.00982788	0.0055735	ANXA1/APP/CCND1/ADAM17/APEX1/MDM2	6
BP	GO:0048588	developmental cell growth	9/216	237/18866	0.00168666	0.00982788	0.0055735	PPARA/HDAC6/ZEB2/APP/HSP90AA1/TNFRSF12A/IQGAP1/VEGFA/CTNNB1	9
BP	GO:0003177	pulmonary valve development	3/216	21/18866	0.00169045	0.00982788	0.0055735	NOTCH1/NOTCH2/TNFRSF1A	3
BP	GO:0006293	nucleotide-excision repair, preincision complex stabilization	3/216	21/18866	0.00169045	0.00982788	0.0055735	RPA3/RPA1/ERCC4	3
BP	GO:0006295	nucleotide-excision repair, DNA incision, 3'-to lesion	3/216	21/18866	0.00169045	0.00982788	0.0055735	RPA3/RPA1/ERCC4	3
BP	GO:0010310	regulation of hydrogen peroxide metabolic process	3/216	21/18866	0.00169045	0.00982788	0.0055735	HDAC6/RAC1/MMP3	3
BP	GO:0032288	myelin assembly	3/216	21/18866	0.00169045	0.00982788	0.0055735	DICER1/MTMR2/EPB41L3	3
BP	GO:0042276	error-prone translesion synthesis	3/216	21/18866	0.00169045	0.00982788	0.0055735	PCNA/RPA3/RPA1	3
BP	GO:0045943	positive regulation of transcription by RNA polymerase I	3/216	21/18866	0.00169045	0.00982788	0.0055735	SMARCA4/ERBB2/NCL	3
BP	GO:0090312	positive regulation of protein deacetylation	3/216	21/18866	0.00169045	0.00982788	0.0055735	PRKD2/VEGFA/TP53	3
BP	GO:0032418	lysosome localization	5/216	75/18866	0.00169228	0.00982788	0.0055735	HDAC6/BTK/CBL/PDPK1/HMOX1	5
BP	GO:0021953	central nervous system neuron differentiation	8/216	192/18866	0.00169762	0.00984529	0.00558337	ZEB2/EPHB2/HSP90AA1/PAX6/CNTN2/ERBB4/CTNNB1/B2M	8
BP	GO:0042771	intrinsic apoptotic signaling pathway in response to DNA damage by p53 class mediator	4/216	45/18866	0.00172409	0.00996122	0.00564911	TP73/MUC1/EP300/TP53	4
BP	GO:1901028	regulation of mitochondrial outer membrane permeabilization involved in apoptotic signaling pathway	4/216	45/18866	0.00172409	0.00996122	0.00564911	TP73/E2F1/GZMB/TP53	4
BP	GO:0035107	appendage morphogenesis	7/216	150/18866	0.00172949	0.00996122	0.00564911	RPGRIP1L/RARB/NOTCH1/ZBTB16/NOTCH2/CTNNB1/SKI	7
BP	GO:0035108	limb morphogenesis	7/216	150/18866	0.00172949	0.00996122	0.00564911	RPGRIP1L/RARB/NOTCH1/ZBTB16/NOTCH2/CTNNB1/SKI	7
BP	GO:0060041	retina development in camera-type eye	7/216	150/18866	0.00172949	0.00996122	0.00564911	RPGRIP1L/SMARCA4/PAX6/CLIC4/MERTK/PTPRM/SKI	7
BP	GO:0032943	mononuclear cell proliferation	10/216	286/18866	0.00175154	0.0100744	0.00571328	ANXA1/PRKCQ/BTK/ERBB2/IL10/TP53/HLA-DRB1/PNP/CTNNB1/IL6ST	10
BP	GO:2000116	regulation of cysteine-type endopeptidase activity	9/216	239/18866	0.00178634	0.0102604	0.00581879	ALOX12/BIRC5/MMP9/THBS1/VEGFA/PPARG/CTSD/MDM2/S100A8	9
BP	GO:0060193	positive regulation of lipase activity	5/216	76/18866	0.00179485	0.0102953	0.00583855	RHOC/ESR1/ITK/PDPK1/HRAS	5
BP	GO:0032886	regulation of microtubule-based process	9/216	240/18866	0.00183792	0.0105278	0.00597045	HDAC6/XPO1/ARL2/ERBB2/EPHA3/RAC1/CDKN1B/CTNNB1/CYLD	9
BP	GO:0002224	toll-like receptor signaling pathway	7/216	152/18866	0.00186512	0.0106478	0.00603848	BTK/CTSB/MAPKAPK2/IRAK4/ESR1/PDPK1/S100A8	7
BP	GO:0007219	Notch signaling pathway	8/216	195/18866	0.00187115	0.0106478	0.00603848	APP/EP300/MMP14/NOTCH1/ADAM17/CDKN1B/NOTCH2/IL6ST	8
BP	GO:0031641	regulation of myelination	4/216	46/18866	0.00187156	0.0106478	0.00603848	DICER1/MTMR2/RARB/CTNNB1	4
BP	GO:0035987	endodermal cell differentiation	4/216	46/18866	0.00187156	0.0106478	0.00603848	MMP2/MMP14/MMP9/CTNNB1	4
BP	GO:1900744	regulation of p38MAPK cascade	4/216	46/18866	0.00187156	0.0106478	0.00603848	VEGFA/GADD45A/EZR/CYLD	4
BP	GO:0060411	cardiac septum morphogenesis	5/216	77/18866	0.00190191	0.0107912	0.00611982	RARB/NOTCH1/TP53/NOTCH2/MDM2	5
BP	GO:1903201	regulation of oxidative stress-induced cell death	5/216	77/18866	0.00190191	0.0107912	0.00611982	SOD2/HDAC6/IL10/MMP3/CTNNB1	5
BP	GO:0050728	negative regulation of inflammatory response	8/216	196/18866	0.00193201	0.010924	0.00619514	PPARA/PDCD4/IL10/GSTP1/HLA-DRB1/F2/PPARG/TNFRSF1A	8
BP	GO:0002822	regulation of adaptive immune response based on somatic recombination of immune receptors built from immunoglobulin superfamily domains	7/216	153/18866	0.00193595	0.010924	0.00619514	ANXA1/PRKCQ/CD1A/BTK/CD1B/IL10/B2M	7
BP	GO:0071774	response to fibroblast growth factor	7/216	153/18866	0.00193595	0.010924	0.00619514	PRKD2/CBL/IQGAP1/THBS1/FGF1/CTNNB1/PTBP1	7
BP	GO:0035584	calcium-mediated signaling using intracellular calcium source	3/216	22/18866	0.00194095	0.010924	0.00619514	KDR/CCL20/PTPRJ	3
BP	GO:0055093	response to hyperoxia	3/216	22/18866	0.00194095	0.010924	0.00619514	CAT/POLB/PPARG	3
BP	GO:1902884	positive regulation of response to oxidative stress	3/216	22/18866	0.00194095	0.010924	0.00619514	HDAC6/MMP3/SIRT3	3
BP	GO:1903320	regulation of protein modification by small protein conjugation or removal	9/216	242/18866	0.00194465	0.0109302	0.00619863	RCHY1/MAPK9/UBE2I/HSP90AA1/PRKCG/AXIN1/SKP2/CTNNB1/RWDD3	9
BP	GO:0003279	cardiac septum development	6/216	114/18866	0.00200853	0.0112608	0.00638614	PAX8/RARB/NOTCH1/TP53/NOTCH2/MDM2	6
BP	GO:0062013	positive regulation of small molecule metabolic process	7/216	154/18866	0.00200885	0.0112608	0.00638614	PPARA/ANXA1/INSR/APP/NOS2/PPARG/FGF1	7
BP	GO:0061045	negative regulation of wound healing	5/216	78/18866	0.00201357	0.0112722	0.0063926	ALOX12/FAP/THBS1/F2/USF1	5
BP	GO:0043303	mast cell degranulation	4/216	47/18866	0.00202753	0.0113352	0.00642834	BTK/CBL/PDPK1/HMOX1	4
BP	GO:0032609	interferon-gamma production	6/216	115/18866	0.00209925	0.011705	0.00663802	C1QBP/IL10/HLA-DRB1/ITK/PDE4D/HRAS	6
BP	GO:0043620	regulation of DNA-templated transcription in response to stress	6/216	115/18866	0.00209925	0.011705	0.00663802	MUC1/EP300/NOTCH1/VEGFA/TP53/HMOX1	6
BP	GO:0006809	nitric oxide biosynthetic process	5/216	79/18866	0.00212994	0.0117977	0.00669058	INSR/HSP90AA1/IL10/RAC1/NOS2	5
BP	GO:0007492	endoderm development	5/216	79/18866	0.00212994	0.0117977	0.00669058	MMP2/MMP14/NOTCH1/MMP9/CTNNB1	5
BP	GO:0021675	nerve development	5/216	79/18866	0.00212994	0.0117977	0.00669058	EPHB2/DICER1/PRKCG/HOXB1/CTNNB1	5
BP	GO:0031016	pancreas development	5/216	79/18866	0.00212994	0.0117977	0.00669058	ANXA1/INSR/PAX6/CTNNB1/PDPK1	5
BP	GO:0042246	tissue regeneration	5/216	79/18866	0.00212994	0.0117977	0.00669058	ANXA1/NOTCH1/CDKN1B/ERBB4/IGFBP1	5
BP	GO:1901654	response to ketone	8/216	200/18866	0.0021912	0.0120516	0.00683461	MAOB/CCND1/CBL/HOXB13/PCNA/THBS1/PPARG/MTAP	8
BP	GO:0002279	mast cell activation involved in immune response	4/216	48/18866	0.00219226	0.0120516	0.00683461	BTK/CBL/PDPK1/HMOX1	4
BP	GO:0045601	regulation of endothelial cell differentiation	4/216	48/18866	0.00219226	0.0120516	0.00683461	NOTCH1/VEGFA/CTNNB1/TNFRSF1A	4
BP	GO:0032392	DNA geometric change	6/216	116/18866	0.00219303	0.0120516	0.00683461	POT1/ANXA1/XRCC6/TOP2A/RPA1/TP53	6
BP	GO:0032640	tumor necrosis factor production	6/216	116/18866	0.00219303	0.0120516	0.00683461	APP/DICER1/MAPKAPK2/IL10/GSTP1/PTPRJ	6
BP	GO:0046916	cellular transition metal ion homeostasis	6/216	116/18866	0.00219303	0.0120516	0.00683461	CUL1/APP/SLC30A9/CP/HMOX1/S100A8	6
BP	GO:0007413	axonal fasciculation	3/216	23/18866	0.00221339	0.0120686	0.00684421	EPHB2/CNTN2/EPHA3	3
BP	GO:0035162	embryonic hemopoiesis	3/216	23/18866	0.00221339	0.0120686	0.00684421	VEGFA/KMT2A/KDR	3
BP	GO:0060149	negative regulation of posttranscriptional gene silencing	3/216	23/18866	0.00221339	0.0120686	0.00684421	ESR1/TP53/PPARG	3
BP	GO:0060967	negative regulation of gene silencing by RNA	3/216	23/18866	0.00221339	0.0120686	0.00684421	ESR1/TP53/PPARG	3
BP	GO:0106030	neuron projection fasciculation	3/216	23/18866	0.00221339	0.0120686	0.00684421	EPHB2/CNTN2/EPHA3	3
BP	GO:1903798	regulation of production of miRNAs involved in gene silencing by miRNA	3/216	23/18866	0.00221339	0.0120686	0.00684421	MAP2K2/ESR1/TP53	3
BP	GO:0016358	dendrite development	9/216	247/18866	0.00223327	0.0121612	0.00689674	HDAC6/ALK/CAMK2A/EPHB2/APP/IQGAP1/MAPK6/EFNA1/CDC42	9
BP	GO:0032204	regulation of telomere maintenance	5/216	80/18866	0.00225114	0.0122426	0.0069429	POT1/PRKCQ/ERCC4/CTNNB1/TERF2	5
BP	GO:0071356	cellular response to tumor necrosis factor	10/216	297/18866	0.00230676	0.0125288	0.00710524	TNFRSF12A/TRAF4/ADAM17/THBS1/GSTP1/TP53/CCL26/TNFRSF1A/CCL20/CYLD	10
BP	GO:0002067	glandular epithelial cell differentiation	4/216	49/18866	0.002366	0.0127351	0.00722221	PAX6/RARB/NOTCH1/PDPK1	4
BP	GO:0002448	mast cell mediated immunity	4/216	49/18866	0.002366	0.0127351	0.00722221	BTK/CBL/PDPK1/HMOX1	4
BP	GO:0002673	regulation of acute inflammatory response	4/216	49/18866	0.002366	0.0127351	0.00722221	BTK/GSTP1/PPARG/IL6ST	4
BP	GO:0010712	regulation of collagen metabolic process	4/216	49/18866	0.002366	0.0127351	0.00722221	FAP/CST3/F2/PPARG	4
BP	GO:0035196	production of miRNAs involved in gene silencing by miRNA	4/216	49/18866	0.002366	0.0127351	0.00722221	MAP2K2/DICER1/ESR1/TP53	4
BP	GO:0042059	negative regulation of epidermal growth factor receptor signaling pathway	4/216	49/18866	0.002366	0.0127351	0.00722221	HBEGF/CBL/CDC42/PTPRJ	4
BP	GO:1990090	cellular response to nerve growth factor stimulus	4/216	49/18866	0.002366	0.0127351	0.00722221	E2F1/APP/CBL/PDPK1	4
BP	GO:0062012	regulation of small molecule metabolic process	13/216	456/18866	0.00237866	0.0127868	0.00725153	PPARA/ANXA1/PDK2/INSR/APP/EP300/KPNB1/LSS/NOS2/TP53/PPARG/FGF1/RAN	13
BP	GO:0007569	cell aging	6/216	118/18866	0.00239005	0.0128316	0.00727694	FOXM1/PDCD4/TP53/B2M/TERF2/HRAS	6
BP	GO:0060348	bone development	8/216	204/18866	0.002477	0.0132814	0.00753201	EP300/MMP14/RARB/TP53/NOTCH2/THPO/MMP16/SKI	8
BP	GO:0071706	tumor necrosis factor superfamily cytokine production	6/216	119/18866	0.00249342	0.0133309	0.00756012	APP/DICER1/MAPKAPK2/IL10/GSTP1/PTPRJ	6
BP	GO:1901222	regulation of NIK/NF-kappaB signaling	6/216	119/18866	0.00249342	0.0133309	0.00756012	APP/EP300/PDCD4/TRAF4/HDAC7/CYLD	6
BP	GO:0003181	atrioventricular valve morphogenesis	3/216	24/18866	0.00250839	0.0133309	0.00756012	NOTCH1/EFNA1/MDM2	3
BP	GO:0010869	regulation of receptor biosynthetic process	3/216	24/18866	0.00250839	0.0133309	0.00756012	PPARA/HDAC6/PPARG	3
BP	GO:0019883	antigen processing and presentation of endogenous antigen	3/216	24/18866	0.00250839	0.0133309	0.00756012	CD1A/CD1B/B2M	3
BP	GO:1902993	positive regulation of amyloid precursor protein catabolic process	3/216	24/18866	0.00250839	0.0133309	0.00756012	APP/SPON1/EFNA1	3
BP	GO:0045652	regulation of megakaryocyte differentiation	5/216	82/18866	0.00250849	0.0133309	0.00756012	PRKCQ/EP300/THBS1/KMT2A/THPO	5
BP	GO:0008038	neuron recognition	4/216	50/18866	0.00254898	0.0134948	0.00765304	EPHB2/APP/CNTN2/EPHA3	4
BP	GO:0045540	regulation of cholesterol biosynthetic process	4/216	50/18866	0.00254898	0.0134948	0.00765304	KPNB1/LSS/FGF1/RAN	4
BP	GO:0106118	regulation of sterol biosynthetic process	4/216	50/18866	0.00254898	0.0134948	0.00765304	KPNB1/LSS/FGF1/RAN	4
BP	GO:0002718	regulation of cytokine production involved in immune response	5/216	83/18866	0.00264488	0.0139848	0.00793096	DDX58/BTK/IL10/B2M/HMOX1	5
BP	GO:0019827	stem cell population maintenance	7/216	162/18866	0.0026714	0.0141073	0.0080004	PAX8/NOTCH1/NCOA3/NOTCH2/CTNNB1/KLF10/SKI	7
BP	GO:0034284	response to monosaccharide	8/216	207/18866	0.00270989	0.0142582	0.00808599	CAT/IGF1R/SMARCA4/RAC1/THBS1/GSTP1/CDKN1B/HLA-DRB1	8
BP	GO:1901343	negative regulation of vasculature development	8/216	207/18866	0.00270989	0.0142582	0.00808599	PDCD4/NOTCH1/DNMT1/THBS1/PPARG/CTNNB1/GADD45A/PTPRM	8
BP	GO:1900542	regulation of purine nucleotide metabolic process	6/216	121/18866	0.00271018	0.0142582	0.00808599	PPARA/PDK2/INSR/APP/EP300/NOS2	6
BP	GO:0038084	vascular endothelial growth factor signaling pathway	4/216	51/18866	0.00274145	0.0144046	0.00816902	PRKD2/VEGFB/VEGFA/KDR	4
BP	GO:0046209	nitric oxide metabolic process	5/216	84/18866	0.00278656	0.014593	0.00827582	INSR/HSP90AA1/IL10/RAC1/NOS2	5
BP	GO:0071456	cellular response to hypoxia	8/216	208/18866	0.00279121	0.014593	0.00827582	E2F1/EP300/NOTCH1/VEGFA/TP53/HMOX1/MDM2/RWDD3	8
BP	GO:0072522	purine-containing compound biosynthetic process	8/216	208/18866	0.00279121	0.014593	0.00827582	PRPS1/PDK2/ADSL/GART/NOS2/PNP/MTAP/ACAT1	8
BP	GO:1902905	positive regulation of supramolecular fiber organization	8/216	208/18866	0.00279121	0.014593	0.00827582	APP/ARL2/RHOC/NF2/RAC1/CDKN1B/CCL26/CDC42	8
BP	GO:0006690	icosanoid metabolic process	6/216	122/18866	0.00282372	0.0146319	0.0082979	ALOX12/ANXA1/MAPKAPK2/GSTP1/CYP2E1/TNFRSF1A	6
BP	GO:0021782	glial cell development	6/216	122/18866	0.00282372	0.0146319	0.0082979	APP/DICER1/CNTN2/GSTP1/S100A8/SKI	6
BP	GO:0010954	positive regulation of protein processing	3/216	25/18866	0.00282658	0.0146319	0.0082979	MMP14/CNTN2/SPON1	3
BP	GO:0048169	regulation of long-term neuronal synaptic plasticity	3/216	25/18866	0.00282658	0.0146319	0.0082979	EPHB2/APP/HRAS	3
BP	GO:0050857	positive regulation of antigen receptor-mediated signaling pathway	3/216	25/18866	0.00282658	0.0146319	0.0082979	PRKD2/PRKCB/CYLD	3
BP	GO:0050927	positive regulation of positive chemotaxis	3/216	25/18866	0.00282658	0.0146319	0.0082979	VEGFB/VEGFA/KDR	3
BP	GO:0070920	regulation of production of small RNA involved in gene silencing by RNA	3/216	25/18866	0.00282658	0.0146319	0.0082979	MAP2K2/ESR1/TP53	3
BP	GO:2000679	positive regulation of transcription regulatory region DNA binding	3/216	25/18866	0.00282658	0.0146319	0.0082979	EP300/PAX6/CTNNB1	3
BP	GO:0048872	homeostasis of number of cells	9/216	256/18866	0.00283807	0.0146733	0.00832137	ANXA1/NOTCH1/MERTK/ADAM17/POLB/VEGFA/B2M/HMOX1/CYLD	9
BP	GO:0001764	neuron migration	7/216	164/18866	0.00286062	0.0147173	0.00834631	CAMK2A/PAX6/CNTN2/RAC1/VEGFA/ERBB4/CTNNB1	7
BP	GO:0031960	response to corticosteroid	7/216	164/18866	0.00286062	0.0147173	0.00834631	MAOB/ANXA1/CCND1/PCNA/NOTCH1/IL10/GSTP1	7
BP	GO:0046661	male sex differentiation	7/216	164/18866	0.00286062	0.0147173	0.00834631	INSR/CCND1/CBL/MMP14/ESR1/CST3/CTNNB1	7
BP	GO:0098727	maintenance of cell number	7/216	164/18866	0.00286062	0.0147173	0.00834631	PAX8/NOTCH1/NCOA3/NOTCH2/CTNNB1/KLF10/SKI	7
BP	GO:0001503	ossification	12/216	412/18866	0.00291564	0.0149247	0.00846393	MMP2/CAT/MMP14/NOTCH1/HDAC7/ZBTB16/CTNNB1/CLIC1/IL6ST/KLF10/MMP16/SKI	12
BP	GO:0006970	response to osmotic stress	5/216	85/18866	0.00293366	0.0149247	0.00846393	XRCC6/AQP5/TP53/PDPK1/OXSR1	5
BP	GO:0043154	negative regulation of cysteine-type endopeptidase activity involved in apoptotic process	5/216	85/18866	0.00293366	0.0149247	0.00846393	BIRC5/MMP9/THBS1/VEGFA/MDM2	5
BP	GO:0006140	regulation of nucleotide metabolic process	6/216	123/18866	0.00294079	0.0149247	0.00846393	PPARA/PDK2/INSR/APP/EP300/NOS2	6
BP	GO:1904375	regulation of protein localization to cell periphery	6/216	123/18866	0.00294079	0.0149247	0.00846393	EPHB2/MMP14/EPHA3/PDPK1/EZR/HRAS	6
BP	GO:0001912	positive regulation of leukocyte mediated cytotoxicity	4/216	52/18866	0.00294364	0.0149247	0.00846393	CD1A/CD1B/NOS2/B2M	4
BP	GO:0003179	heart valve morphogenesis	4/216	52/18866	0.00294364	0.0149247	0.00846393	NOTCH1/EFNA1/NOTCH2/MDM2	4
BP	GO:0006301	postreplication repair	4/216	52/18866	0.00294364	0.0149247	0.00846393	RCHY1/PCNA/RPA3/RPA1	4
BP	GO:0048260	positive regulation of receptor-mediated endocytosis	4/216	52/18866	0.00294364	0.0149247	0.00846393	INSR/CBL/VEGFA/B2M	4
BP	GO:0051496	positive regulation of stress fiber assembly	4/216	52/18866	0.00294364	0.0149247	0.00846393	RHOC/NF2/RAC1/CDC42	4
BP	GO:0071622	regulation of granulocyte chemotaxis	4/216	52/18866	0.00294364	0.0149247	0.00846393	C1QBP/RAC1/DPP4/THBS1	4
BP	GO:1990089	response to nerve growth factor	4/216	52/18866	0.00294364	0.0149247	0.00846393	E2F1/APP/CBL/PDPK1	4
BP	GO:0045216	cell-cell junction organization	8/216	210/18866	0.00295957	0.0149873	0.00849944	ARL2/RHOC/NF2/VEGFA/HDAC7/CDC42/CTNNB1/EPB41L3	8
BP	GO:2001242	regulation of intrinsic apoptotic signaling pathway	7/216	166/18866	0.00305994	0.0154769	0.0087771	SOD2/MUC1/MMP9/TP53/MDM2/S100A8/CYLD	7
BP	GO:0002697	regulation of immune effector process	13/216	470/18866	0.00308217	0.0155705	0.0088302	DDX58/ANXA1/CD1A/BTK/CD1B/C1QBP/IL10/NOS2/F2/PDPK1/B2M/HMOX1/PTPRJ	13
BP	GO:0070664	negative regulation of leukocyte proliferation	5/216	86/18866	0.00308629	0.0155726	0.00883137	BTK/ERBB2/IL10/GSTP1/HLA-DRB1	5
BP	GO:1903362	regulation of cellular protein catabolic process	9/216	260/18866	0.00314536	0.0156855	0.00889541	RCHY1/XPO1/MAPK9/HSP90AA1/PRKCG/AXIN1/EFNA1/MDM2/EZR	9
BP	GO:0000731	DNA synthesis involved in DNA repair	4/216	53/18866	0.0031558	0.0156855	0.00889541	RCHY1/PCNA/RPA3/RPA1	4
BP	GO:0032210	regulation of telomere maintenance via telomerase	4/216	53/18866	0.0031558	0.0156855	0.00889541	POT1/PRKCQ/CTNNB1/TERF2	4
BP	GO:0034250	positive regulation of cellular amide metabolic process	7/216	167/18866	0.00316351	0.0156855	0.00889541	APP/C1QBP/ERBB2/EFNA1/THBS1/SIRT3/TNFRSF1A	7
BP	GO:0002068	glandular epithelial cell development	3/216	26/18866	0.00316852	0.0156855	0.00889541	PAX6/RARB/PDPK1	3
BP	GO:0003171	atrioventricular valve development	3/216	26/18866	0.00316852	0.0156855	0.00889541	NOTCH1/EFNA1/MDM2	3
BP	GO:0019430	removal of superoxide radicals	3/216	26/18866	0.00316852	0.0156855	0.00889541	SOD2/MPO/SIRT3	3
BP	GO:0022616	DNA strand elongation	3/216	26/18866	0.00316852	0.0156855	0.00889541	POT1/PCNA/LIG1	3
BP	GO:0032743	positive regulation of interleukin-2 production	3/216	26/18866	0.00316852	0.0156855	0.00889541	ANXA1/PRKD2/PDE4D	3
BP	GO:0033233	regulation of protein sumoylation	3/216	26/18866	0.00316852	0.0156855	0.00889541	UBE2I/CTNNB1/RWDD3	3
BP	GO:0050926	regulation of positive chemotaxis	3/216	26/18866	0.00316852	0.0156855	0.00889541	VEGFB/VEGFA/KDR	3
BP	GO:0060561	apoptotic process involved in morphogenesis	3/216	26/18866	0.00316852	0.0156855	0.00889541	PAX8/NOTCH1/TNFRSF1A	3
BP	GO:0060740	prostate gland epithelium morphogenesis	3/216	26/18866	0.00316852	0.0156855	0.00889541	HOXB13/NOTCH1/ESR1	3
BP	GO:0060765	regulation of androgen receptor signaling pathway	3/216	26/18866	0.00316852	0.0156855	0.00889541	HDAC6/EP300/SMARCA4	3
BP	GO:1903649	regulation of cytoplasmic transport	3/216	26/18866	0.00316852	0.0156855	0.00889541	MAP2K2/MTMR2/EZR	3
BP	GO:1904353	regulation of telomere capping	3/216	26/18866	0.00316852	0.0156855	0.00889541	PRKCQ/ERCC4/TERF2	3
BP	GO:0032479	regulation of type I interferon production	6/216	125/18866	0.00318576	0.0157337	0.00892274	DDX58/XRCC6/EP300/IL10/CTNNB1/CYLD	6
BP	GO:0043500	muscle adaptation	6/216	125/18866	0.00318576	0.0157337	0.00892274	PPARA/NOTCH1/UTRN/IL6ST/HMOX1/TNFRSF1A	6
BP	GO:0051781	positive regulation of cell division	5/216	87/18866	0.00324456	0.0159676	0.00905542	CAT/VEGFB/VEGFA/CDC42/FGF1	5
BP	GO:0055072	iron ion homeostasis	5/216	87/18866	0.00324456	0.0159676	0.00905542	CUL1/CP/B2M/HMOX1/BDH2	5
BP	GO:2001057	reactive nitrogen species metabolic process	5/216	87/18866	0.00324456	0.0159676	0.00905542	INSR/HSP90AA1/IL10/RAC1/NOS2	5
BP	GO:0045931	positive regulation of mitotic cell cycle	7/216	168/18866	0.00326973	0.0160726	0.00911497	ANXA1/INSR/APP/CCND1/ADAM17/APEX1/MDM2	7
BP	GO:0006302	double-strand break repair	9/216	262/18866	0.00330854	0.0162444	0.00921238	POT1/FOXM1/XRCC6/RPA3/DEK/RPA1/ERCC4/POLB/TP53	9
BP	GO:0006006	glucose metabolic process	8/216	214/18866	0.00331996	0.0162814	0.00923336	PPARA/HK2/PDK2/INSR/EP300/TP53/PC/USF1	8
BP	GO:0031050	dsRNA processing	4/216	54/18866	0.00337815	0.0164729	0.00934195	MAP2K2/DICER1/ESR1/TP53	4
BP	GO:0070918	production of small RNA involved in gene silencing by RNA	4/216	54/18866	0.00337815	0.0164729	0.00934195	MAP2K2/DICER1/ESR1/TP53	4
BP	GO:2000179	positive regulation of neural precursor cell proliferation	4/216	54/18866	0.00337815	0.0164729	0.00934195	PAX6/NOTCH1/VEGFA/CTNNB1	4
BP	GO:0038095	Fc-epsilon receptor signaling pathway	7/216	169/18866	0.00337865	0.0164729	0.00934195	PRKCQ/MAPK9/BTK/CUL1/RAC1/ITK/PDPK1	7
BP	GO:0051100	negative regulation of binding	7/216	169/18866	0.00337865	0.0164729	0.00934195	PPARA/E2F1/EIF2S1/IL10/ERCC4/B2M/HMOX1	7
BP	GO:0009798	axis specification	5/216	88/18866	0.0034086	0.0165996	0.0094138	PAX6/NOTCH1/NOTCH2/CTNNB1/SKI	5
BP	GO:0048285	organelle fission	13/216	476/18866	0.00343164	0.0166924	0.00946645	BIRC5/CCNE1/INSR/KPNB1/MKI67/TOP2A/ERCC4/CDKN1B/PRKCB/CDC42/RAN/KDR/TUBG1	13
BP	GO:0017015	regulation of transforming growth factor beta receptor signaling pathway	6/216	127/18866	0.00344565	0.0167025	0.00947214	EP300/ADAM17/THBS1/TP53/PDPK1/SKI	6
BP	GO:0032606	type I interferon production	6/216	127/18866	0.00344565	0.0167025	0.00947214	DDX58/XRCC6/EP300/IL10/CTNNB1/CYLD	6
BP	GO:0051053	negative regulation of DNA metabolic process	6/216	127/18866	0.00344565	0.0167025	0.00947214	POT1/ERCC4/TP53/KMT2A/PPARG/TERF2	6
BP	GO:2000241	regulation of reproductive process	7/216	170/18866	0.00349032	0.0168995	0.00958386	INSR/C1QBP/NOTCH1/ESR1/VEGFA/CDKN1B/CTNNB1	7
BP	GO:0048668	collateral sprouting	3/216	27/18866	0.00353477	0.017036	0.00966129	HDAC6/ZEB2/APP	3
BP	GO:1900120	regulation of receptor binding	3/216	27/18866	0.00353477	0.017036	0.00966129	IL10/MMP9/B2M	3
BP	GO:1903319	positive regulation of protein maturation	3/216	27/18866	0.00353477	0.017036	0.00966129	MMP14/CNTN2/SPON1	3
BP	GO:1904357	negative regulation of telomere maintenance via telomere lengthening	3/216	27/18866	0.00353477	0.017036	0.00966129	POT1/ERCC4/TERF2	3
BP	GO:0031330	negative regulation of cellular catabolic process	9/216	265/18866	0.00356575	0.0171655	0.00973476	E2F1/MAPKAPK2/MTMR2/PRKCG/IL10/EFNA1/TP53/CST3/HMOX1	9
BP	GO:0051302	regulation of cell division	7/216	171/18866	0.00360479	0.0172838	0.00980182	CAT/PAX6/VEGFB/VEGFA/NCOA3/CDC42/FGF1	7
BP	GO:0001706	endoderm formation	4/216	55/18866	0.00361092	0.0172838	0.00980182	MMP2/MMP14/MMP9/CTNNB1	4
BP	GO:0002931	response to ischemia	4/216	55/18866	0.00361092	0.0172838	0.00980182	HK2/CAMK2A/MAP2K6/TP53	4
BP	GO:0016233	telomere capping	4/216	55/18866	0.00361092	0.0172838	0.00980182	POT1/PRKCQ/ERCC4/TERF2	4
BP	GO:0097345	mitochondrial outer membrane permeabilization	4/216	55/18866	0.00361092	0.0172838	0.00980182	TP73/E2F1/GZMB/TP53	4
BP	GO:0002460	adaptive immune response based on somatic recombination of immune receptors built from immunoglobulin superfamily domains	11/216	370/18866	0.00369694	0.0176753	0.0100239	ANXA1/PRKCQ/CD1A/BTK/CD1B/C1QBP/IL10/ADAM17/HLA-DRB1/B2M/HRAS	11
BP	GO:0002576	platelet degranulation	6/216	129/18866	0.00372101	0.0177298	0.0100547	APP/ALB/VWF/VEGFB/THBS1/VEGFA	6
BP	GO:0071482	cellular response to light stimulus	6/216	129/18866	0.00372101	0.0177298	0.0100547	EIF2S1/EP300/PCNA/ERCC4/TP53/MDM2	6
BP	GO:1903844	regulation of cellular response to transforming growth factor beta stimulus	6/216	129/18866	0.00372101	0.0177298	0.0100547	EP300/ADAM17/THBS1/TP53/PDPK1/SKI	6
BP	GO:0043470	regulation of carbohydrate catabolic process	5/216	90/18866	0.00375443	0.0178687	0.0101335	PPARA/INSR/APP/EP300/TP53	5
BP	GO:0009416	response to light stimulus	10/216	319/18866	0.00383972	0.0181997	0.0103212	CAT/EIF2S1/APP/CCND1/EP300/PCNA/ERCC4/TP53/USF1/MDM2	10
BP	GO:0033209	tumor necrosis factor-mediated signaling pathway	7/216	173/18866	0.00384227	0.0181997	0.0103212	TNFRSF12A/TRAF4/ADAM17/GSTP1/TP53/TNFRSF1A/CYLD	7
BP	GO:0099173	postsynapse organization	7/216	173/18866	0.00384227	0.0181997	0.0103212	HDAC6/EPHB2/INSR/IGF1R/MTMR2/EFNA1/CDC42	7
BP	GO:0010665	regulation of cardiac muscle cell apoptotic process	4/216	56/18866	0.00385435	0.0181997	0.0103212	CAMK2A/PAX8/TP53/PDPK1	4
BP	GO:0031295	T cell costimulation	4/216	56/18866	0.00385435	0.0181997	0.0103212	RAC1/DPP4/CDC42/PDPK1	4
BP	GO:0060688	regulation of morphogenesis of a branching structure	4/216	56/18866	0.00385435	0.0181997	0.0103212	PAX8/ESR1/VEGFA/CTNNB1	4
BP	GO:0090183	regulation of kidney development	4/216	56/18866	0.00385435	0.0181997	0.0103212	PAX8/MMP9/VEGFA/CTNNB1	4
BP	GO:0051051	negative regulation of transport	13/216	483/18866	0.00387945	0.0182901	0.0103725	MAOB/ANXA1/EPHB2/MTMR2/NOTCH1/EPHA3/RAC1/MMP9/THBS1/PRKCB/HMOX1/OXSR1/TNFRSF1A	13
BP	GO:0019693	ribose phosphate metabolic process	12/216	427/18866	0.00388235	0.0182901	0.0103725	PPARA/PRPS1/HK2/PDK2/INSR/APP/EP300/ADSL/GART/RAN/PDE4D/ACAT1	12
BP	GO:0007163	establishment or maintenance of cell polarity	8/216	220/18866	0.00392346	0.0182901	0.0103725	RPGRIP1L/RHOC/HSP90AA1/PAX6/CLIC4/RAC1/CDC42/WEE1	8
BP	GO:0034612	response to tumor necrosis factor	10/216	320/18866	0.00392495	0.0182901	0.0103725	TNFRSF12A/TRAF4/ADAM17/THBS1/GSTP1/TP53/CCL26/TNFRSF1A/CCL20/CYLD	10
BP	GO:0001916	positive regulation of T cell mediated cytotoxicity	3/216	28/18866	0.00392585	0.0182901	0.0103725	CD1A/CD1B/B2M	3
BP	GO:0010818	T cell chemotaxis	3/216	28/18866	0.00392585	0.0182901	0.0103725	ADAM17/CCL26/OXSR1	3
BP	GO:0030194	positive regulation of blood coagulation	3/216	28/18866	0.00392585	0.0182901	0.0103725	THBS1/F2/USF1	3
BP	GO:0045686	negative regulation of glial cell differentiation	3/216	28/18866	0.00392585	0.0182901	0.0103725	NOTCH1/F2/CTNNB1	3
BP	GO:0071450	cellular response to oxygen radical	3/216	28/18866	0.00392585	0.0182901	0.0103725	SOD2/MPO/SIRT3	3
BP	GO:0071451	cellular response to superoxide	3/216	28/18866	0.00392585	0.0182901	0.0103725	SOD2/MPO/SIRT3	3
BP	GO:1900048	positive regulation of hemostasis	3/216	28/18866	0.00392585	0.0182901	0.0103725	THBS1/F2/USF1	3
BP	GO:1905063	regulation of vascular associated smooth muscle cell differentiation	3/216	28/18866	0.00392585	0.0182901	0.0103725	SOD2/PDCD4/DNMT1	3
BP	GO:0031348	negative regulation of defense response	9/216	269/18866	0.00393286	0.0182988	0.0103775	PPARA/C1QBP/PDCD4/IL10/GSTP1/HLA-DRB1/F2/PPARG/TNFRSF1A	9
BP	GO:0033273	response to vitamin	5/216	91/18866	0.00393645	0.0182988	0.0103775	CAT/CCND1/GSTP1/PPARG/MDM2	5
BP	GO:0000280	nuclear division	12/216	428/18866	0.00395501	0.0183648	0.0104148	BIRC5/CCNE1/INSR/KPNB1/MKI67/TOP2A/ERCC4/CDKN1B/PRKCB/CDC42/RAN/TUBG1	12
BP	GO:0045667	regulation of osteoblast differentiation	6/216	131/18866	0.00401237	0.0186105	0.0105542	NOTCH1/HDAC7/CTNNB1/CLIC1/IL6ST/SKI	6
BP	GO:0030520	intracellular estrogen receptor signaling pathway	4/216	57/18866	0.00410866	0.019015	0.0107836	ESR1/AXIN1/ESR2/SKP2	4
BP	GO:0046148	pigment biosynthetic process	4/216	57/18866	0.00410866	0.019015	0.0107836	PRPS1/ZEB2/HMBS/GART	4
BP	GO:0001101	response to acid chemical	6/216	132/18866	0.00416423	0.0192297	0.0109054	MMP2/PCNA/DNMT1/GSTP1/VEGFA/CDKN1B	6
BP	GO:0006282	regulation of DNA repair	6/216	132/18866	0.00416423	0.0192297	0.0109054	POT1/FOXM1/PCNA/DEK/PRKCG/TERF2	6
BP	GO:0051235	maintenance of location	10/216	324/18866	0.00428098	0.0197471	0.0111988	PPARA/HK2/ARL2/ALB/IL10/F2/PPARG/PDPK1/S100A8/PDE4D	10
BP	GO:0061097	regulation of protein tyrosine kinase activity	5/216	93/18866	0.00431931	0.0197903	0.0112233	APP/HBEGF/CBL/ADAM17/EFNA1	5
BP	GO:1903035	negative regulation of response to wounding	5/216	93/18866	0.00431931	0.0197903	0.0112233	ALOX12/FAP/THBS1/F2/USF1	5
BP	GO:2000117	negative regulation of cysteine-type endopeptidase activity	5/216	93/18866	0.00431931	0.0197903	0.0112233	BIRC5/MMP9/THBS1/VEGFA/MDM2	5
BP	GO:0001773	myeloid dendritic cell activation	3/216	29/18866	0.00434225	0.0197903	0.0112233	CAMK4/IL10/NOTCH2	3
BP	GO:0006294	nucleotide-excision repair, preincision complex assembly	3/216	29/18866	0.00434225	0.0197903	0.0112233	RPA3/RPA1/CDK7	3
BP	GO:0007263	nitric oxide mediated signal transduction	3/216	29/18866	0.00434225	0.0197903	0.0112233	NOS2/THBS1/VEGFA	3
BP	GO:0036296	response to increased oxygen levels	3/216	29/18866	0.00434225	0.0197903	0.0112233	CAT/POLB/PPARG	3
BP	GO:0045577	regulation of B cell differentiation	3/216	29/18866	0.00434225	0.0197903	0.0112233	BTK/MMP14/CYLD	3
BP	GO:0050820	positive regulation of coagulation	3/216	29/18866	0.00434225	0.0197903	0.0112233	THBS1/F2/USF1	3
BP	GO:0051569	regulation of histone H3-K4 methylation	3/216	29/18866	0.00434225	0.0197903	0.0112233	DNMT1/KMT2A/CTNNB1	3
BP	GO:2000108	positive regulation of leukocyte apoptotic process	3/216	29/18866	0.00434225	0.0197903	0.0112233	ANXA1/IL10/TP53	3
BP	GO:0030324	lung development	7/216	177/18866	0.0043527	0.0198164	0.0112381	EP300/MMP14/NOTCH1/VEGFA/CDC42/FGF1/CTNNB1	7
BP	GO:0002886	regulation of myeloid leukocyte mediated immunity	4/216	58/18866	0.00437408	0.0198276	0.0112444	DDX58/BTK/PDPK1/HMOX1	4
BP	GO:0010662	regulation of striated muscle cell apoptotic process	4/216	58/18866	0.00437408	0.0198276	0.0112444	CAMK2A/PAX8/TP53/PDPK1	4
BP	GO:0031294	lymphocyte costimulation	4/216	58/18866	0.00437408	0.0198276	0.0112444	RAC1/DPP4/CDC42/PDPK1	4
BP	GO:1903749	positive regulation of establishment of protein localization to mitochondrion	4/216	58/18866	0.00437408	0.0198276	0.0112444	TP73/E2F1/GZMB/TP53	4
BP	GO:0002791	regulation of peptide secretion	11/216	381/18866	0.00459887	0.020824	0.0118095	ANXA1/ARL2/PAX8/IL10/RAC1/DPP4/NOS2/HLA-DRB1/SIRT3/S100A8/EZR	11
BP	GO:0048469	cell maturation	7/216	179/18866	0.00462638	0.020926	0.0118674	BTK/APP/HOXB13/CNTN2/VEGFA/PPARG/CTNNB1	7
BP	GO:0001658	branching involved in ureteric bud morphogenesis	4/216	59/18866	0.00465081	0.0209687	0.0118916	PAX8/VEGFA/FGF1/CTNNB1	4
BP	GO:0010659	cardiac muscle cell apoptotic process	4/216	59/18866	0.00465081	0.0209687	0.0118916	CAMK2A/PAX8/TP53/PDPK1	4
BP	GO:0048008	platelet-derived growth factor receptor signaling pathway	4/216	59/18866	0.00465081	0.0209687	0.0118916	CBL/IQGAP1/VEGFA/PTPRJ	4
BP	GO:0006898	receptor-mediated endocytosis	10/216	328/18866	0.00466205	0.0209742	0.0118947	INSR/ALB/CBL/HSP90AA1/MTMR2/CNTN2/RAC1/VEGFA/B2M/EZR	10
BP	GO:0042113	B cell activation	10/216	328/18866	0.00466205	0.0209742	0.0118947	BTK/EP300/MMP14/IL10/ADAM17/TP53/PRKCB/NOTCH2/PTPRJ/CYLD	10
BP	GO:0097194	execution phase of apoptosis	5/216	95/18866	0.00472801	0.0212482	0.0120501	DICER1/KPNB1/FAP/TOP2A/TP53	5
BP	GO:0034504	protein localization to nucleus	9/216	277/18866	0.00475553	0.0213417	0.0121031	XPO1/ARL2/KPNB1/NF2/TP53/ZBTB16/F2/RAN/MDM2	9
BP	GO:0000303	response to superoxide	3/216	30/18866	0.00478444	0.0213417	0.0121031	SOD2/MPO/SIRT3	3
BP	GO:0010586	miRNA metabolic process	3/216	30/18866	0.00478444	0.0213417	0.0121031	DICER1/RAN/HRAS	3
BP	GO:0030511	positive regulation of transforming growth factor beta receptor signaling pathway	3/216	30/18866	0.00478444	0.0213417	0.0121031	EP300/ADAM17/THBS1	3
BP	GO:0031116	positive regulation of microtubule polymerization	3/216	30/18866	0.00478444	0.0213417	0.0121031	ARL2/RAC1/CDKN1B	3
BP	GO:1903846	positive regulation of cellular response to transforming growth factor beta stimulus	3/216	30/18866	0.00478444	0.0213417	0.0121031	EP300/ADAM17/THBS1	3
BP	GO:1904837	beta-catenin-TCF complex assembly	3/216	30/18866	0.00478444	0.0213417	0.0121031	EP300/SMARCA4/CTNNB1	3
BP	GO:0045165	cell fate commitment	9/216	278/18866	0.00486712	0.0216874	0.0122991	PAX6/NOTCH1/TP53/ERBB4/NOTCH2/CDC42/PPARG/CTNNB1/CYLD	9
BP	GO:0048736	appendage development	7/216	181/18866	0.00491286	0.0218448	0.0123884	RPGRIP1L/RARB/NOTCH1/ZBTB16/NOTCH2/CTNNB1/SKI	7
BP	GO:0060173	limb development	7/216	181/18866	0.00491286	0.0218448	0.0123884	RPGRIP1L/RARB/NOTCH1/ZBTB16/NOTCH2/CTNNB1/SKI	7
BP	GO:0030865	cortical cytoskeleton organization	4/216	60/18866	0.00493909	0.0219061	0.0124232	RHOC/RAC1/EZR/EPB41L3	4
BP	GO:0097755	positive regulation of blood vessel diameter	4/216	60/18866	0.00493909	0.0219061	0.0124232	SOD2/ALOX12/PTPRM/HMOX1	4
BP	GO:0006303	double-strand break repair via nonhomologous end joining	5/216	96/18866	0.00494234	0.0219061	0.0124232	POT1/XRCC6/DEK/ERCC4/POLB	5
BP	GO:0007548	sex differentiation	9/216	280/18866	0.00509641	0.0225652	0.012797	INSR/CCND1/CBL/MMP14/ESR1/MERTK/VEGFA/CST3/CTNNB1	9
BP	GO:0051495	positive regulation of cytoskeleton organization	8/216	230/18866	0.00511382	0.0226184	0.0128271	ARL2/RHOC/NF2/RAC1/CDKN1B/CCL26/CDC42/HRAS	8
BP	GO:0036473	cell death in response to oxidative stress	5/216	97/18866	0.00516347	0.0227533	0.0129037	SOD2/HDAC6/IL10/MMP3/CTNNB1	5
BP	GO:1990823	response to leukemia inhibitory factor	5/216	97/18866	0.00516347	0.0227533	0.0129037	HK2/PAX6/CACYBP/MYNN/NCL	5
BP	GO:1990830	cellular response to leukemia inhibitory factor	5/216	97/18866	0.00516347	0.0227533	0.0129037	HK2/PAX6/CACYBP/MYNN/NCL	5
BP	GO:0002705	positive regulation of leukocyte mediated immunity	6/216	138/18866	0.00516619	0.0227533	0.0129037	DDX58/CD1A/BTK/CD1B/NOS2/B2M	6
BP	GO:0010658	striated muscle cell apoptotic process	4/216	61/18866	0.00523911	0.0227533	0.0129037	CAMK2A/PAX8/TP53/PDPK1	4
BP	GO:0031343	positive regulation of cell killing	4/216	61/18866	0.00523911	0.0227533	0.0129037	CD1A/CD1B/NOS2/B2M	4
BP	GO:0045576	mast cell activation	4/216	61/18866	0.00523911	0.0227533	0.0129037	BTK/CBL/PDPK1/HMOX1	4
BP	GO:0090342	regulation of cell aging	4/216	61/18866	0.00523911	0.0227533	0.0129037	FOXM1/TP53/B2M/TERF2	4
BP	GO:1902110	positive regulation of mitochondrial membrane permeability involved in apoptotic process	4/216	61/18866	0.00523911	0.0227533	0.0129037	TP73/E2F1/GZMB/TP53	4
BP	GO:1903078	positive regulation of protein localization to plasma membrane	4/216	61/18866	0.00523911	0.0227533	0.0129037	EPHB2/EPHA3/PDPK1/EZR	4
BP	GO:1903902	positive regulation of viral life cycle	4/216	61/18866	0.00523911	0.0227533	0.0129037	TOP2A/NOTCH1/PC/HLA-DRB1	4
BP	GO:0048738	cardiac muscle tissue development	8/216	231/18866	0.00524654	0.0227533	0.0129037	PPARA/TP73/CACYBP/RARB/NOTCH1/VEGFA/ERBB4/CDC42	8
BP	GO:0000305	response to oxygen radical	3/216	31/18866	0.00525286	0.0227533	0.0129037	SOD2/MPO/SIRT3	3
BP	GO:0006356	regulation of transcription by RNA polymerase I	3/216	31/18866	0.00525286	0.0227533	0.0129037	SMARCA4/ERBB2/NCL	3
BP	GO:0021772	olfactory bulb development	3/216	31/18866	0.00525286	0.0227533	0.0129037	RPGRIP1L/ERBB4/SKI	3
BP	GO:0034368	protein-lipid complex remodeling	3/216	31/18866	0.00525286	0.0227533	0.0129037	MPO/ALB/LPA	3
BP	GO:0034369	plasma lipoprotein particle remodeling	3/216	31/18866	0.00525286	0.0227533	0.0129037	MPO/ALB/LPA	3
BP	GO:0045737	positive regulation of cyclin-dependent protein serine/threonine kinase activity	3/216	31/18866	0.00525286	0.0227533	0.0129037	CCND1/ADAM17/CDKN1B	3
BP	GO:0060325	face morphogenesis	3/216	31/18866	0.00525286	0.0227533	0.0129037	MMP2/EP300/SKI	3
BP	GO:1902253	regulation of intrinsic apoptotic signaling pathway by p53 class mediator	3/216	31/18866	0.00525286	0.0227533	0.0129037	MUC1/TP53/MDM2	3
BP	GO:0014706	striated muscle tissue development	11/216	389/18866	0.00535853	0.0231871	0.0131497	PPARA/TP73/EP300/CACYBP/RARB/NOTCH1/VEGFA/ERBB4/CDC42/CTNNB1/SKI	11
BP	GO:0002695	negative regulation of leukocyte activation	7/216	184/18866	0.00536736	0.0232014	0.0131578	ANXA1/BTK/ERBB2/IL10/MERTK/HLA-DRB1/HMOX1	7
BP	GO:2001234	negative regulation of apoptotic signaling pathway	8/216	233/18866	0.00551989	0.0233224	0.0132264	SOD2/MUC1/MMP9/THBS1/GSTP1/CTNNB1/HMOX1/MDM2	8
BP	GO:0001865	NK T cell differentiation	2/216	10/18866	0.00552684	0.0233224	0.0132264	ZBTB16/ITK	2
BP	GO:0003183	mitral valve morphogenesis	2/216	10/18866	0.00552684	0.0233224	0.0132264	NOTCH1/EFNA1	2
BP	GO:0006188	IMP biosynthetic process	2/216	10/18866	0.00552684	0.0233224	0.0132264	ADSL/GART	2
BP	GO:0006971	hypotonic response	2/216	10/18866	0.00552684	0.0233224	0.0132264	AQP5/OXSR1	2
BP	GO:0007440	foregut morphogenesis	2/216	10/18866	0.00552684	0.0233224	0.0132264	NOTCH1/CTNNB1	2
BP	GO:0009113	purine nucleobase biosynthetic process	2/216	10/18866	0.00552684	0.0233224	0.0132264	PRPS1/GART	2
BP	GO:0010749	regulation of nitric oxide mediated signal transduction	2/216	10/18866	0.00552684	0.0233224	0.0132264	THBS1/VEGFA	2
BP	GO:0010887	negative regulation of cholesterol storage	2/216	10/18866	0.00552684	0.0233224	0.0132264	PPARA/PPARG	2
BP	GO:0019614	catechol-containing compound catabolic process	2/216	10/18866	0.00552684	0.0233224	0.0132264	MAOB/MAOA	2
BP	GO:0030953	astral microtubule organization	2/216	10/18866	0.00552684	0.0233224	0.0132264	KPNB1/EZR	2
BP	GO:0031848	protection from non-homologous end joining at telomere	2/216	10/18866	0.00552684	0.0233224	0.0132264	ERCC4/TERF2	2
BP	GO:0042424	catecholamine catabolic process	2/216	10/18866	0.00552684	0.0233224	0.0132264	MAOB/MAOA	2
BP	GO:0051541	elastin metabolic process	2/216	10/18866	0.00552684	0.0233224	0.0132264	HBEGF/CST3	2
BP	GO:0051901	positive regulation of mitochondrial depolarization	2/216	10/18866	0.00552684	0.0233224	0.0132264	ALOX12/KDR	2
BP	GO:0060068	vagina development	2/216	10/18866	0.00552684	0.0233224	0.0132264	ESR1/MERTK	2
BP	GO:0099612	protein localization to axon	2/216	10/18866	0.00552684	0.0233224	0.0132264	CNTN2/EPB41L3	2
BP	GO:1901725	regulation of histone deacetylase activity	2/216	10/18866	0.00552684	0.0233224	0.0132264	PRKD2/VEGFA	2
BP	GO:1901838	positive regulation of transcription of nucleolar large rRNA by RNA polymerase I	2/216	10/18866	0.00552684	0.0233224	0.0132264	SMARCA4/NCL	2
BP	GO:1990535	neuron projection maintenance	2/216	10/18866	0.00552684	0.0233224	0.0132264	INSR/APP	2
BP	GO:2000048	negative regulation of cell-cell adhesion mediated by cadherin	2/216	10/18866	0.00552684	0.0233224	0.0132264	NOTCH1/VEGFA	2
BP	GO:0072655	establishment of protein localization to mitochondrion	6/216	140/18866	0.00553644	0.0233224	0.0132264	TP73/HK2/E2F1/GZMB/HSP90AA1/TP53	6
BP	GO:0010518	positive regulation of phospholipase activity	4/216	62/18866	0.0055511	0.0233224	0.0132264	ESR1/ITK/PDPK1/HRAS	4
BP	GO:0010803	regulation of tumor necrosis factor-mediated signaling pathway	4/216	62/18866	0.0055511	0.0233224	0.0132264	ADAM17/GSTP1/TNFRSF1A/CYLD	4
BP	GO:0032233	positive regulation of actin filament bundle assembly	4/216	62/18866	0.0055511	0.0233224	0.0132264	RHOC/NF2/RAC1/CDC42	4
BP	GO:0048857	neural nucleus development	4/216	62/18866	0.0055511	0.0233224	0.0132264	MAOB/CNP/HOXB1/CDC42	4
BP	GO:0060997	dendritic spine morphogenesis	4/216	62/18866	0.0055511	0.0233224	0.0132264	HDAC6/EPHB2/EFNA1/CDC42	4
BP	GO:2000351	regulation of endothelial cell apoptotic process	4/216	62/18866	0.0055511	0.0233224	0.0132264	PDCD4/THBS1/PDPK1/KDR	4
BP	GO:0051817	modulation of process of other organism involved in symbiotic interaction	5/216	99/18866	0.0056266	0.023616	0.0133929	INSR/EP300/SMARCA4/KPNB1/PC	5
BP	GO:0008584	male gonad development	6/216	141/18866	0.00572867	0.0239335	0.0135729	INSR/CCND1/CBL/MMP14/ESR1/CST3	6
BP	GO:1903322	positive regulation of protein modification by small protein conjugation or removal	6/216	141/18866	0.00572867	0.0239335	0.0135729	RCHY1/MAPK9/UBE2I/AXIN1/SKP2/RWDD3	6
BP	GO:0003176	aortic valve development	3/216	32/18866	0.00574792	0.0239335	0.0135729	NOTCH1/EFNA1/TNFRSF1A	3
BP	GO:0010743	regulation of macrophage derived foam cell differentiation	3/216	32/18866	0.00574792	0.0239335	0.0135729	PPARA/MAPK9/PPARG	3
BP	GO:0034367	protein-containing complex remodeling	3/216	32/18866	0.00574792	0.0239335	0.0135729	MPO/ALB/LPA	3
BP	GO:0042168	heme metabolic process	3/216	32/18866	0.00574792	0.0239335	0.0135729	HMBS/HMOX1/BDH2	3
BP	GO:0042744	hydrogen peroxide catabolic process	3/216	32/18866	0.00574792	0.0239335	0.0135729	MPO/CAT/PRDX6	3
BP	GO:0060317	cardiac epithelial to mesenchymal transition	3/216	32/18866	0.00574792	0.0239335	0.0135729	PDCD4/NOTCH1/EFNA1	3
BP	GO:0071695	anatomical structure maturation	8/216	235/18866	0.00580397	0.0241429	0.0136917	MMP2/BTK/APP/HOXB13/CNTN2/VEGFA/PPARG/CTNNB1	8
BP	GO:0140014	mitotic nuclear division	9/216	286/18866	0.00583489	0.0242475	0.013751	BIRC5/INSR/KPNB1/MKI67/CDKN1B/PRKCB/CDC42/RAN/TUBG1	9
BP	GO:0030219	megakaryocyte differentiation	5/216	100/18866	0.00586883	0.0243188	0.0137914	PRKCQ/EP300/THBS1/KMT2A/THPO	5
BP	GO:0046530	photoreceptor cell differentiation	4/216	63/18866	0.00587525	0.0243188	0.0137914	RPGRIP1L/PAX6/NOTCH1/VEGFA	4
BP	GO:0046635	positive regulation of alpha-beta T cell activation	4/216	63/18866	0.00587525	0.0243188	0.0137914	ANXA1/PRKCQ/ZBTB16/PNP	4
BP	GO:1902686	mitochondrial outer membrane permeabilization involved in programmed cell death	4/216	63/18866	0.00587525	0.0243188	0.0137914	TP73/E2F1/GZMB/TP53	4
BP	GO:0031346	positive regulation of cell projection organization	11/216	394/18866	0.00588159	0.024321	0.0137927	ZEB2/ALK/EP300/TNFRSF12A/IQGAP1/EPHA3/RAC1/MAPK6/VEGFA/CDC42/HRAS	11
BP	GO:0046546	development of primary male sexual characteristics	6/216	142/18866	0.00592574	0.0244794	0.0138825	INSR/CCND1/CBL/MMP14/ESR1/CST3	6
BP	GO:0032637	interleukin-8 production	5/216	101/18866	0.00611831	0.0252501	0.0143196	DDX58/ANXA1/PRKD2/IL10/NOS2	5
BP	GO:0008286	insulin receptor signaling pathway	6/216	143/18866	0.0061277	0.025264	0.0143275	PRKCQ/PDK2/INSR/IGF1R/PRKCB/IGFBP1	6
BP	GO:0007369	gastrulation	7/216	189/18866	0.00619408	0.0255126	0.0144684	MMP2/MMP14/NF2/IL10/MMP9/TP53/CTNNB1	7
BP	GO:0002066	columnar/cuboidal epithelial cell development	4/216	64/18866	0.00621178	0.0255353	0.0144813	PAX6/RARB/PDPK1/IL6ST	4
BP	GO:2000401	regulation of lymphocyte migration	4/216	64/18866	0.00621178	0.0255353	0.0144813	APP/ADAM17/OXSR1/CCL20	4
BP	GO:0002861	regulation of inflammatory response to antigenic stimulus	3/216	33/18866	0.00627001	0.0255492	0.0144892	BTK/IL10/HLA-DRB1	3
BP	GO:0009303	rRNA transcription	3/216	33/18866	0.00627001	0.0255492	0.0144892	SMARCA4/TP53/NCL	3
BP	GO:0021988	olfactory lobe development	3/216	33/18866	0.00627001	0.0255492	0.0144892	RPGRIP1L/ERBB4/SKI	3
BP	GO:0044319	wound healing, spreading of cells	3/216	33/18866	0.00627001	0.0255492	0.0144892	HBEGF/RHOC/ADAM17	3
BP	GO:0045920	negative regulation of exocytosis	3/216	33/18866	0.00627001	0.0255492	0.0144892	ANXA1/NOTCH1/HMOX1	3
BP	GO:0061311	cell surface receptor signaling pathway involved in heart development	3/216	33/18866	0.00627001	0.0255492	0.0144892	NOTCH1/NOTCH2/CTNNB1	3
BP	GO:0090022	regulation of neutrophil chemotaxis	3/216	33/18866	0.00627001	0.0255492	0.0144892	C1QBP/RAC1/DPP4	3
BP	GO:0090505	epiboly involved in wound healing	3/216	33/18866	0.00627001	0.0255492	0.0144892	HBEGF/RHOC/ADAM17	3
BP	GO:1902003	regulation of amyloid-beta formation	3/216	33/18866	0.00627001	0.0255492	0.0144892	APP/SPON1/EFNA1	3
BP	GO:0002218	activation of innate immune response	6/216	144/18866	0.00633464	0.0257375	0.014596	XRCC6/MUC1/CUL1/EP300/PDPK1/HRAS	6
BP	GO:0046434	organophosphate catabolic process	6/216	144/18866	0.00633464	0.0257375	0.014596	CNP/PRDX6/MTMR2/PNP/PDE4D/ACAT1	6
BP	GO:0070585	protein localization to mitochondrion	6/216	144/18866	0.00633464	0.0257375	0.014596	TP73/HK2/E2F1/GZMB/HSP90AA1/TP53	6
BP	GO:0030308	negative regulation of cell growth	7/216	190/18866	0.00637023	0.0258271	0.0146468	PPARA/SMARCA4/TP53/CDKN1B/ESR2/PPARG/PTPRJ	7
BP	GO:0043502	regulation of muscle adaptation	5/216	102/18866	0.00637516	0.0258271	0.0146468	PPARA/NOTCH1/UTRN/IL6ST/TNFRSF1A	5
BP	GO:1903076	regulation of protein localization to plasma membrane	5/216	102/18866	0.00637516	0.0258271	0.0146468	EPHB2/MMP14/EPHA3/PDPK1/EZR	5
BP	GO:1903311	regulation of mRNA metabolic process	10/216	344/18866	0.00646095	0.0261494	0.0148296	E2F1/XPO1/PRDX6/C1QBP/MAPKAPK2/SRSF1/PTBP1/NCL/APEX1/IGF2BP3	10
BP	GO:0019932	second-messenger-mediated signaling	12/216	456/18866	0.00647696	0.0261889	0.014852	CALML3/PDK2/BTK/NOS2/THBS1/VEGFA/PTBP1/PDPK1/KDR/PDE4D/CCL20/PTPRJ	12
BP	GO:0071322	cellular response to carbohydrate stimulus	6/216	145/18866	0.00654662	0.0263756	0.0149579	IGF1R/SMARCA4/RAC1/MAP2K6/HLA-DRB1/PRKCB	6
BP	GO:0035794	positive regulation of mitochondrial membrane permeability	4/216	65/18866	0.00656087	0.0263756	0.0149579	TP73/E2F1/GZMB/TP53	4
BP	GO:0048247	lymphocyte chemotaxis	4/216	65/18866	0.00656087	0.0263756	0.0149579	ADAM17/CCL26/OXSR1/CCL20	4
BP	GO:0048645	animal organ formation	4/216	65/18866	0.00656087	0.0263756	0.0149579	PAX8/NOTCH1/FGF1/CTNNB1	4
BP	GO:0060675	ureteric bud morphogenesis	4/216	65/18866	0.00656087	0.0263756	0.0149579	PAX8/VEGFA/FGF1/CTNNB1	4
BP	GO:0090181	regulation of cholesterol metabolic process	4/216	65/18866	0.00656087	0.0263756	0.0149579	KPNB1/LSS/FGF1/RAN	4
BP	GO:0009150	purine ribonucleotide metabolic process	11/216	401/18866	0.00668061	0.0265701	0.0150682	PPARA/HK2/PDK2/INSR/APP/EP300/ADSL/GART/RAN/PDE4D/ACAT1	11
BP	GO:0003174	mitral valve development	2/216	11/18866	0.00670431	0.0265701	0.0150682	NOTCH1/EFNA1	2
BP	GO:0003263	cardioblast proliferation	2/216	11/18866	0.00670431	0.0265701	0.0150682	NOTCH1/CTNNB1	2
BP	GO:0003264	regulation of cardioblast proliferation	2/216	11/18866	0.00670431	0.0265701	0.0150682	NOTCH1/CTNNB1	2
BP	GO:0009950	dorsal/ventral axis specification	2/216	11/18866	0.00670431	0.0265701	0.0150682	PAX6/CTNNB1	2
BP	GO:0033483	gas homeostasis	2/216	11/18866	0.00670431	0.0265701	0.0150682	SOD2/GSTP1	2
BP	GO:0042135	neurotransmitter catabolic process	2/216	11/18866	0.00670431	0.0265701	0.0150682	MAOB/MAOA	2
BP	GO:0045899	positive regulation of RNA polymerase II transcription preinitiation complex assembly	2/216	11/18866	0.00670431	0.0265701	0.0150682	ESR1/TP53	2
BP	GO:0046950	cellular ketone body metabolic process	2/216	11/18866	0.00670431	0.0265701	0.0150682	BDH2/ACAT1	2
BP	GO:0060947	cardiac vascular smooth muscle cell differentiation	2/216	11/18866	0.00670431	0.0265701	0.0150682	NOTCH1/VEGFA	2
BP	GO:0061314	Notch signaling involved in heart development	2/216	11/18866	0.00670431	0.0265701	0.0150682	NOTCH1/NOTCH2	2
BP	GO:0071281	cellular response to iron ion	2/216	11/18866	0.00670431	0.0265701	0.0150682	B2M/HMOX1	2
BP	GO:0090657	telomeric loop disassembly	2/216	11/18866	0.00670431	0.0265701	0.0150682	POT1/TERF2	2
BP	GO:1901033	positive regulation of response to reactive oxygen species	2/216	11/18866	0.00670431	0.0265701	0.0150682	HDAC6/SIRT3	2
BP	GO:1903800	positive regulation of production of miRNAs involved in gene silencing by miRNA	2/216	11/18866	0.00670431	0.0265701	0.0150682	MAP2K2/TP53	2
BP	GO:0009156	ribonucleoside monophosphate biosynthetic process	3/216	34/18866	0.00681949	0.0268238	0.015212	PRPS1/ADSL/GART	3
BP	GO:0018149	peptide cross-linking	3/216	34/18866	0.00681949	0.0268238	0.015212	ANXA1/THBS1/TGM2	3
BP	GO:0031112	positive regulation of microtubule polymerization or depolymerization	3/216	34/18866	0.00681949	0.0268238	0.015212	ARL2/RAC1/CDKN1B	3
BP	GO:0032148	activation of protein kinase B activity	3/216	34/18866	0.00681949	0.0268238	0.015212	INSR/FGF1/PDPK1	3
BP	GO:0032212	positive regulation of telomere maintenance via telomerase	3/216	34/18866	0.00681949	0.0268238	0.015212	POT1/PRKCQ/CTNNB1	3
BP	GO:0042759	long-chain fatty acid biosynthetic process	3/216	34/18866	0.00681949	0.0268238	0.015212	ALOX12/GSTP1/CYP2E1	3
BP	GO:0070232	regulation of T cell apoptotic process	3/216	34/18866	0.00681949	0.0268238	0.015212	PRKCQ/EFNA1/TP53	3
BP	GO:0090504	epiboly	3/216	34/18866	0.00681949	0.0268238	0.015212	HBEGF/RHOC/ADAM17	3
BP	GO:0000726	non-recombinational repair	5/216	104/18866	0.00691139	0.0270522	0.0153416	POT1/XRCC6/DEK/ERCC4/POLB	5
BP	GO:0002367	cytokine production involved in immune response	5/216	104/18866	0.00691139	0.0270522	0.0153416	DDX58/BTK/IL10/B2M/HMOX1	5
BP	GO:0009116	nucleoside metabolic process	5/216	104/18866	0.00691139	0.0270522	0.0153416	PRPS1/NT5C3A/PNP/RAN/MTAP	5
BP	GO:0032649	regulation of interferon-gamma production	5/216	104/18866	0.00691139	0.0270522	0.0153416	C1QBP/IL10/HLA-DRB1/PDE4D/HRAS	5
BP	GO:0006360	transcription by RNA polymerase I	4/216	66/18866	0.00692273	0.0270522	0.0153416	SMARCA4/ERBB2/NCL/CDK7	4
BP	GO:0050922	negative regulation of chemotaxis	4/216	66/18866	0.00692273	0.0270522	0.0153416	NOTCH1/DPP4/THBS1/GSTP1	4
BP	GO:0072171	mesonephric tubule morphogenesis	4/216	66/18866	0.00692273	0.0270522	0.0153416	PAX8/VEGFA/FGF1/CTNNB1	4
BP	GO:0051384	response to glucocorticoid	6/216	147/18866	0.00698596	0.0272739	0.0154673	MAOB/ANXA1/CCND1/PCNA/IL10/GSTP1	6
BP	GO:0046578	regulation of Ras protein signal transduction	7/216	194/18866	0.00711235	0.0277415	0.0157325	FOXM1/EPHB2/CBL/NOTCH1/RAC1/NOTCH2/HRAS	7
BP	GO:0032970	regulation of actin filament-based process	11/216	405/18866	0.00717403	0.027956	0.0158542	RHOC/NF2/IQGAP1/EPHA3/RAC1/CCL26/NOTCH2/CDC42/CAPG/PDE4D/HRAS	11
BP	GO:0031532	actin cytoskeleton reorganization	5/216	105/18866	0.007191	0.0279962	0.0158769	ANXA1/NOTCH2/CDC42/EZR/HRAS	5
BP	GO:2001251	negative regulation of chromosome organization	6/216	148/18866	0.00721347	0.0280576	0.0159117	POT1/TOP2A/DNMT1/ERCC4/TERF2/SKI	6
BP	GO:0031647	regulation of protein stability	9/216	296/18866	0.0072464	0.0281596	0.0159696	HDAC6/EP300/HSP90AA1/LSS/NF2/EFNA1/TP53/MDM2/CDK7	9
BP	GO:0009166	nucleotide catabolic process	4/216	67/18866	0.00729754	0.0282536	0.0160229	CNP/PNP/PDE4D/ACAT1	4
BP	GO:0045670	regulation of osteoclast differentiation	4/216	67/18866	0.00729754	0.0282536	0.0160229	CAMK4/NOTCH2/CTNNB1/KLF10	4
BP	GO:0050918	positive chemotaxis	4/216	67/18866	0.00729754	0.0282536	0.0160229	VEGFB/VEGFA/KDR/PTPRJ	4
BP	GO:1905710	positive regulation of membrane permeability	4/216	67/18866	0.00729754	0.0282536	0.0160229	TP73/E2F1/GZMB/TP53	4
BP	GO:0000083	regulation of transcription involved in G1/S transition of mitotic cell cycle	3/216	35/18866	0.00739672	0.0284015	0.0161068	E2F1/CCNE1/PCNA	3
BP	GO:0001914	regulation of T cell mediated cytotoxicity	3/216	35/18866	0.00739672	0.0284015	0.0161068	CD1A/CD1B/B2M	3
BP	GO:0030262	apoptotic nuclear changes	3/216	35/18866	0.00739672	0.0284015	0.0161068	DICER1/KPNB1/TOP2A	3
BP	GO:0032633	interleukin-4 production	3/216	35/18866	0.00739672	0.0284015	0.0161068	PRKCQ/HLA-DRB1/ITK	3
BP	GO:0042462	eye photoreceptor cell development	3/216	35/18866	0.00739672	0.0284015	0.0161068	RPGRIP1L/PAX6/VEGFA	3
BP	GO:0070306	lens fiber cell differentiation	3/216	35/18866	0.00739672	0.0284015	0.0161068	ZEB2/NF2/CDKN1B	3
BP	GO:0098751	bone cell development	3/216	35/18866	0.00739672	0.0284015	0.0161068	EP300/NOTCH2/THPO	3
BP	GO:0110111	negative regulation of animal organ morphogenesis	3/216	35/18866	0.00739672	0.0284015	0.0161068	PAX8/NOTCH1/CTNNB1	3
BP	GO:1904031	positive regulation of cyclin-dependent protein kinase activity	3/216	35/18866	0.00739672	0.0284015	0.0161068	CCND1/ADAM17/CDKN1B	3
BP	GO:0043524	negative regulation of neuron apoptotic process	6/216	149/18866	0.00744629	0.0285396	0.0161851	SOD2/PRKCG/IL10/PDPK1/HMOX1/HRAS	6
BP	GO:1903364	positive regulation of cellular protein catabolic process	6/216	149/18866	0.00744629	0.0285396	0.0161851	RCHY1/MAPK9/HSP90AA1/AXIN1/MDM2/EZR	6
BP	GO:0014812	muscle cell migration	5/216	106/18866	0.00747842	0.0285843	0.0162105	ANXA1/IQGAP1/GSTP1/APEX1/MDM2	5
BP	GO:0019395	fatty acid oxidation	5/216	106/18866	0.00747842	0.0285843	0.0162105	PPARA/ALOX12/PPARG/BDH2/ACAT1	5
BP	GO:0034446	substrate adhesion-dependent cell spreading	5/216	106/18866	0.00747842	0.0285843	0.0162105	C1QBP/RAC1/MERTK/EFNA1/CDC42	5
BP	GO:0007565	female pregnancy	7/216	196/18866	0.00750659	0.0286659	0.0162567	MMP2/CTSB/C1QBP/ESR1/MMP9/VEGFA/CST3	7
BP	GO:0045580	regulation of T cell differentiation	6/216	150/18866	0.00768449	0.0291954	0.016557	ANXA1/CAMK4/ERBB2/ZBTB16/PNP/CYLD	6
BP	GO:0002753	cytoplasmic pattern recognition receptor signaling pathway	4/216	68/18866	0.0076855	0.0291954	0.016557	DDX58/C1QBP/MAP2K6/CYLD	4
BP	GO:0010812	negative regulation of cell-substrate adhesion	4/216	68/18866	0.0076855	0.0291954	0.016557	MMP14/NF2/NOTCH1/THBS1	4
BP	GO:0045428	regulation of nitric oxide biosynthetic process	4/216	68/18866	0.0076855	0.0291954	0.016557	INSR/HSP90AA1/IL10/RAC1	4
BP	GO:1904377	positive regulation of protein localization to cell periphery	4/216	68/18866	0.0076855	0.0291954	0.016557	EPHB2/EPHA3/PDPK1/EZR	4
BP	GO:0048638	regulation of developmental growth	10/216	353/18866	0.00768702	0.0291954	0.016557	PPARA/TP73/INSR/APP/TNFRSF12A/NOTCH1/VEGFA/CDKN1B/ERBB4/EZR	10
BP	GO:0060537	muscle tissue development	11/216	409/18866	0.00769551	0.0292011	0.0165603	PPARA/TP73/EP300/CACYBP/RARB/NOTCH1/VEGFA/ERBB4/CDC42/CTNNB1/SKI	11
BP	GO:0006310	DNA recombination	9/216	299/18866	0.00771703	0.0292563	0.0165916	XRCC6/RPA3/TOP2A/IL10/RPA1/ERCC4/POLB/APEX1/TERF2	9
BP	GO:0010596	negative regulation of endothelial cell migration	5/216	107/18866	0.00777374	0.0294181	0.0166833	NOTCH1/THBS1/PPARG/GADD45A/PTPRM	5
BP	GO:0034404	nucleobase-containing small molecule biosynthetic process	5/216	107/18866	0.00777374	0.0294181	0.0166833	CNP/PNP/PDE4D/MTAP/ACAT1	5
BP	GO:0051095	regulation of helicase activity	2/216	12/18866	0.00798484	0.029745	0.0168687	POT1/TP53	2
BP	GO:0051549	positive regulation of keratinocyte migration	2/216	12/18866	0.00798484	0.029745	0.0168687	HBEGF/MMP9	2
BP	GO:0060442	branching involved in prostate gland morphogenesis	2/216	12/18866	0.00798484	0.029745	0.0168687	HOXB13/ESR1	2
BP	GO:0070243	regulation of thymocyte apoptotic process	2/216	12/18866	0.00798484	0.029745	0.0168687	EFNA1/TP53	2
BP	GO:0070278	extracellular matrix constituent secretion	2/216	12/18866	0.00798484	0.029745	0.0168687	NOTCH1/TNFRSF1A	2
BP	GO:0072015	glomerular visceral epithelial cell development	2/216	12/18866	0.00798484	0.029745	0.0168687	IQGAP1/NOTCH2	2
BP	GO:0072017	distal tubule development	2/216	12/18866	0.00798484	0.029745	0.0168687	PAX8/NOTCH1	2
BP	GO:0090154	positive regulation of sphingolipid biosynthetic process	2/216	12/18866	0.00798484	0.029745	0.0168687	SIRT3/TNFRSF1A	2
BP	GO:0150065	regulation of deacetylase activity	2/216	12/18866	0.00798484	0.029745	0.0168687	PRKD2/VEGFA	2
BP	GO:1902224	ketone body metabolic process	2/216	12/18866	0.00798484	0.029745	0.0168687	BDH2/ACAT1	2
BP	GO:1904181	positive regulation of membrane depolarization	2/216	12/18866	0.00798484	0.029745	0.0168687	ALOX12/KDR	2
BP	GO:2000304	positive regulation of ceramide biosynthetic process	2/216	12/18866	0.00798484	0.029745	0.0168687	SIRT3/TNFRSF1A	2
BP	GO:0001569	branching involved in blood vessel morphogenesis	3/216	36/18866	0.008002	0.029745	0.0168687	VEGFA/CTNNB1/KDR	3
BP	GO:0003230	cardiac atrium development	3/216	36/18866	0.008002	0.029745	0.0168687	NOTCH1/NOTCH2/MDM2	3
BP	GO:0009595	detection of biotic stimulus	3/216	36/18866	0.008002	0.029745	0.0168687	FAP/HLA-DRB1/PTPRJ	3
BP	GO:0010092	specification of animal organ identity	3/216	36/18866	0.008002	0.029745	0.0168687	PAX8/FGF1/CTNNB1	3
BP	GO:0010543	regulation of platelet activation	3/216	36/18866	0.008002	0.029745	0.0168687	ALOX12/PRKCQ/F2	3
BP	GO:0021955	central nervous system neuron axonogenesis	3/216	36/18866	0.008002	0.029745	0.0168687	ZEB2/EPHB2/HSP90AA1	3
BP	GO:0032205	negative regulation of telomere maintenance	3/216	36/18866	0.008002	0.029745	0.0168687	POT1/ERCC4/TERF2	3
BP	GO:0060323	head morphogenesis	3/216	36/18866	0.008002	0.029745	0.0168687	MMP2/EP300/SKI	3
BP	GO:0032508	DNA duplex unwinding	5/216	108/18866	0.00807709	0.0299975	0.0170119	POT1/ANXA1/XRCC6/TOP2A/RPA1	5
BP	GO:0008203	cholesterol metabolic process	6/216	153/18866	0.00843205	0.0312881	0.0177438	CAT/APP/KPNB1/LSS/FGF1/RAN	6
BP	GO:0001756	somitogenesis	4/216	70/18866	0.00850159	0.0315183	0.0178743	ZEB2/EP300/NOTCH1/TP53	4
BP	GO:0007178	transmembrane receptor protein serine/threonine kinase signaling pathway	10/216	359/18866	0.00859937	0.0318183	0.0180445	EP300/CBL/PDCD4/NOTCH1/ADAM17/THBS1/TP53/NOTCH2/PDPK1/SKI	10
BP	GO:0006921	cellular component disassembly involved in execution phase of apoptosis	3/216	37/18866	0.00863564	0.0318183	0.0180445	DICER1/KPNB1/TOP2A	3
BP	GO:0010614	negative regulation of cardiac muscle hypertrophy	3/216	37/18866	0.00863564	0.0318183	0.0180445	PPARA/NOTCH1/TNFRSF1A	3
BP	GO:0045730	respiratory burst	3/216	37/18866	0.00863564	0.0318183	0.0180445	MPO/INSR/RAC1	3
BP	GO:0060969	negative regulation of gene silencing	3/216	37/18866	0.00863564	0.0318183	0.0180445	ESR1/TP53/PPARG	3
BP	GO:0070897	transcription preinitiation complex assembly	3/216	37/18866	0.00863564	0.0318183	0.0180445	SMARCA4/ESR1/TP53	3
BP	GO:1904358	positive regulation of telomere maintenance via telomere lengthening	3/216	37/18866	0.00863564	0.0318183	0.0180445	POT1/PRKCQ/CTNNB1	3
BP	GO:0009259	ribonucleotide metabolic process	11/216	416/18866	0.00867881	0.0319434	0.0181155	PPARA/HK2/PDK2/INSR/APP/EP300/ADSL/GART/RAN/PDE4D/ACAT1	11
BP	GO:0002262	myeloid cell homeostasis	6/216	154/18866	0.00869245	0.0319434	0.0181155	ANXA1/MERTK/ADAM17/VEGFA/B2M/HMOX1	6
BP	GO:0051250	negative regulation of lymphocyte activation	6/216	154/18866	0.00869245	0.0319434	0.0181155	ANXA1/BTK/ERBB2/IL10/MERTK/HLA-DRB1	6
BP	GO:0032680	regulation of tumor necrosis factor production	5/216	110/18866	0.00870825	0.0319455	0.0181166	DICER1/MAPKAPK2/IL10/GSTP1/PTPRJ	5
BP	GO:0090100	positive regulation of transmembrane receptor protein serine/threonine kinase signaling pathway	5/216	110/18866	0.00870825	0.0319455	0.0181166	EP300/NOTCH1/ADAM17/THBS1/NOTCH2	5
BP	GO:0032956	regulation of actin cytoskeleton organization	10/216	360/18866	0.00875919	0.0321043	0.0182067	RHOC/NF2/IQGAP1/EPHA3/RAC1/CCL26/NOTCH2/CDC42/CAPG/HRAS	10
BP	GO:0007179	transforming growth factor beta receptor signaling pathway	7/216	202/18866	0.00878652	0.0321763	0.0182475	EP300/CBL/ADAM17/THBS1/TP53/PDPK1/SKI	7
BP	GO:0014823	response to activity	4/216	71/18866	0.00893007	0.0326165	0.0184972	CAT/ADSL/CBL/IL10	4
BP	GO:0033627	cell adhesion mediated by integrin	4/216	71/18866	0.00893007	0.0326165	0.0184972	MUC1/ADAM17/EFNA1/DPP4	4
BP	GO:0046579	positive regulation of Ras protein signal transduction	4/216	71/18866	0.00893007	0.0326165	0.0184972	NOTCH1/RAC1/NOTCH2/HRAS	4
BP	GO:0034440	lipid oxidation	5/216	111/18866	0.00903627	0.032947	0.0186846	PPARA/ALOX12/PPARG/BDH2/ACAT1	5
BP	GO:0051149	positive regulation of muscle cell differentiation	5/216	111/18866	0.00903627	0.032947	0.0186846	SOD2/MMP14/CDC42/CTNNB1/MDM2	5
BP	GO:0019318	hexose metabolic process	8/216	254/18866	0.00908995	0.0330565	0.0187467	PPARA/HK2/PDK2/INSR/EP300/TP53/PC/USF1	8
BP	GO:0090092	regulation of transmembrane receptor protein serine/threonine kinase signaling pathway	8/216	254/18866	0.00908995	0.0330565	0.0187467	EP300/NOTCH1/ADAM17/THBS1/TP53/NOTCH2/PDPK1/SKI	8
BP	GO:2000027	regulation of animal organ morphogenesis	8/216	254/18866	0.00908995	0.0330565	0.0187467	PAX8/NOTCH1/ESR1/RAC1/VEGFA/CDC42/FGF1/CTNNB1	8
BP	GO:0043687	post-translational protein modification	10/216	363/18866	0.00925239	0.0330796	0.0187598	CUL1/APP/ALB/FOLH1/ZBTB16/CP/CST3/SKP2/SERPINC1/IGFBP1	10
BP	GO:0003156	regulation of animal organ formation	3/216	38/18866	0.00929791	0.0330796	0.0187598	NOTCH1/FGF1/CTNNB1	3
BP	GO:0030224	monocyte differentiation	3/216	38/18866	0.00929791	0.0330796	0.0187598	VEGFA/HLA-DRB1/PPARG	3
BP	GO:0032094	response to food	3/216	38/18866	0.00929791	0.0330796	0.0187598	PPARA/MPO/PRKCG	3
BP	GO:0032689	negative regulation of interferon-gamma production	3/216	38/18866	0.00929791	0.0330796	0.0187598	C1QBP/IL10/HLA-DRB1	3
BP	GO:0042769	DNA damage response, detection of DNA damage	3/216	38/18866	0.00929791	0.0330796	0.0187598	PCNA/RPA3/RPA1	3
BP	GO:0045923	positive regulation of fatty acid metabolic process	3/216	38/18866	0.00929791	0.0330796	0.0187598	PPARA/ANXA1/PPARG	3
BP	GO:0071276	cellular response to cadmium ion	3/216	38/18866	0.00929791	0.0330796	0.0187598	MAPK9/MMP9/HMOX1	3
BP	GO:1900026	positive regulation of substrate adhesion-dependent cell spreading	3/216	38/18866	0.00929791	0.0330796	0.0187598	C1QBP/RAC1/CDC42	3
BP	GO:1903131	mononuclear cell differentiation	3/216	38/18866	0.00929791	0.0330796	0.0187598	VEGFA/HLA-DRB1/PPARG	3
BP	GO:2000144	positive regulation of DNA-templated transcription, initiation	3/216	38/18866	0.00929791	0.0330796	0.0187598	ESR1/TP53/CTNNB1	3
BP	GO:0000722	telomere maintenance via recombination	2/216	13/18866	0.00936591	0.0330796	0.0187598	ERCC4/TERF2	2
BP	GO:0002674	negative regulation of acute inflammatory response	2/216	13/18866	0.00936591	0.0330796	0.0187598	GSTP1/PPARG	2
BP	GO:0003161	cardiac conduction system development	2/216	13/18866	0.00936591	0.0330796	0.0187598	NOTCH1/CDC42	2
BP	GO:0003337	mesenchymal to epithelial transition involved in metanephros morphogenesis	2/216	13/18866	0.00936591	0.0330796	0.0187598	PAX8/CTNNB1	2
BP	GO:0009650	UV protection	2/216	13/18866	0.00936591	0.0330796	0.0187598	CAT/ERCC4	2
BP	GO:0010745	negative regulation of macrophage derived foam cell differentiation	2/216	13/18866	0.00936591	0.0330796	0.0187598	PPARA/PPARG	2
BP	GO:0019336	phenol-containing compound catabolic process	2/216	13/18866	0.00936591	0.0330796	0.0187598	MAOB/MAOA	2
BP	GO:0032530	regulation of microvillus organization	2/216	13/18866	0.00936591	0.0330796	0.0187598	RAP1GAP/EZR	2
BP	GO:0032536	regulation of cell projection size	2/216	13/18866	0.00936591	0.0330796	0.0187598	CNTN2/EZR	2
BP	GO:0033235	positive regulation of protein sumoylation	2/216	13/18866	0.00936591	0.0330796	0.0187598	UBE2I/RWDD3	2
BP	GO:0045579	positive regulation of B cell differentiation	2/216	13/18866	0.00936591	0.0330796	0.0187598	BTK/MMP14	2
BP	GO:0045741	positive regulation of epidermal growth factor-activated receptor activity	2/216	13/18866	0.00936591	0.0330796	0.0187598	HBEGF/ADAM17	2
BP	GO:0046040	IMP metabolic process	2/216	13/18866	0.00936591	0.0330796	0.0187598	ADSL/GART	2
BP	GO:0046415	urate metabolic process	2/216	13/18866	0.00936591	0.0330796	0.0187598	PRPS1/PNP	2
BP	GO:0048505	regulation of timing of cell differentiation	2/216	13/18866	0.00936591	0.0330796	0.0187598	PAX6/NOTCH1	2
BP	GO:0048711	positive regulation of astrocyte differentiation	2/216	13/18866	0.00936591	0.0330796	0.0187598	NOTCH1/IL6ST	2
BP	GO:0048715	negative regulation of oligodendrocyte differentiation	2/216	13/18866	0.00936591	0.0330796	0.0187598	NOTCH1/CTNNB1	2
BP	GO:0071287	cellular response to manganese ion	2/216	13/18866	0.00936591	0.0330796	0.0187598	EIF2S1/APP	2
BP	GO:0072182	regulation of nephron tubule epithelial cell differentiation	2/216	13/18866	0.00936591	0.0330796	0.0187598	PAX8/CTNNB1	2
BP	GO:0072310	glomerular epithelial cell development	2/216	13/18866	0.00936591	0.0330796	0.0187598	IQGAP1/NOTCH2	2
BP	GO:0090042	tubulin deacetylation	2/216	13/18866	0.00936591	0.0330796	0.0187598	HDAC6/EP300	2
BP	GO:0090677	reversible differentiation	2/216	13/18866	0.00936591	0.0330796	0.0187598	SOD2/DNMT1	2
BP	GO:1903651	positive regulation of cytoplasmic transport	2/216	13/18866	0.00936591	0.0330796	0.0187598	MTMR2/EZR	2
BP	GO:0061515	myeloid cell development	4/216	72/18866	0.00937241	0.0330796	0.0187598	APP/EP300/NOTCH2/THPO	4
BP	GO:0035966	response to topologically incorrect protein	7/216	205/18866	0.00948346	0.0334434	0.0189661	HDAC6/EIF2S1/CCND1/EP300/HSP90AA1/THBS1/IGFBP1	7
BP	GO:0010770	positive regulation of cell morphogenesis involved in differentiation	6/216	157/18866	0.00950822	0.0335025	0.0189996	ZEB2/C1QBP/TNFRSF12A/RAC1/VEGFA/CDC42	6
BP	GO:0010769	regulation of cell morphogenesis involved in differentiation	9/216	310/18866	0.00964481	0.0339553	0.0192564	ZEB2/EPHB2/C1QBP/TNFRSF12A/CNTN2/RAC1/EFNA1/VEGFA/CDC42	9
BP	GO:0030072	peptide hormone secretion	8/216	257/18866	0.00971483	0.0340689	0.0193209	ANXA1/ARL2/PAX8/RAC1/DPP4/NOS2/HLA-DRB1/SIRT3	8
BP	GO:0002223	stimulatory C-type lectin receptor signaling pathway	5/216	113/18866	0.00971773	0.0340689	0.0193209	MUC1/CUL1/EP300/PDPK1/HRAS	5
BP	GO:0035821	modulation of process of other organism	5/216	113/18866	0.00971773	0.0340689	0.0193209	INSR/EP300/SMARCA4/KPNB1/PC	5
BP	GO:0048024	regulation of mRNA splicing, via spliceosome	5/216	113/18866	0.00971773	0.0340689	0.0193209	PRDX6/C1QBP/SRSF1/PTBP1/NCL	5
BP	GO:1903555	regulation of tumor necrosis factor superfamily cytokine production	5/216	113/18866	0.00971773	0.0340689	0.0193209	DICER1/MAPKAPK2/IL10/GSTP1/PTPRJ	5
BP	GO:0035051	cardiocyte differentiation	6/216	158/18866	0.00979189	0.0342716	0.0194358	PPARA/CACYBP/PDCD4/RARB/NOTCH1/VEGFA	6
BP	GO:0050729	positive regulation of inflammatory response	6/216	158/18866	0.00979189	0.0342716	0.0194358	BTK/PDCD4/TGM2/IL6ST/S100A8/TNFRSF1A	6
BP	GO:0010611	regulation of cardiac muscle hypertrophy	4/216	73/18866	0.00982878	0.0342862	0.0194441	PPARA/NOTCH1/IL6ST/TNFRSF1A	4
BP	GO:0072078	nephron tubule morphogenesis	4/216	73/18866	0.00982878	0.0342862	0.0194441	PAX8/VEGFA/FGF1/CTNNB1	4
BP	GO:1901292	nucleoside phosphate catabolic process	4/216	73/18866	0.00982878	0.0342862	0.0194441	CNP/PNP/PDE4D/ACAT1	4
BP	GO:1903747	regulation of establishment of protein localization to mitochondrion	4/216	73/18866	0.00982878	0.0342862	0.0194441	TP73/E2F1/GZMB/TP53	4
BP	GO:0046890	regulation of lipid biosynthetic process	7/216	207/18866	0.00997004	0.034615	0.0196305	ANXA1/KPNB1/LSS/FGF1/RAN/SIRT3/TNFRSF1A	7
BP	GO:0006778	porphyrin-containing compound metabolic process	3/216	39/18866	0.00998907	0.034615	0.0196305	HMBS/HMOX1/BDH2	3
BP	GO:0014741	negative regulation of muscle hypertrophy	3/216	39/18866	0.00998907	0.034615	0.0196305	PPARA/NOTCH1/TNFRSF1A	3
BP	GO:0033146	regulation of intracellular estrogen receptor signaling pathway	3/216	39/18866	0.00998907	0.034615	0.0196305	ESR1/AXIN1/SKP2	3
BP	GO:0034205	amyloid-beta formation	3/216	39/18866	0.00998907	0.034615	0.0196305	APP/SPON1/EFNA1	3
BP	GO:0045022	early endosome to late endosome transport	3/216	39/18866	0.00998907	0.034615	0.0196305	MAP2K2/MTMR2/EZR	3
BP	GO:0046329	negative regulation of JNK cascade	3/216	39/18866	0.00998907	0.034615	0.0196305	PDCD4/GSTP1/CYLD	3
BP	GO:2000249	regulation of actin cytoskeleton reorganization	3/216	39/18866	0.00998907	0.034615	0.0196305	NOTCH2/CDC42/HRAS	3
BP	GO:0043200	response to amino acid	5/216	114/18866	0.0100714	0.0348714	0.0197759	MMP2/PCNA/DNMT1/GSTP1/CDKN1B	5
BP	GO:0032481	positive regulation of type I interferon production	4/216	74/18866	0.0102993	0.0356313	0.0202069	DDX58/XRCC6/EP300/CTNNB1	4
BP	GO:0007611	learning or memory	8/216	260/18866	0.0103712	0.0358502	0.020331	EPHB2/INSR/CAMK4/APP/EP300/PRKCG/CNTN2/B2M	8
BP	GO:0046879	hormone secretion	9/216	314/18866	0.0104293	0.0359775	0.0204032	ANXA1/BTK/ARL2/PAX8/RAC1/DPP4/NOS2/HLA-DRB1/SIRT3	9
BP	GO:0006096	glycolytic process	5/216	115/18866	0.0104337	0.0359775	0.0204032	PPARA/HK2/INSR/APP/EP300	5
BP	GO:0031623	receptor internalization	5/216	115/18866	0.0104337	0.0359775	0.0204032	INSR/MTMR2/CNTN2/VEGFA/EZR	5
BP	GO:0009612	response to mechanical stimulus	7/216	209/18866	0.0104746	0.0360887	0.0204663	MPO/MMP14/RAC1/THBS1/PPARG/GADD45A/TNFRSF1A	7
BP	GO:0040036	regulation of fibroblast growth factor receptor signaling pathway	3/216	40/18866	0.0107093	0.0365249	0.0207137	PRKD2/THBS1/CTNNB1	3
BP	GO:1902742	apoptotic process involved in development	3/216	40/18866	0.0107093	0.0365249	0.0207137	PAX8/NOTCH1/TNFRSF1A	3
BP	GO:1902991	regulation of amyloid precursor protein catabolic process	3/216	40/18866	0.0107093	0.0365249	0.0207137	APP/SPON1/EFNA1	3
BP	GO:0001910	regulation of leukocyte mediated cytotoxicity	4/216	75/18866	0.0107842	0.0365249	0.0207137	CD1A/CD1B/NOS2/B2M	4
BP	GO:0006695	cholesterol biosynthetic process	4/216	75/18866	0.0107842	0.0365249	0.0207137	KPNB1/LSS/FGF1/RAN	4
BP	GO:0032602	chemokine production	4/216	75/18866	0.0107842	0.0365249	0.0207137	IL10/ADAM17/GSTP1/S100A8	4
BP	GO:0072088	nephron epithelium morphogenesis	4/216	75/18866	0.0107842	0.0365249	0.0207137	PAX8/VEGFA/FGF1/CTNNB1	4
BP	GO:1902653	secondary alcohol biosynthetic process	4/216	75/18866	0.0107842	0.0365249	0.0207137	KPNB1/LSS/FGF1/RAN	4
BP	GO:0002220	innate immune response activating cell surface receptor signaling pathway	5/216	116/18866	0.0108049	0.0365249	0.0207137	MUC1/CUL1/EP300/PDPK1/HRAS	5
BP	GO:0006757	ATP generation from ADP	5/216	116/18866	0.0108049	0.0365249	0.0207137	PPARA/HK2/INSR/APP/EP300	5
BP	GO:0000054	ribosomal subunit export from nucleus	2/216	14/18866	0.0108451	0.0365249	0.0207137	XPO1/RAN	2
BP	GO:0003188	heart valve formation	2/216	14/18866	0.0108451	0.0365249	0.0207137	NOTCH1/EFNA1	2
BP	GO:0009214	cyclic nucleotide catabolic process	2/216	14/18866	0.0108451	0.0365249	0.0207137	CNP/PDE4D	2
BP	GO:0010889	regulation of sequestering of triglyceride	2/216	14/18866	0.0108451	0.0365249	0.0207137	PPARA/PPARG	2
BP	GO:0021781	glial cell fate commitment	2/216	14/18866	0.0108451	0.0365249	0.0207137	PAX6/CTNNB1	2
BP	GO:0032310	prostaglandin secretion	2/216	14/18866	0.0108451	0.0365249	0.0207137	MAP2K6/NOS2	2
BP	GO:0033750	ribosome localization	2/216	14/18866	0.0108451	0.0365249	0.0207137	XPO1/RAN	2
BP	GO:0040034	regulation of development, heterochronic	2/216	14/18866	0.0108451	0.0365249	0.0207137	PAX6/NOTCH1	2
BP	GO:0045898	regulation of RNA polymerase II transcription preinitiation complex assembly	2/216	14/18866	0.0108451	0.0365249	0.0207137	ESR1/TP53	2
BP	GO:0046321	positive regulation of fatty acid oxidation	2/216	14/18866	0.0108451	0.0365249	0.0207137	PPARA/PPARG	2
BP	GO:0050930	induction of positive chemotaxis	2/216	14/18866	0.0108451	0.0365249	0.0207137	VEGFB/VEGFA	2
BP	GO:0051547	regulation of keratinocyte migration	2/216	14/18866	0.0108451	0.0365249	0.0207137	HBEGF/MMP9	2
BP	GO:0070986	left/right axis specification	2/216	14/18866	0.0108451	0.0365249	0.0207137	NOTCH1/NOTCH2	2
BP	GO:1900239	regulation of phenotypic switching	2/216	14/18866	0.0108451	0.0365249	0.0207137	SOD2/DNMT1	2
BP	GO:1901836	regulation of transcription of nucleolar large rRNA by RNA polymerase I	2/216	14/18866	0.0108451	0.0365249	0.0207137	SMARCA4/NCL	2
BP	GO:1903799	negative regulation of production of miRNAs involved in gene silencing by miRNA	2/216	14/18866	0.0108451	0.0365249	0.0207137	ESR1/TP53	2
BP	GO:1904925	positive regulation of autophagy of mitochondrion in response to mitochondrial depolarization	2/216	14/18866	0.0108451	0.0365249	0.0207137	HDAC6/HK2	2
BP	GO:1905064	negative regulation of vascular associated smooth muscle cell differentiation	2/216	14/18866	0.0108451	0.0365249	0.0207137	PDCD4/DNMT1	2
BP	GO:0043467	regulation of generation of precursor metabolites and energy	6/216	162/18866	0.010987	0.0369436	0.0209511	PPARA/INSR/APP/EP300/NOS2/TP53	6
BP	GO:1902652	secondary alcohol metabolic process	6/216	162/18866	0.010987	0.0369436	0.0209511	CAT/APP/KPNB1/LSS/FGF1/RAN	6
BP	GO:1902903	regulation of supramolecular fiber organization	10/216	373/18866	0.0110513	0.0371298	0.0210567	HDAC6/APP/ARL2/RHOC/NF2/RAC1/CDKN1B/CCL26/CDC42/CAPG	10
BP	GO:0002758	innate immune response-activating signal transduction	5/216	117/18866	0.0111851	0.0374593	0.0212435	MUC1/CUL1/EP300/PDPK1/HRAS	5
BP	GO:0031109	microtubule polymerization or depolymerization	5/216	117/18866	0.0111851	0.0374593	0.0212435	HDAC6/ARL2/RAC1/CDKN1B/TUBG1	5
BP	GO:0051341	regulation of oxidoreductase activity	5/216	117/18866	0.0111851	0.0374593	0.0212435	HDAC6/PDK2/HSP90AA1/SIRT3/TERF2	5
BP	GO:0072676	lymphocyte migration	5/216	117/18866	0.0111851	0.0374593	0.0212435	APP/ADAM17/CCL26/OXSR1/CCL20	5
BP	GO:0030278	regulation of ossification	7/216	212/18866	0.011266	0.0377	0.0213801	NOTCH1/HDAC7/ZBTB16/CTNNB1/CLIC1/IL6ST/SKI	7
BP	GO:0014743	regulation of muscle hypertrophy	4/216	76/18866	0.0112836	0.0377264	0.021395	PPARA/NOTCH1/IL6ST/TNFRSF1A	4
BP	GO:0051656	establishment of organelle localization	11/216	432/18866	0.0112918	0.0377264	0.021395	XPO1/BTK/CBL/KPNB1/PAX6/CDC42/CTNNB1/PDPK1/RAN/HMOX1/EZR	11
BP	GO:0030111	regulation of Wnt signaling pathway	10/216	375/18866	0.0114409	0.0381631	0.0216427	ZEB2/APP/SMARCA4/NOTCH1/ESR1/AXIN1/CTNNB1/IGFBP1/SKI/CYLD	10
BP	GO:0031062	positive regulation of histone methylation	3/216	41/18866	0.0114589	0.0381631	0.0216427	DNMT1/KMT2A/CTNNB1	3
BP	GO:0035136	forelimb morphogenesis	3/216	41/18866	0.0114589	0.0381631	0.0216427	RPGRIP1L/ZBTB16/CTNNB1	3
BP	GO:0046825	regulation of protein export from nucleus	3/216	41/18866	0.0114589	0.0381631	0.0216427	XPO1/TP53/MDM2	3
BP	GO:0030073	insulin secretion	7/216	213/18866	0.0115391	0.0383692	0.0217596	ANXA1/ARL2/RAC1/DPP4/NOS2/HLA-DRB1/SIRT3	7
BP	GO:0090276	regulation of peptide hormone secretion	7/216	213/18866	0.0115391	0.0383692	0.0217596	ARL2/PAX8/RAC1/DPP4/NOS2/HLA-DRB1/SIRT3	7
BP	GO:0033559	unsaturated fatty acid metabolic process	5/216	118/18866	0.0115742	0.0384554	0.0218085	ALOX12/ANXA1/GSTP1/CYP2E1/TNFRSF1A	5
BP	GO:0046785	microtubule polymerization	4/216	77/18866	0.0117977	0.0390741	0.0221593	ARL2/RAC1/CDKN1B/TUBG1	4
BP	GO:0061333	renal tubule morphogenesis	4/216	77/18866	0.0117977	0.0390741	0.0221593	PAX8/VEGFA/FGF1/CTNNB1	4
BP	GO:0061418	regulation of transcription from RNA polymerase II promoter in response to hypoxia	4/216	77/18866	0.0117977	0.0390741	0.0221593	EP300/NOTCH1/VEGFA/TP53	4
BP	GO:0072028	nephron morphogenesis	4/216	77/18866	0.0117977	0.0390741	0.0221593	PAX8/VEGFA/FGF1/CTNNB1	4
BP	GO:0046660	female sex differentiation	5/216	119/18866	0.0119725	0.0396217	0.0224699	INSR/MMP14/ESR1/MERTK/VEGFA	5
BP	GO:0046883	regulation of hormone secretion	8/216	267/18866	0.0120301	0.0397809	0.0225602	ANXA1/ARL2/PAX8/RAC1/DPP4/NOS2/HLA-DRB1/SIRT3	8
BP	GO:0006509	membrane protein ectodomain proteolysis	3/216	42/18866	0.0122381	0.0403097	0.0228601	PRKCQ/IL10/ADAM17	3
BP	GO:0071470	cellular response to osmotic stress	3/216	42/18866	0.0122381	0.0403097	0.0228601	XRCC6/AQP5/OXSR1	3
BP	GO:0098927	vesicle-mediated transport between endosomal compartments	3/216	42/18866	0.0122381	0.0403097	0.0228601	MAP2K2/MTMR2/EZR	3
BP	GO:1902622	regulation of neutrophil migration	3/216	42/18866	0.0122381	0.0403097	0.0228601	C1QBP/RAC1/DPP4	3
BP	GO:1904037	positive regulation of epithelial cell apoptotic process	3/216	42/18866	0.0122381	0.0403097	0.0228601	EIF2S1/PDCD4/THBS1	3
BP	GO:0051057	positive regulation of small GTPase mediated signal transduction	4/216	78/18866	0.0123266	0.0404011	0.0229119	NOTCH1/RAC1/NOTCH2/HRAS	4
BP	GO:0009914	hormone transport	9/216	323/18866	0.0123691	0.0404011	0.0229119	ANXA1/BTK/ARL2/PAX8/RAC1/DPP4/NOS2/HLA-DRB1/SIRT3	9
BP	GO:0051651	maintenance of location in cell	7/216	216/18866	0.0123874	0.0404011	0.0229119	HK2/ARL2/ALB/F2/PDPK1/S100A8/PDE4D	7
BP	GO:0035635	entry of bacterium into host cell	2/216	15/18866	0.01242	0.0404011	0.0229119	CBL/CTNNB1	2
BP	GO:0043101	purine-containing compound salvage	2/216	15/18866	0.01242	0.0404011	0.0229119	PNP/MTAP	2
BP	GO:0043584	nose development	2/216	15/18866	0.01242	0.0404011	0.0229119	RPGRIP1L/SKI	2
BP	GO:0050862	positive regulation of T cell receptor signaling pathway	2/216	15/18866	0.01242	0.0404011	0.0229119	PRKD2/CYLD	2
BP	GO:0060841	venous blood vessel development	2/216	15/18866	0.01242	0.0404011	0.0229119	NOTCH1/VEGFA	2
BP	GO:0071428	rRNA-containing ribonucleoprotein complex export from nucleus	2/216	15/18866	0.01242	0.0404011	0.0229119	XPO1/RAN	2
BP	GO:0072044	collecting duct development	2/216	15/18866	0.01242	0.0404011	0.0229119	PAX8/NOTCH1	2
BP	GO:0072160	nephron tubule epithelial cell differentiation	2/216	15/18866	0.01242	0.0404011	0.0229119	PAX8/CTNNB1	2
BP	GO:0099171	presynaptic modulation of chemical synaptic transmission	2/216	15/18866	0.01242	0.0404011	0.0229119	PRKCG/PRKCB	2
BP	GO:1900119	positive regulation of execution phase of apoptosis	2/216	15/18866	0.01242	0.0404011	0.0229119	FAP/TP53	2
BP	GO:1901550	regulation of endothelial cell development	2/216	15/18866	0.01242	0.0404011	0.0229119	VEGFA/TNFRSF1A	2
BP	GO:1903140	regulation of establishment of endothelial barrier	2/216	15/18866	0.01242	0.0404011	0.0229119	VEGFA/TNFRSF1A	2
BP	GO:1904923	regulation of autophagy of mitochondrion in response to mitochondrial depolarization	2/216	15/18866	0.01242	0.0404011	0.0229119	HDAC6/HK2	2
BP	GO:1902749	regulation of cell cycle G2/M phase transition	7/216	217/18866	0.01268	0.0412148	0.0233733	CUL1/APP/CCND1/HSP90AA1/CDK2/TP53/TUBG1	7
BP	GO:0002065	columnar/cuboidal epithelial cell differentiation	5/216	121/18866	0.0127968	0.0415302	0.0235522	PAX6/RARB/NOTCH1/PDPK1/IL6ST	5
BP	GO:0010906	regulation of glucose metabolic process	5/216	121/18866	0.0127968	0.0415302	0.0235522	PPARA/PDK2/INSR/EP300/TP53	5
BP	GO:0050672	negative regulation of lymphocyte proliferation	4/216	79/18866	0.0128704	0.0416723	0.0236328	BTK/ERBB2/IL10/HLA-DRB1	4
BP	GO:0070373	negative regulation of ERK1 and ERK2 cascade	4/216	79/18866	0.0128704	0.0416723	0.0236328	EPHB2/GSTP1/SIRT3/EZR	4
BP	GO:0090398	cellular senescence	4/216	79/18866	0.0128704	0.0416723	0.0236328	TP53/B2M/TERF2/HRAS	4
BP	GO:0006909	phagocytosis	10/216	382/18866	0.012887	0.0416939	0.0236451	ANXA1/HSP90AA1/PRKCG/RAC1/MERTK/THBS1/TGM2/CDC42/PPARG/PTPRJ	10
BP	GO:0001953	negative regulation of cell-matrix adhesion	3/216	43/18866	0.0130469	0.0420489	0.0238464	MMP14/NF2/THBS1	3
BP	GO:0021762	substantia nigra development	3/216	43/18866	0.0130469	0.0420489	0.0238464	MAOB/CNP/CDC42	3
BP	GO:0030521	androgen receptor signaling pathway	3/216	43/18866	0.0130469	0.0420489	0.0238464	HDAC6/EP300/SMARCA4	3
BP	GO:1901031	regulation of response to reactive oxygen species	3/216	43/18866	0.0130469	0.0420489	0.0238464	HDAC6/IL10/SIRT3	3
BP	GO:1903146	regulation of autophagy of mitochondrion	3/216	43/18866	0.0130469	0.0420489	0.0238464	HDAC6/HK2/TP53	3
BP	GO:0006839	mitochondrial transport	8/216	271/18866	0.0130616	0.0420641	0.023855	TP73/HK2/E2F1/CAMK2A/CNP/GZMB/HSP90AA1/TP53	8
BP	GO:0016125	sterol metabolic process	6/216	169/18866	0.0133212	0.0428604	0.0243066	CAT/APP/KPNB1/LSS/FGF1/RAN	6
BP	GO:0098813	nuclear chromosome segregation	8/216	272/18866	0.0133294	0.0428604	0.0243066	CCNE1/KPNB1/TOP2A/ERCC4/CDC42/CTNNB1/RAN/TUBG1	8
BP	GO:0003151	outflow tract morphogenesis	4/216	80/18866	0.0134293	0.0430169	0.0243953	RARB/NOTCH1/VEGFA/CTNNB1	4
BP	GO:0006110	regulation of glycolytic process	4/216	80/18866	0.0134293	0.0430169	0.0243953	PPARA/INSR/APP/EP300	4
BP	GO:0032945	negative regulation of mononuclear cell proliferation	4/216	80/18866	0.0134293	0.0430169	0.0243953	BTK/ERBB2/IL10/HLA-DRB1	4
BP	GO:0055021	regulation of cardiac muscle tissue growth	4/216	80/18866	0.0134293	0.0430169	0.0243953	PPARA/TP73/NOTCH1/ERBB4	4
BP	GO:1901224	positive regulation of NIK/NF-kappaB signaling	4/216	80/18866	0.0134293	0.0430169	0.0243953	APP/EP300/PDCD4/TRAF4	4
BP	GO:0002761	regulation of myeloid leukocyte differentiation	5/216	123/18866	0.0136587	0.0437183	0.0247931	CAMK4/HLA-DRB1/NOTCH2/CTNNB1/KLF10	5
BP	GO:0001913	T cell mediated cytotoxicity	3/216	44/18866	0.0138856	0.0442755	0.0251091	CD1A/CD1B/B2M	3
BP	GO:0006195	purine nucleotide catabolic process	3/216	44/18866	0.0138856	0.0442755	0.0251091	PNP/PDE4D/ACAT1	3
BP	GO:0009124	nucleoside monophosphate biosynthetic process	3/216	44/18866	0.0138856	0.0442755	0.0251091	PRPS1/ADSL/GART	3
BP	GO:0017145	stem cell division	3/216	44/18866	0.0138856	0.0442755	0.0251091	NOTCH1/NCOA3/ZBTB16	3
BP	GO:0042088	T-helper 1 type immune response	3/216	44/18866	0.0138856	0.0442755	0.0251091	ANXA1/HLA-DRB1/HRAS	3
BP	GO:0016126	sterol biosynthetic process	4/216	81/18866	0.0140034	0.0443313	0.0251407	KPNB1/LSS/FGF1/RAN	4
BP	GO:0001780	neutrophil homeostasis	2/216	16/18866	0.0140882	0.0443313	0.0251407	ANXA1/MERTK	2
BP	GO:0010225	response to UV-C	2/216	16/18866	0.0140882	0.0443313	0.0251407	TP53/MDM2	2
BP	GO:0010820	positive regulation of T cell chemotaxis	2/216	16/18866	0.0140882	0.0443313	0.0251407	ADAM17/OXSR1	2
BP	GO:0017014	protein nitrosylation	2/216	16/18866	0.0140882	0.0443313	0.0251407	NOS2/S100A8	2
BP	GO:0018119	peptidyl-cysteine S-nitrosylation	2/216	16/18866	0.0140882	0.0443313	0.0251407	NOS2/S100A8	2
BP	GO:0034374	low-density lipoprotein particle remodeling	2/216	16/18866	0.0140882	0.0443313	0.0251407	MPO/LPA	2
BP	GO:0043116	negative regulation of vascular permeability	2/216	16/18866	0.0140882	0.0443313	0.0251407	VEGFA/PTPRJ	2
BP	GO:0043508	negative regulation of JUN kinase activity	2/216	16/18866	0.0140882	0.0443313	0.0251407	PDCD4/GSTP1	2
BP	GO:0051770	positive regulation of nitric-oxide synthase biosynthetic process	2/216	16/18866	0.0140882	0.0443313	0.0251407	MAP2K6/KDR	2
BP	GO:0060850	regulation of transcription involved in cell fate commitment	2/216	16/18866	0.0140882	0.0443313	0.0251407	PAX6/PPARG	2
BP	GO:0061450	trophoblast cell migration	2/216	16/18866	0.0140882	0.0443313	0.0251407	C1QBP/VEGFA	2
BP	GO:0071391	cellular response to estrogen stimulus	2/216	16/18866	0.0140882	0.0443313	0.0251407	ESR1/MDM2	2
BP	GO:0071732	cellular response to nitric oxide	2/216	16/18866	0.0140882	0.0443313	0.0251407	CDK2/MMP3	2
BP	GO:0072283	metanephric renal vesicle morphogenesis	2/216	16/18866	0.0140882	0.0443313	0.0251407	PAX8/CTNNB1	2
BP	GO:1900121	negative regulation of receptor binding	2/216	16/18866	0.0140882	0.0443313	0.0251407	IL10/B2M	2
BP	GO:1901163	regulation of trophoblast cell migration	2/216	16/18866	0.0140882	0.0443313	0.0251407	C1QBP/VEGFA	2
BP	GO:0010633	negative regulation of epithelial cell migration	5/216	124/18866	0.014104	0.0443313	0.0251407	NOTCH1/THBS1/PPARG/GADD45A/PTPRM	5
BP	GO:0046031	ADP metabolic process	5/216	124/18866	0.014104	0.0443313	0.0251407	PPARA/HK2/INSR/APP/EP300	5
BP	GO:0001906	cell killing	6/216	172/18866	0.0144205	0.0452583	0.0256664	GZMB/CD1A/CD1B/NOS2/F2/B2M	6
BP	GO:0002244	hematopoietic progenitor cell differentiation	6/216	172/18866	0.0144205	0.0452583	0.0256664	TP73/TOP2A/NOTCH1/TP53/KMT2A/KDR	6
BP	GO:0008406	gonad development	7/216	223/18866	0.0145405	0.0455269	0.0258188	INSR/CCND1/CBL/MMP14/ESR1/VEGFA/CST3	7
BP	GO:0007098	centrosome cycle	5/216	125/18866	0.0145589	0.0455269	0.0258188	XPO1/ARL2/CDK2/CTNNB1/GADD45A	5
BP	GO:0035270	endocrine system development	5/216	125/18866	0.0145589	0.0455269	0.0258188	ANXA1/INSR/PAX6/PAX8/PDPK1	5
BP	GO:1903578	regulation of ATP metabolic process	5/216	125/18866	0.0145589	0.0455269	0.0258188	PPARA/INSR/APP/EP300/TP53	5
BP	GO:0008202	steroid metabolic process	9/216	332/18866	0.0145664	0.0455269	0.0258188	CAT/APP/KPNB1/LSS/ESR1/CYP2E1/FGF1/RAN/ACAT1	9
BP	GO:0016925	protein sumoylation	4/216	82/18866	0.0145929	0.0455269	0.0258188	UBE2I/CTNNB1/MDM2/RWDD3	4
BP	GO:0021954	central nervous system neuron development	4/216	82/18866	0.0145929	0.0455269	0.0258188	ZEB2/EPHB2/HSP90AA1/CNTN2	4
BP	GO:1902930	regulation of alcohol biosynthetic process	4/216	82/18866	0.0145929	0.0455269	0.0258188	KPNB1/LSS/FGF1/RAN	4
BP	GO:0001974	blood vessel remodeling	3/216	45/18866	0.0147543	0.0459277	0.0260461	TGM2/CST3/MDM2	3
BP	GO:0031018	endocrine pancreas development	3/216	45/18866	0.0147543	0.0459277	0.0260461	ANXA1/PAX6/PDPK1	3
BP	GO:0035094	response to nicotine	3/216	45/18866	0.0147543	0.0459277	0.0260461	PPARA/B2M/HMOX1	3
BP	GO:0021543	pallium development	6/216	173/18866	0.0148005	0.0460375	0.0261084	ZEB2/ALK/PAX6/NF2/GART/CTNNB1	6
BP	GO:0015980	energy derivation by oxidation of organic compounds	8/216	278/18866	0.0150207	0.0466878	0.0264772	CAT/INSR/ADSL/ME2/NOS2/TP53/IL6ST/SIRT3	8
BP	GO:0003205	cardiac chamber development	6/216	174/18866	0.0151875	0.0470416	0.0266778	PAX8/RARB/NOTCH1/TP53/NOTCH2/MDM2	6
BP	GO:0015718	monocarboxylic acid transport	6/216	174/18866	0.0151875	0.0470416	0.0266778	PPARA/ANXA1/MAP2K6/NOS2/THBS1/PPARG	6
BP	GO:2000243	positive regulation of reproductive process	4/216	83/18866	0.0151979	0.0470416	0.0266778	INSR/C1QBP/VEGFA/CTNNB1	4
BP	GO:2001021	negative regulation of response to DNA damage stimulus	4/216	83/18866	0.0151979	0.0470416	0.0266778	MUC1/ERCC4/TERF2/MDM2	4
BP	GO:0045732	positive regulation of protein catabolic process	7/216	225/18866	0.0152018	0.0470416	0.0266778	RCHY1/MAPK9/HSP90AA1/AXIN1/CDKN1B/MDM2/EZR	7
BP	GO:1903050	regulation of proteolysis involved in cellular protein catabolic process	7/216	225/18866	0.0152018	0.0470416	0.0266778	RCHY1/XPO1/MAPK9/PRKCG/AXIN1/EFNA1/MDM2	7
BP	GO:0044282	small molecule catabolic process	11/216	452/18866	0.0153603	0.047497	0.026936	PPARA/HK2/MTMR2/BCAT1/NT5C3A/NOS2/HPD/TP53/PNP/BDH2/ACAT1	11
BP	GO:0001704	formation of primary germ layer	5/216	127/18866	0.0154981	0.0478875	0.0271575	MMP2/MMP14/NF2/MMP9/CTNNB1	5
BP	GO:0044706	multi-multicellular organism process	7/216	226/18866	0.0155404	0.0479831	0.0272117	MMP2/CTSB/C1QBP/ESR1/MMP9/VEGFA/CST3	7
BP	GO:0050680	negative regulation of epithelial cell proliferation	6/216	175/18866	0.0155814	0.0480465	0.0272477	PAX6/THBS1/CDKN1B/PPARG/PTPRM/B2M	6
BP	GO:0001754	eye photoreceptor cell differentiation	3/216	46/18866	0.0156531	0.0480465	0.0272477	RPGRIP1L/PAX6/VEGFA	3
BP	GO:0010863	positive regulation of phospholipase C activity	3/216	46/18866	0.0156531	0.0480465	0.0272477	ESR1/ITK/HRAS	3
BP	GO:0032309	icosanoid secretion	3/216	46/18866	0.0156531	0.0480465	0.0272477	ANXA1/MAP2K6/NOS2	3
BP	GO:2000142	regulation of DNA-templated transcription, initiation	3/216	46/18866	0.0156531	0.0480465	0.0272477	ESR1/TP53/CTNNB1	3
BP	GO:0003184	pulmonary valve morphogenesis	2/216	17/18866	0.0158474	0.0480465	0.0272477	NOTCH1/NOTCH2	2
BP	GO:0008340	determination of adult lifespan	2/216	17/18866	0.0158474	0.0480465	0.0272477	TP53/PRDM2	2
BP	GO:0010819	regulation of T cell chemotaxis	2/216	17/18866	0.0158474	0.0480465	0.0272477	ADAM17/OXSR1	2
BP	GO:0015732	prostaglandin transport	2/216	17/18866	0.0158474	0.0480465	0.0272477	MAP2K6/NOS2	2
BP	GO:0030033	microvillus assembly	2/216	17/18866	0.0158474	0.0480465	0.0272477	RAP1GAP/EZR	2
BP	GO:0030540	female genitalia development	2/216	17/18866	0.0158474	0.0480465	0.0272477	ESR1/MERTK	2
BP	GO:0030730	sequestering of triglyceride	2/216	17/18866	0.0158474	0.0480465	0.0272477	PPARA/PPARG	2
BP	GO:0030889	negative regulation of B cell proliferation	2/216	17/18866	0.0158474	0.0480465	0.0272477	BTK/IL10	2
BP	GO:0030949	positive regulation of vascular endothelial growth factor receptor signaling pathway	2/216	17/18866	0.0158474	0.0480465	0.0272477	PRKD2/PRKCB	2
BP	GO:0032682	negative regulation of chemokine production	2/216	17/18866	0.0158474	0.0480465	0.0272477	IL10/GSTP1	2
BP	GO:0035855	megakaryocyte development	2/216	17/18866	0.0158474	0.0480465	0.0272477	EP300/THPO	2
BP	GO:0036166	phenotypic switching	2/216	17/18866	0.0158474	0.0480465	0.0272477	SOD2/DNMT1	2
BP	GO:0042790	nucleolar large rRNA transcription by RNA polymerase I	2/216	17/18866	0.0158474	0.0480465	0.0272477	SMARCA4/NCL	2
BP	GO:0042953	lipoprotein transport	2/216	17/18866	0.0158474	0.0480465	0.0272477	PRKCB/PPARG	2
BP	GO:0043923	positive regulation by host of viral transcription	2/216	17/18866	0.0158474	0.0480465	0.0272477	EP300/SMARCA4	2
BP	GO:0060263	regulation of respiratory burst	2/216	17/18866	0.0158474	0.0480465	0.0272477	INSR/RAC1	2
BP	GO:0070242	thymocyte apoptotic process	2/216	17/18866	0.0158474	0.0480465	0.0272477	EFNA1/TP53	2
BP	GO:0097094	craniofacial suture morphogenesis	2/216	17/18866	0.0158474	0.0480465	0.0272477	MMP14/MMP16	2
BP	GO:1903209	positive regulation of oxidative stress-induced cell death	2/216	17/18866	0.0158474	0.0480465	0.0272477	HDAC6/MMP3	2
BP	GO:2000136	regulation of cell proliferation involved in heart morphogenesis	2/216	17/18866	0.0158474	0.0480465	0.0272477	NOTCH1/CTNNB1	2
BP	GO:0072659	protein localization to plasma membrane	8/216	281/18866	0.0159226	0.0482394	0.0273571	EPHB2/MMP14/SLC9A3R2/EPHA3/PDPK1/TNFRSF1A/EZR/EPB41L3	8
BP	GO:0034763	negative regulation of transmembrane transport	5/216	128/18866	0.0159825	0.048386	0.0274402	EPHB2/MMP9/THBS1/PRKCB/OXSR1	5
BP	GO:0006631	fatty acid metabolic process	10/216	396/18866	0.0161875	0.0489713	0.0277722	PPARA/ALOX12/ANXA1/PDK2/GSTP1/CYP2E1/PPARG/BDH2/TNFRSF1A/ACAT1	10
BP	GO:0048705	skeletal system morphogenesis	7/216	228/18866	0.0162337	0.0490756	0.0278313	MMP2/MMP14/RARB/HOXB1/CTNNB1/MMP16/SKI	7
BP	GO:0031110	regulation of microtubule polymerization or depolymerization	4/216	85/18866	0.0164547	0.0496723	0.0281697	HDAC6/ARL2/RAC1/CDKN1B	4
BP	GO:0034502	protein localization to chromosome	4/216	85/18866	0.0164547	0.0496723	0.0281697	POT1/ESR1/RPA1/TERF2	4
BP	GO:1901657	glycosyl compound metabolic process	5/216	129/18866	0.0164769	0.0497033	0.0281873	PRPS1/NT5C3A/PNP/RAN/MTAP	5
BP	GO:0016579	protein deubiquitination	8/216	283/18866	0.0165452	0.0497178	0.0281955	DDX58/EP300/ESR1/POLB/TP53/SKP2/MDM2/CYLD	8
BP	GO:0032480	negative regulation of type I interferon production	3/216	47/18866	0.0165821	0.0497178	0.0281955	DDX58/IL10/CYLD	3
BP	GO:0045776	negative regulation of blood pressure	3/216	47/18866	0.0165821	0.0497178	0.0281955	SOD2/PPARA/NOS2	3
BP	GO:0046638	positive regulation of alpha-beta T cell differentiation	3/216	47/18866	0.0165821	0.0497178	0.0281955	ANXA1/ZBTB16/PNP	3
BP	GO:0048806	genitalia development	3/216	47/18866	0.0165821	0.0497178	0.0281955	ESR1/MERTK/CTNNB1	3
BP	GO:0051150	regulation of smooth muscle cell differentiation	3/216	47/18866	0.0165821	0.0497178	0.0281955	SOD2/PDCD4/DNMT1	3
BP	GO:0120163	negative regulation of cold-induced thermogenesis	3/216	47/18866	0.0165821	0.0497178	0.0281955	NOTCH1/ADAM17/MAP2K6	3
BP	GO:0045137	development of primary sexual characteristics	7/216	229/18866	0.0165884	0.0497178	0.0281955	INSR/CCND1/CBL/MMP14/ESR1/VEGFA/CST3	7
BP	GO:0048762	mesenchymal cell differentiation	7/216	229/18866	0.0165884	0.0497178	0.0281955	ZEB2/PDCD4/NOTCH1/EPHA3/EFNA1/ERBB4/CTNNB1	7
BP	GO:1990778	protein localization to cell periphery	9/216	340/18866	0.016751	0.0501691	0.0284514	EPHB2/MMP14/SLC9A3R2/EPHA3/PDPK1/TNFRSF1A/EZR/EPB41L3/HRAS	9
BP	GO:0097191	extrinsic apoptotic signaling pathway	7/216	230/18866	0.0169486	0.0507248	0.0287666	TNFRSF12A/THBS1/GSTP1/PDPK1/HMOX1/TNFRSF1A/CYLD	7
BP	GO:0014910	regulation of smooth muscle cell migration	4/216	86/18866	0.0171069	0.0511255	0.0289938	IQGAP1/GSTP1/APEX1/MDM2	4
BP	GO:0042509	regulation of tyrosine phosphorylation of STAT protein	4/216	86/18866	0.0171069	0.0511255	0.0289938	NF2/ERBB4/IL6ST/TNFRSF1A	4
BP	GO:0001649	osteoblast differentiation	7/216	231/18866	0.0173143	0.0517086	0.0293245	CAT/NOTCH1/HDAC7/CTNNB1/CLIC1/IL6ST/SKI	7
BP	GO:0003206	cardiac chamber morphogenesis	5/216	131/18866	0.017496	0.0519222	0.0294456	RARB/NOTCH1/TP53/NOTCH2/MDM2	5
BP	GO:0033628	regulation of cell adhesion mediated by integrin	3/216	48/18866	0.0175414	0.0519222	0.0294456	MUC1/EFNA1/DPP4	3
BP	GO:0042461	photoreceptor cell development	3/216	48/18866	0.0175414	0.0519222	0.0294456	RPGRIP1L/PAX6/VEGFA	3
BP	GO:0060324	face development	3/216	48/18866	0.0175414	0.0519222	0.0294456	MMP2/EP300/SKI	3
BP	GO:1900274	regulation of phospholipase C activity	3/216	48/18866	0.0175414	0.0519222	0.0294456	ESR1/ITK/HRAS	3
BP	GO:1904036	negative regulation of epithelial cell apoptotic process	3/216	48/18866	0.0175414	0.0519222	0.0294456	PDPK1/KDR/HMOX1	3
BP	GO:0000712	resolution of meiotic recombination intermediates	2/216	18/18866	0.0176954	0.0519222	0.0294456	TOP2A/ERCC4	2
BP	GO:0007221	positive regulation of transcription of Notch receptor target	2/216	18/18866	0.0176954	0.0519222	0.0294456	EP300/NOTCH1	2
BP	GO:0010713	negative regulation of collagen metabolic process	2/216	18/18866	0.0176954	0.0519222	0.0294456	CST3/PPARG	2
BP	GO:0010885	regulation of cholesterol storage	2/216	18/18866	0.0176954	0.0519222	0.0294456	PPARA/PPARG	2
BP	GO:0035313	wound healing, spreading of epidermal cells	2/216	18/18866	0.0176954	0.0519222	0.0294456	HBEGF/ADAM17	2
BP	GO:0043011	myeloid dendritic cell differentiation	2/216	18/18866	0.0176954	0.0519222	0.0294456	CAMK4/NOTCH2	2
BP	GO:0043652	engulfment of apoptotic cell	2/216	18/18866	0.0176954	0.0519222	0.0294456	RAC1/THBS1	2
BP	GO:0044872	lipoprotein localization	2/216	18/18866	0.0176954	0.0519222	0.0294456	PRKCB/PPARG	2
BP	GO:0046112	nucleobase biosynthetic process	2/216	18/18866	0.0176954	0.0519222	0.0294456	PRPS1/GART	2
BP	GO:0051895	negative regulation of focal adhesion assembly	2/216	18/18866	0.0176954	0.0519222	0.0294456	MMP14/THBS1	2
BP	GO:0060977	coronary vasculature morphogenesis	2/216	18/18866	0.0176954	0.0519222	0.0294456	NOTCH1/VEGFA	2
BP	GO:0061323	cell proliferation involved in heart morphogenesis	2/216	18/18866	0.0176954	0.0519222	0.0294456	NOTCH1/CTNNB1	2
BP	GO:0070230	positive regulation of lymphocyte apoptotic process	2/216	18/18866	0.0176954	0.0519222	0.0294456	IL10/TP53	2
BP	GO:0071371	cellular response to gonadotropin stimulus	2/216	18/18866	0.0176954	0.0519222	0.0294456	PAX8/NOTCH1	2
BP	GO:0072079	nephron tubule formation	2/216	18/18866	0.0176954	0.0519222	0.0294456	PAX8/CTNNB1	2
BP	GO:0090190	positive regulation of branching involved in ureteric bud morphogenesis	2/216	18/18866	0.0176954	0.0519222	0.0294456	PAX8/VEGFA	2
BP	GO:0150118	negative regulation of cell-substrate junction organization	2/216	18/18866	0.0176954	0.0519222	0.0294456	MMP14/THBS1	2
BP	GO:1901524	regulation of mitophagy	2/216	18/18866	0.0176954	0.0519222	0.0294456	HDAC6/TP53	2
BP	GO:2000303	regulation of ceramide biosynthetic process	2/216	18/18866	0.0176954	0.0519222	0.0294456	SIRT3/TNFRSF1A	2
BP	GO:0009060	aerobic respiration	4/216	87/18866	0.0177749	0.0520463	0.029516	CAT/ADSL/ME2/SIRT3	4
BP	GO:0030512	negative regulation of transforming growth factor beta receptor signaling pathway	4/216	87/18866	0.0177749	0.0520463	0.029516	ADAM17/TP53/PDPK1/SKI	4
BP	GO:0060420	regulation of heart growth	4/216	87/18866	0.0177749	0.0520463	0.029516	PPARA/TP73/NOTCH1/ERBB4	4
BP	GO:0021700	developmental maturation	8/216	287/18866	0.017843	0.052209	0.0296083	MMP2/BTK/APP/HOXB13/CNTN2/VEGFA/PPARG/CTNNB1	8
BP	GO:0050796	regulation of insulin secretion	6/216	181/18866	0.0180947	0.0529087	0.0300051	ARL2/RAC1/DPP4/NOS2/HLA-DRB1/SIRT3	6
BP	GO:0046889	positive regulation of lipid biosynthetic process	4/216	88/18866	0.018459	0.0536961	0.0304516	ANXA1/FGF1/SIRT3/TNFRSF1A	4
BP	GO:0070098	chemokine-mediated signaling pathway	4/216	88/18866	0.018459	0.0536961	0.0304516	CCL26/THPO/OXSR1/CCL20	4
BP	GO:1903312	negative regulation of mRNA metabolic process	4/216	88/18866	0.018459	0.0536961	0.0304516	E2F1/C1QBP/MAPKAPK2/PTBP1	4
BP	GO:0006111	regulation of gluconeogenesis	3/216	49/18866	0.0185311	0.0536961	0.0304516	PPARA/PDK2/EP300	3
BP	GO:0006692	prostanoid metabolic process	3/216	49/18866	0.0185311	0.0536961	0.0304516	ANXA1/GSTP1/TNFRSF1A	3
BP	GO:0006693	prostaglandin metabolic process	3/216	49/18866	0.0185311	0.0536961	0.0304516	ANXA1/GSTP1/TNFRSF1A	3
BP	GO:0010171	body morphogenesis	3/216	49/18866	0.0185311	0.0536961	0.0304516	MMP2/EP300/SKI	3
BP	GO:0018198	peptidyl-cysteine modification	3/216	49/18866	0.0185311	0.0536961	0.0304516	HMBS/NOS2/S100A8	3
BP	GO:0034260	negative regulation of GTPase activity	3/216	49/18866	0.0185311	0.0536961	0.0304516	ARL2/IQGAP1/HRAS	3
BP	GO:0070231	T cell apoptotic process	3/216	49/18866	0.0185311	0.0536961	0.0304516	PRKCQ/EFNA1/TP53	3
BP	GO:2000107	negative regulation of leukocyte apoptotic process	3/216	49/18866	0.0185311	0.0536961	0.0304516	PRKCQ/MERTK/EFNA1	3
BP	GO:0090288	negative regulation of cellular response to growth factor stimulus	6/216	182/18866	0.018539	0.0536961	0.0304516	NOTCH1/ADAM17/THBS1/TP53/PDPK1/SKI	6
BP	GO:0006165	nucleoside diphosphate phosphorylation	5/216	133/18866	0.0185561	0.0536961	0.0304516	PPARA/HK2/INSR/APP/EP300	5
BP	GO:0042177	negative regulation of protein catabolic process	5/216	133/18866	0.0185561	0.0536961	0.0304516	PRKCG/IL10/EFNA1/NOS2/CST3	5
BP	GO:0090101	negative regulation of transmembrane receptor protein serine/threonine kinase signaling pathway	5/216	133/18866	0.0185561	0.0536961	0.0304516	NOTCH1/ADAM17/TP53/PDPK1/SKI	5
BP	GO:0010976	positive regulation of neuron projection development	8/216	290/18866	0.0188632	0.0545095	0.0309129	ZEB2/ALK/EP300/TNFRSF12A/IQGAP1/EPHA3/MAPK6/VEGFA	8
BP	GO:0060485	mesenchyme development	8/216	290/18866	0.0188632	0.0545095	0.0309129	ZEB2/PDCD4/NOTCH1/EPHA3/EFNA1/ERBB4/CTNNB1/MDM2	8
BP	GO:0006986	response to unfolded protein	6/216	183/18866	0.0189908	0.0548027	0.0310792	EIF2S1/CCND1/EP300/HSP90AA1/THBS1/IGFBP1	6
BP	GO:0043433	negative regulation of DNA-binding transcription factor activity	6/216	183/18866	0.0189908	0.0548027	0.0310792	CAT/IL10/ESR1/HMOX1/RWDD3/CYLD	6
BP	GO:0046718	viral entry into host cell	5/216	134/18866	0.0191016	0.0550449	0.0312165	CTSB/DPP4/RPSA/HLA-DRB1/NCAM1	5
BP	GO:0007260	tyrosine phosphorylation of STAT protein	4/216	89/18866	0.0191593	0.0550449	0.0312165	NF2/ERBB4/IL6ST/TNFRSF1A	4
BP	GO:0043537	negative regulation of blood vessel endothelial cell migration	4/216	89/18866	0.0191593	0.0550449	0.0312165	NOTCH1/THBS1/PPARG/GADD45A	4
BP	GO:0055006	cardiac cell development	4/216	89/18866	0.0191593	0.0550449	0.0312165	PPARA/PDCD4/NOTCH1/VEGFA	4
BP	GO:0061053	somite development	4/216	89/18866	0.0191593	0.0550449	0.0312165	ZEB2/EP300/NOTCH1/TP53	4
BP	GO:1903845	negative regulation of cellular response to transforming growth factor beta stimulus	4/216	89/18866	0.0191593	0.0550449	0.0312165	ADAM17/TP53/PDPK1/SKI	4
BP	GO:0042742	defense response to bacterium	9/216	348/18866	0.0191666	0.0550449	0.0312165	MPO/IL10/ADAM17/NOS2/NOTCH2/F2/S100A8/TNFRSF1A/CCL20	9
BP	GO:0032409	regulation of transporter activity	8/216	291/18866	0.0192124	0.0551385	0.0312696	EPHB2/APP/UTRN/MMP9/KMT2A/PPARG/OXSR1/PDE4D	8
BP	GO:0002711	positive regulation of T cell mediated immunity	3/216	50/18866	0.0195512	0.0552402	0.0313273	CD1A/CD1B/B2M	3
BP	GO:0007528	neuromuscular junction development	3/216	50/18866	0.0195512	0.0552402	0.0313273	APP/ERBB2/UTRN	3
BP	GO:0031648	protein destabilization	3/216	50/18866	0.0195512	0.0552402	0.0313273	HDAC6/EP300/MDM2	3
BP	GO:0042987	amyloid precursor protein catabolic process	3/216	50/18866	0.0195512	0.0552402	0.0313273	APP/SPON1/EFNA1	3
BP	GO:0045806	negative regulation of endocytosis	3/216	50/18866	0.0195512	0.0552402	0.0313273	MTMR2/EPHA3/RAC1	3
BP	GO:0045981	positive regulation of nucleotide metabolic process	3/216	50/18866	0.0195512	0.0552402	0.0313273	INSR/APP/NOS2	3
BP	GO:0071715	icosanoid transport	3/216	50/18866	0.0195512	0.0552402	0.0313273	ANXA1/MAP2K6/NOS2	3
BP	GO:0101023	vascular endothelial cell proliferation	3/216	50/18866	0.0195512	0.0552402	0.0313273	ADAM17/PPARG/PDPK1	3
BP	GO:1900544	positive regulation of purine nucleotide metabolic process	3/216	50/18866	0.0195512	0.0552402	0.0313273	INSR/APP/NOS2	3
BP	GO:1901571	fatty acid derivative transport	3/216	50/18866	0.0195512	0.0552402	0.0313273	ANXA1/MAP2K6/NOS2	3
BP	GO:1905562	regulation of vascular endothelial cell proliferation	3/216	50/18866	0.0195512	0.0552402	0.0313273	ADAM17/PPARG/PDPK1	3
BP	GO:0002862	negative regulation of inflammatory response to antigenic stimulus	2/216	19/18866	0.0196299	0.0552402	0.0313273	IL10/HLA-DRB1	2
BP	GO:0006271	DNA strand elongation involved in DNA replication	2/216	19/18866	0.0196299	0.0552402	0.0313273	PCNA/LIG1	2
BP	GO:0010544	negative regulation of platelet activation	2/216	19/18866	0.0196299	0.0552402	0.0313273	ALOX12/F2	2
BP	GO:0010663	positive regulation of striated muscle cell apoptotic process	2/216	19/18866	0.0196299	0.0552402	0.0313273	CAMK2A/TP53	2
BP	GO:0010666	positive regulation of cardiac muscle cell apoptotic process	2/216	19/18866	0.0196299	0.0552402	0.0313273	CAMK2A/TP53	2
BP	GO:0032095	regulation of response to food	2/216	19/18866	0.0196299	0.0552402	0.0313273	PPARA/PRKCG	2
BP	GO:0033189	response to vitamin A	2/216	19/18866	0.0196299	0.0552402	0.0313273	CAT/PPARG	2
BP	GO:0035988	chondrocyte proliferation	2/216	19/18866	0.0196299	0.0552402	0.0313273	MMP14/MMP16	2
BP	GO:0051546	keratinocyte migration	2/216	19/18866	0.0196299	0.0552402	0.0313273	HBEGF/MMP9	2
BP	GO:0060602	branch elongation of an epithelium	2/216	19/18866	0.0196299	0.0552402	0.0313273	ESR1/FGF1	2
BP	GO:0061318	renal filtration cell differentiation	2/216	19/18866	0.0196299	0.0552402	0.0313273	IQGAP1/NOTCH2	2
BP	GO:0070233	negative regulation of T cell apoptotic process	2/216	19/18866	0.0196299	0.0552402	0.0313273	PRKCQ/EFNA1	2
BP	GO:0072077	renal vesicle morphogenesis	2/216	19/18866	0.0196299	0.0552402	0.0313273	PAX8/CTNNB1	2
BP	GO:0072112	glomerular visceral epithelial cell differentiation	2/216	19/18866	0.0196299	0.0552402	0.0313273	IQGAP1/NOTCH2	2
BP	GO:0090153	regulation of sphingolipid biosynthetic process	2/216	19/18866	0.0196299	0.0552402	0.0313273	SIRT3/TNFRSF1A	2
BP	GO:1902170	cellular response to reactive nitrogen species	2/216	19/18866	0.0196299	0.0552402	0.0313273	CDK2/MMP3	2
BP	GO:1905038	regulation of membrane lipid metabolic process	2/216	19/18866	0.0196299	0.0552402	0.0313273	SIRT3/TNFRSF1A	2
BP	GO:2000251	positive regulation of actin cytoskeleton reorganization	2/216	19/18866	0.0196299	0.0552402	0.0313273	CDC42/HRAS	2
BP	GO:0046939	nucleotide phosphorylation	5/216	135/18866	0.0196577	0.0552814	0.0313507	PPARA/HK2/INSR/APP/EP300	5
BP	GO:0009135	purine nucleoside diphosphate metabolic process	5/216	136/18866	0.0202242	0.0567604	0.0321894	PPARA/HK2/INSR/APP/EP300	5
BP	GO:0009179	purine ribonucleoside diphosphate metabolic process	5/216	136/18866	0.0202242	0.0567604	0.0321894	PPARA/HK2/INSR/APP/EP300	5
BP	GO:0031023	microtubule organizing center organization	5/216	136/18866	0.0202242	0.0567604	0.0321894	XPO1/ARL2/CDK2/CTNNB1/GADD45A	5
BP	GO:0044262	cellular carbohydrate metabolic process	8/216	294/18866	0.0202876	0.0569002	0.0322687	PPARA/HK2/PDK2/INSR/EP300/MTMR2/TP53/IL6ST	8
BP	GO:0050770	regulation of axonogenesis	6/216	186/18866	0.020391	0.0571131	0.0323894	ZEB2/EPHB2/TNFRSF12A/CNTN2/EFNA1/VEGFA	6
BP	GO:0050708	regulation of protein secretion	9/216	352/18866	0.020465	0.0571131	0.0323894	ANXA1/ARL2/IL10/RAC1/DPP4/NOS2/HLA-DRB1/SIRT3/EZR	9
BP	GO:0006984	ER-nucleus signaling pathway	3/216	51/18866	0.0206018	0.0571131	0.0323894	EIF2S1/TP53/IGFBP1	3
BP	GO:0009161	ribonucleoside monophosphate metabolic process	3/216	51/18866	0.0206018	0.0571131	0.0323894	PRPS1/ADSL/GART	3
BP	GO:0021545	cranial nerve development	3/216	51/18866	0.0206018	0.0571131	0.0323894	EPHB2/HOXB1/CTNNB1	3
BP	GO:0021879	forebrain neuron differentiation	3/216	51/18866	0.0206018	0.0571131	0.0323894	PAX6/ERBB4/B2M	3
BP	GO:0031113	regulation of microtubule polymerization	3/216	51/18866	0.0206018	0.0571131	0.0323894	ARL2/RAC1/CDKN1B	3
BP	GO:0032206	positive regulation of telomere maintenance	3/216	51/18866	0.0206018	0.0571131	0.0323894	POT1/PRKCQ/CTNNB1	3
BP	GO:0045912	negative regulation of carbohydrate metabolic process	3/216	51/18866	0.0206018	0.0571131	0.0323894	PPARA/EP300/TP53	3
BP	GO:0048146	positive regulation of fibroblast proliferation	3/216	51/18866	0.0206018	0.0571131	0.0323894	S100A6/E2F1/ESR1	3
BP	GO:0050435	amyloid-beta metabolic process	3/216	51/18866	0.0206018	0.0571131	0.0323894	APP/SPON1/EFNA1	3
BP	GO:0060976	coronary vasculature development	3/216	51/18866	0.0206018	0.0571131	0.0323894	NOTCH1/VEGFB/VEGFA	3
BP	GO:0071827	plasma lipoprotein particle organization	3/216	51/18866	0.0206018	0.0571131	0.0323894	MPO/ALB/LPA	3
BP	GO:0072523	purine-containing compound catabolic process	3/216	51/18866	0.0206018	0.0571131	0.0323894	PNP/PDE4D/ACAT1	3
BP	GO:1903587	regulation of blood vessel endothelial cell proliferation involved in sprouting angiogenesis	3/216	51/18866	0.0206018	0.0571131	0.0323894	THBS1/VEGFA/HMOX1	3
BP	GO:0006094	gluconeogenesis	4/216	91/18866	0.0206087	0.0571131	0.0323894	PPARA/PDK2/EP300/PC	4
BP	GO:0030901	midbrain development	4/216	91/18866	0.0206087	0.0571131	0.0323894	MAOB/CNP/CDC42/CTNNB1	4
BP	GO:0051492	regulation of stress fiber assembly	4/216	91/18866	0.0206087	0.0571131	0.0323894	RHOC/NF2/RAC1/CDC42	4
BP	GO:0030534	adult behavior	5/216	137/18866	0.0208013	0.0575329	0.0326275	PPARA/ALK/CNP/APP/CNTN2	5
BP	GO:0032273	positive regulation of protein polymerization	5/216	137/18866	0.0208013	0.0575329	0.0326275	ARL2/HSP90AA1/RAC1/CDKN1B/CCL26	5
BP	GO:1903038	negative regulation of leukocyte cell-cell adhesion	5/216	137/18866	0.0208013	0.0575329	0.0326275	PPARA/ANXA1/ERBB2/IL10/HLA-DRB1	5
BP	GO:0008217	regulation of blood pressure	6/216	187/18866	0.020873	0.0576551	0.0326968	SOD2/PPARA/NOS2/PPARG/HMOX1/PDE4D	6
BP	GO:0048639	positive regulation of developmental growth	6/216	187/18866	0.020873	0.0576551	0.0326968	INSR/TNFRSF12A/NOTCH1/VEGFA/ERBB4/EZR	6
BP	GO:0005996	monosaccharide metabolic process	8/216	296/18866	0.0210278	0.0580445	0.0329177	PPARA/HK2/PDK2/INSR/EP300/TP53/PC/USF1	8
BP	GO:0031341	regulation of cell killing	4/216	92/18866	0.0213579	0.0588782	0.0333905	CD1A/CD1B/NOS2/B2M	4
BP	GO:0045582	positive regulation of T cell differentiation	4/216	92/18866	0.0213579	0.0588782	0.0333905	ANXA1/ZBTB16/PNP/CYLD	4
BP	GO:0002902	regulation of B cell apoptotic process	2/216	20/18866	0.0216486	0.058922	0.0334153	BTK/IL10	2
BP	GO:0006144	purine nucleobase metabolic process	2/216	20/18866	0.0216486	0.058922	0.0334153	PRPS1/GART	2
BP	GO:0008356	asymmetric cell division	2/216	20/18866	0.0216486	0.058922	0.0334153	PAX6/ZBTB16	2
BP	GO:0009168	purine ribonucleoside monophosphate biosynthetic process	2/216	20/18866	0.0216486	0.058922	0.0334153	ADSL/GART	2
BP	GO:0010042	response to manganese ion	2/216	20/18866	0.0216486	0.058922	0.0334153	EIF2S1/APP	2
BP	GO:0010878	cholesterol storage	2/216	20/18866	0.0216486	0.058922	0.0334153	PPARA/PPARG	2
BP	GO:0032211	negative regulation of telomere maintenance via telomerase	2/216	20/18866	0.0216486	0.058922	0.0334153	POT1/TERF2	2
BP	GO:0032793	positive regulation of CREB transcription factor activity	2/216	20/18866	0.0216486	0.058922	0.0334153	PRKD2/VEGFA	2
BP	GO:0045618	positive regulation of keratinocyte differentiation	2/216	20/18866	0.0216486	0.058922	0.0334153	NOTCH1/NCOA3	2
BP	GO:0051412	response to corticosterone	2/216	20/18866	0.0216486	0.058922	0.0334153	MAOB/CCND1	2
BP	GO:0060039	pericardium development	2/216	20/18866	0.0216486	0.058922	0.0334153	RPGRIP1L/NOTCH1	2
BP	GO:0060231	mesenchymal to epithelial transition	2/216	20/18866	0.0216486	0.058922	0.0334153	PAX8/CTNNB1	2
BP	GO:0070932	histone H3 deacetylation	2/216	20/18866	0.0216486	0.058922	0.0334153	HDAC6/HDAC7	2
BP	GO:0071731	response to nitric oxide	2/216	20/18866	0.0216486	0.058922	0.0334153	CDK2/MMP3	2
BP	GO:0072087	renal vesicle development	2/216	20/18866	0.0216486	0.058922	0.0334153	PAX8/CTNNB1	2
BP	GO:0072234	metanephric nephron tubule development	2/216	20/18866	0.0216486	0.058922	0.0334153	PAX8/ACAT1	2
BP	GO:0072311	glomerular epithelial cell differentiation	2/216	20/18866	0.0216486	0.058922	0.0334153	IQGAP1/NOTCH2	2
BP	GO:1902004	positive regulation of amyloid-beta formation	2/216	20/18866	0.0216486	0.058922	0.0334153	APP/EFNA1	2
BP	GO:0032330	regulation of chondrocyte differentiation	3/216	52/18866	0.021683	0.058922	0.0334153	RARB/ZBTB16/CTNNB1	3
BP	GO:0090329	regulation of DNA-dependent DNA replication	3/216	52/18866	0.021683	0.058922	0.0334153	PCNA/CDK2/TERF2	3
BP	GO:2000677	regulation of transcription regulatory region DNA binding	3/216	52/18866	0.021683	0.058922	0.0334153	EP300/PAX6/CTNNB1	3
BP	GO:2001238	positive regulation of extrinsic apoptotic signaling pathway	3/216	52/18866	0.021683	0.058922	0.0334153	TNFRSF12A/THBS1/CYLD	3
BP	GO:0009185	ribonucleoside diphosphate metabolic process	5/216	139/18866	0.0219876	0.0597112	0.0338629	PPARA/HK2/INSR/APP/EP300	5
BP	GO:0002532	production of molecular mediator involved in inflammatory response	4/216	93/18866	0.0221237	0.0598868	0.0339625	BTK/PDCD4/NOS2/F2	4
BP	GO:0014909	smooth muscle cell migration	4/216	93/18866	0.0221237	0.0598868	0.0339625	IQGAP1/GSTP1/APEX1/MDM2	4
BP	GO:0032088	negative regulation of NF-kappaB transcription factor activity	4/216	93/18866	0.0221237	0.0598868	0.0339625	CAT/IL10/RWDD3/CYLD	4
BP	GO:0032677	regulation of interleukin-8 production	4/216	93/18866	0.0221237	0.0598868	0.0339625	DDX58/ANXA1/PRKD2/IL10	4
BP	GO:0051702	interaction with symbiont	4/216	93/18866	0.0221237	0.0598868	0.0339625	EP300/SMARCA4/PC/F2	4
BP	GO:0003018	vascular process in circulatory system	6/216	190/18866	0.022365	0.060462	0.0342886	SOD2/ALOX12/VEGFA/PTPRM/HMOX1/PTPRJ	6
BP	GO:0006575	cellular modified amino acid metabolic process	6/216	190/18866	0.022365	0.060462	0.0342886	CTSB/PAX8/FOLH1/GART/GSTP1/GSR	6
BP	GO:0070646	protein modification by small protein removal	8/216	300/18866	0.0225655	0.0609646	0.0345737	DDX58/EP300/ESR1/POLB/TP53/SKP2/MDM2/CYLD	8
BP	GO:0060968	regulation of gene silencing	5/216	140/18866	0.0225969	0.0610102	0.0345996	MAP2K2/ESR1/CDK2/TP53/PPARG	5
BP	GO:0043392	negative regulation of DNA binding	3/216	53/18866	0.0227946	0.0613464	0.0347902	E2F1/ERCC4/HMOX1	3
BP	GO:0045668	negative regulation of osteoblast differentiation	3/216	53/18866	0.0227946	0.0613464	0.0347902	NOTCH1/HDAC7/SKI	3
BP	GO:0071320	cellular response to cAMP	3/216	53/18866	0.0227946	0.0613464	0.0347902	APP/APEX1/EZR	3
BP	GO:1900024	regulation of substrate adhesion-dependent cell spreading	3/216	53/18866	0.0227946	0.0613464	0.0347902	C1QBP/RAC1/CDC42	3
BP	GO:2000772	regulation of cellular senescence	3/216	53/18866	0.0227946	0.0613464	0.0347902	TP53/B2M/TERF2	3
BP	GO:0035265	organ growth	6/216	191/18866	0.0228779	0.0614492	0.0348485	PPARA/TP73/RARB/NOTCH1/ESR1/ERBB4	6
BP	GO:0019319	hexose biosynthetic process	4/216	94/18866	0.0229061	0.0614492	0.0348485	PPARA/PDK2/EP300/PC	4
BP	GO:0045778	positive regulation of ossification	4/216	94/18866	0.0229061	0.0614492	0.0348485	ZBTB16/CTNNB1/CLIC1/IL6ST	4
BP	GO:0060349	bone morphogenesis	4/216	94/18866	0.0229061	0.0614492	0.0348485	MMP14/RARB/MMP16/SKI	4
BP	GO:0060993	kidney morphogenesis	4/216	94/18866	0.0229061	0.0614492	0.0348485	PAX8/VEGFA/FGF1/CTNNB1	4
BP	GO:0050890	cognition	8/216	302/18866	0.0233634	0.0626359	0.0355215	EPHB2/INSR/CAMK4/APP/EP300/PRKCG/CNTN2/B2M	8
BP	GO:0016525	negative regulation of angiogenesis	6/216	192/18866	0.0233987	0.0626906	0.0355525	NOTCH1/THBS1/PPARG/CTNNB1/GADD45A/PTPRM	6
BP	GO:0071216	cellular response to biotic stimulus	7/216	246/18866	0.0234866	0.0628859	0.0356633	BTK/PDCD4/IL10/NOS2/GSTP1/TP53/PDE4D	7
BP	GO:0036499	PERK-mediated unfolded protein response	2/216	21/18866	0.0237494	0.0629863	0.0357202	EIF2S1/IGFBP1	2
BP	GO:0043651	linoleic acid metabolic process	2/216	21/18866	0.0237494	0.0629863	0.0357202	ALOX12/GSTP1	2
BP	GO:0046827	positive regulation of protein export from nucleus	2/216	21/18866	0.0237494	0.0629863	0.0357202	TP53/MDM2	2
BP	GO:0061042	vascular wound healing	2/216	21/18866	0.0237494	0.0629863	0.0357202	VEGFA/KDR	2
BP	GO:0061213	positive regulation of mesonephros development	2/216	21/18866	0.0237494	0.0629863	0.0357202	PAX8/VEGFA	2
BP	GO:0072574	hepatocyte proliferation	2/216	21/18866	0.0237494	0.0629863	0.0357202	NOTCH2/FGF1	2
BP	GO:0072575	epithelial cell proliferation involved in liver morphogenesis	2/216	21/18866	0.0237494	0.0629863	0.0357202	NOTCH2/FGF1	2
BP	GO:0090330	regulation of platelet aggregation	2/216	21/18866	0.0237494	0.0629863	0.0357202	ALOX12/PRKCQ	2
BP	GO:0098780	response to mitochondrial depolarisation	2/216	21/18866	0.0237494	0.0629863	0.0357202	HDAC6/HK2	2
BP	GO:0140131	positive regulation of lymphocyte chemotaxis	2/216	21/18866	0.0237494	0.0629863	0.0357202	ADAM17/OXSR1	2
BP	GO:0140467	integrated stress response signaling	2/216	21/18866	0.0237494	0.0629863	0.0357202	EIF2S1/IGFBP1	2
BP	GO:1903204	negative regulation of oxidative stress-induced neuron death	2/216	21/18866	0.0237494	0.0629863	0.0357202	IL10/CTNNB1	2
BP	GO:1903599	positive regulation of autophagy of mitochondrion	2/216	21/18866	0.0237494	0.0629863	0.0357202	HDAC6/HK2	2
BP	GO:1904886	beta-catenin destruction complex disassembly	2/216	21/18866	0.0237494	0.0629863	0.0357202	AXIN1/CTNNB1	2
BP	GO:2000047	regulation of cell-cell adhesion mediated by cadherin	2/216	21/18866	0.0237494	0.0629863	0.0357202	NOTCH1/VEGFA	2
BP	GO:0002793	positive regulation of peptide secretion	6/216	193/18866	0.0239274	0.0633628	0.0359337	IL10/RAC1/HLA-DRB1/SIRT3/S100A8/EZR	6
BP	GO:0009620	response to fungus	3/216	54/18866	0.0239367	0.0633628	0.0359337	MPO/BTK/S100A8	3
BP	GO:1903018	regulation of glycoprotein metabolic process	3/216	54/18866	0.0239367	0.0633628	0.0359337	HBEGF/CST3/CTNNB1	3
BP	GO:2000181	negative regulation of blood vessel morphogenesis	6/216	194/18866	0.0244641	0.0647178	0.0367022	NOTCH1/THBS1/PPARG/CTNNB1/GADD45A/PTPRM	6
BP	GO:0032655	regulation of interleukin-12 production	3/216	55/18866	0.0251094	0.0660976	0.0374847	C1QBP/IL10/THBS1	3
BP	GO:0032720	negative regulation of tumor necrosis factor production	3/216	55/18866	0.0251094	0.0660976	0.0374847	DICER1/IL10/GSTP1	3
BP	GO:0035065	regulation of histone acetylation	3/216	55/18866	0.0251094	0.0660976	0.0374847	MUC1/BRD7/KMT2A	3
BP	GO:0036297	interstrand cross-link repair	3/216	55/18866	0.0251094	0.0660976	0.0374847	RPA3/RPA1/ERCC4	3
BP	GO:0060350	endochondral bone morphogenesis	3/216	55/18866	0.0251094	0.0660976	0.0374847	MMP14/RARB/MMP16	3
BP	GO:0071825	protein-lipid complex subunit organization	3/216	55/18866	0.0251094	0.0660976	0.0374847	MPO/ALB/LPA	3
BP	GO:0002700	regulation of production of molecular mediator of immune response	5/216	144/18866	0.0251433	0.0660976	0.0374847	DDX58/BTK/IL10/B2M/HMOX1	5
BP	GO:0106106	cold-induced thermogenesis	5/216	144/18866	0.0251433	0.0660976	0.0374847	IGF1R/NOTCH1/ADAM17/MAP2K6/VEGFA	5
BP	GO:0120161	regulation of cold-induced thermogenesis	5/216	144/18866	0.0251433	0.0660976	0.0374847	IGF1R/NOTCH1/ADAM17/MAP2K6/VEGFA	5
BP	GO:1902850	microtubule cytoskeleton organization involved in mitosis	5/216	144/18866	0.0251433	0.0660976	0.0374847	BIRC5/KPNB1/PAX6/RAN/TUBG1	5
BP	GO:0046634	regulation of alpha-beta T cell activation	4/216	97/18866	0.0253535	0.066359	0.0376329	ANXA1/PRKCQ/ZBTB16/PNP	4
BP	GO:0048704	embryonic skeletal system morphogenesis	4/216	97/18866	0.0253535	0.066359	0.0376329	MMP14/HOXB1/CTNNB1/MMP16	4
BP	GO:0050764	regulation of phagocytosis	4/216	97/18866	0.0253535	0.066359	0.0376329	PRKCG/MERTK/PPARG/PTPRJ	4
BP	GO:0071674	mononuclear cell migration	4/216	97/18866	0.0253535	0.066359	0.0376329	ANXA1/THBS1/CCL26/CCL20	4
BP	GO:1901216	positive regulation of neuron death	4/216	97/18866	0.0253535	0.066359	0.0376329	EIF2S1/TP53/CDC42/CTNNB1	4
BP	GO:1990868	response to chemokine	4/216	97/18866	0.0253535	0.066359	0.0376329	CCL26/THPO/OXSR1/CCL20	4
BP	GO:1990869	cellular response to chemokine	4/216	97/18866	0.0253535	0.066359	0.0376329	CCL26/THPO/OXSR1/CCL20	4
BP	GO:0060759	regulation of response to cytokine stimulus	6/216	196/18866	0.0255614	0.0668615	0.0379179	DDX58/ADAM17/GSTP1/PPARG/TNFRSF1A/CYLD	6
BP	GO:0034765	regulation of ion transmembrane transport	11/216	489/18866	0.0256701	0.0671039	0.0380553	EPHB2/APP/CLIC4/UTRN/MMP9/THBS1/F2/PDPK1/CLIC1/OXSR1/PDE4D	11
BP	GO:0002089	lens morphogenesis in camera-type eye	2/216	22/18866	0.0259303	0.0671146	0.0380614	CTNNB1/SKI	2
BP	GO:0006085	acetyl-CoA biosynthetic process	2/216	22/18866	0.0259303	0.0671146	0.0380614	PDK2/ACAT1	2
BP	GO:0006312	mitotic recombination	2/216	22/18866	0.0259303	0.0671146	0.0380614	ERCC4/TERF2	2
BP	GO:0007398	ectoderm development	2/216	22/18866	0.0259303	0.0671146	0.0380614	NF2/CTNNB1	2
BP	GO:0009083	branched-chain amino acid catabolic process	2/216	22/18866	0.0259303	0.0671146	0.0380614	BCAT1/ACAT1	2
BP	GO:0009127	purine nucleoside monophosphate biosynthetic process	2/216	22/18866	0.0259303	0.0671146	0.0380614	ADSL/GART	2
BP	GO:0010888	negative regulation of lipid storage	2/216	22/18866	0.0259303	0.0671146	0.0380614	PPARA/PPARG	2
BP	GO:0032069	regulation of nuclease activity	2/216	22/18866	0.0259303	0.0671146	0.0380614	PCNA/TERF2	2
BP	GO:0036120	cellular response to platelet-derived growth factor stimulus	2/216	22/18866	0.0259303	0.0671146	0.0380614	CBL/IQGAP1	2
BP	GO:0048025	negative regulation of mRNA splicing, via spliceosome	2/216	22/18866	0.0259303	0.0671146	0.0380614	C1QBP/PTBP1	2
BP	GO:0051900	regulation of mitochondrial depolarization	2/216	22/18866	0.0259303	0.0671146	0.0380614	ALOX12/KDR	2
BP	GO:0060972	left/right pattern formation	2/216	22/18866	0.0259303	0.0671146	0.0380614	NOTCH1/NOTCH2	2
BP	GO:0071157	negative regulation of cell cycle arrest	2/216	22/18866	0.0259303	0.0671146	0.0380614	CCND1/MDM2	2
BP	GO:0072576	liver morphogenesis	2/216	22/18866	0.0259303	0.0671146	0.0380614	NOTCH2/FGF1	2
BP	GO:0090189	regulation of branching involved in ureteric bud morphogenesis	2/216	22/18866	0.0259303	0.0671146	0.0380614	PAX8/VEGFA	2
BP	GO:1903019	negative regulation of glycoprotein metabolic process	2/216	22/18866	0.0259303	0.0671146	0.0380614	HBEGF/CST3	2
BP	GO:0006164	purine nucleotide biosynthetic process	6/216	197/18866	0.0261222	0.0674864	0.0382722	PRPS1/PDK2/ADSL/GART/NOS2/ACAT1	6
BP	GO:0009749	response to glucose	6/216	197/18866	0.0261222	0.0674864	0.0382722	IGF1R/SMARCA4/RAC1/THBS1/CDKN1B/HLA-DRB1	6
BP	GO:0048839	inner ear development	6/216	197/18866	0.0261222	0.0674864	0.0382722	EPHB2/RPGRIP1L/MAPKAPK2/PAX8/NOTCH1/CDKN1B	6
BP	GO:0030316	osteoclast differentiation	4/216	98/18866	0.0262029	0.06757	0.0383196	CAMK4/NOTCH2/CTNNB1/KLF10	4
BP	GO:0050810	regulation of steroid biosynthetic process	4/216	98/18866	0.0262029	0.06757	0.0383196	KPNB1/LSS/FGF1/RAN	4
BP	GO:2001243	negative regulation of intrinsic apoptotic signaling pathway	4/216	98/18866	0.0262029	0.06757	0.0383196	SOD2/MUC1/MMP9/MDM2	4
BP	GO:0071560	cellular response to transforming growth factor beta stimulus	7/216	252/18866	0.0263336	0.0678651	0.038487	EP300/CBL/ADAM17/THBS1/TP53/PDPK1/SKI	7
BP	GO:0046631	alpha-beta T cell activation	5/216	146/18866	0.0264827	0.0682077	0.0386813	ANXA1/PRKCQ/ZBTB16/PNP/ITK	5
BP	GO:0010717	regulation of epithelial to mesenchymal transition	4/216	99/18866	0.0270693	0.0696328	0.0394895	NOTCH1/EPHA3/EFNA1/CTNNB1	4
BP	GO:0043255	regulation of carbohydrate biosynthetic process	4/216	99/18866	0.0270693	0.0696328	0.0394895	PPARA/PDK2/INSR/EP300	4
BP	GO:0007043	cell-cell junction assembly	5/216	147/18866	0.0271693	0.0697616	0.0395625	ARL2/RHOC/HDAC7/CTNNB1/EPB41L3	5
BP	GO:0051592	response to calcium ion	5/216	147/18866	0.0271693	0.0697616	0.0395625	CCND1/CACYBP/CLIC4/IQGAP1/THBS1	5
BP	GO:0055123	digestive system development	5/216	147/18866	0.0271693	0.0697616	0.0395625	INSR/RARB/NOTCH1/CTNNB1/IL6ST	5
BP	GO:0051321	meiotic cell cycle	7/216	254/18866	0.0273327	0.0701383	0.0397762	CCNE1/INSR/TOP2A/CDK2/RPA1/ERCC4/TUBG1	7
BP	GO:0001541	ovarian follicle development	3/216	57/18866	0.027546	0.0703842	0.0399156	MMP14/ESR1/VEGFA	3
BP	GO:0002090	regulation of receptor internalization	3/216	57/18866	0.027546	0.0703842	0.0399156	INSR/MTMR2/VEGFA	3
BP	GO:0032615	interleukin-12 production	3/216	57/18866	0.027546	0.0703842	0.0399156	C1QBP/IL10/THBS1	3
BP	GO:0045747	positive regulation of Notch signaling pathway	3/216	57/18866	0.027546	0.0703842	0.0399156	EP300/NOTCH1/IL6ST	3
BP	GO:0051568	histone H3-K4 methylation	3/216	57/18866	0.027546	0.0703842	0.0399156	DNMT1/KMT2A/CTNNB1	3
BP	GO:0075733	intracellular transport of virus	3/216	57/18866	0.027546	0.0703842	0.0399156	XPO1/KPNB1/RAN	3
BP	GO:1903556	negative regulation of tumor necrosis factor superfamily cytokine production	3/216	57/18866	0.027546	0.0703842	0.0399156	DICER1/IL10/GSTP1	3
BP	GO:0010389	regulation of G2/M transition of mitotic cell cycle	6/216	200/18866	0.0278535	0.0708613	0.0401862	CUL1/APP/CCND1/HSP90AA1/CDK2/TUBG1	6
BP	GO:0016052	carbohydrate catabolic process	6/216	200/18866	0.0278535	0.0708613	0.0401862	PPARA/HK2/INSR/APP/EP300/TP53	6
BP	GO:0010675	regulation of cellular carbohydrate metabolic process	5/216	148/18866	0.027867	0.0708613	0.0401862	PPARA/PDK2/INSR/EP300/TP53	5
BP	GO:0071901	negative regulation of protein serine/threonine kinase activity	5/216	148/18866	0.027867	0.0708613	0.0401862	PDCD4/GSTP1/CDKN1B/GADD45A/PTPRJ	5
BP	GO:0008585	female gonad development	4/216	100/18866	0.0279526	0.0708613	0.0401862	INSR/MMP14/ESR1/VEGFA	4
BP	GO:0035282	segmentation	4/216	100/18866	0.0279526	0.0708613	0.0401862	ZEB2/EP300/NOTCH1/TP53	4
BP	GO:0046364	monosaccharide biosynthetic process	4/216	100/18866	0.0279526	0.0708613	0.0401862	PPARA/PDK2/EP300/PC	4
BP	GO:0003283	atrial septum development	2/216	23/18866	0.028189	0.0708613	0.0401862	NOTCH2/MDM2	2
BP	GO:0006590	thyroid hormone generation	2/216	23/18866	0.028189	0.0708613	0.0401862	CTSB/PAX8	2
BP	GO:0006907	pinocytosis	2/216	23/18866	0.028189	0.0708613	0.0401862	MAPKAPK2/CDC42	2
BP	GO:0010288	response to lead ion	2/216	23/18866	0.028189	0.0708613	0.0401862	CAT/APP	2
BP	GO:0032703	negative regulation of interleukin-2 production	2/216	23/18866	0.028189	0.0708613	0.0401862	HDAC7/EZR	2
BP	GO:0036119	response to platelet-derived growth factor	2/216	23/18866	0.028189	0.0708613	0.0401862	CBL/IQGAP1	2
BP	GO:0042026	protein refolding	2/216	23/18866	0.028189	0.0708613	0.0401862	HSP90AA1/B2M	2
BP	GO:0048026	positive regulation of mRNA splicing, via spliceosome	2/216	23/18866	0.028189	0.0708613	0.0401862	PRDX6/NCL	2
BP	GO:0048714	positive regulation of oligodendrocyte differentiation	2/216	23/18866	0.028189	0.0708613	0.0401862	TP73/PPARG	2
BP	GO:0050860	negative regulation of T cell receptor signaling pathway	2/216	23/18866	0.028189	0.0708613	0.0401862	EZR/PTPRJ	2
BP	GO:0051151	negative regulation of smooth muscle cell differentiation	2/216	23/18866	0.028189	0.0708613	0.0401862	PDCD4/DNMT1	2
BP	GO:0072010	glomerular epithelium development	2/216	23/18866	0.028189	0.0708613	0.0401862	IQGAP1/NOTCH2	2
BP	GO:0072170	metanephric tubule development	2/216	23/18866	0.028189	0.0708613	0.0401862	PAX8/ACAT1	2
BP	GO:0072215	regulation of metanephros development	2/216	23/18866	0.028189	0.0708613	0.0401862	PAX8/CTNNB1	2
BP	GO:0072243	metanephric nephron epithelium development	2/216	23/18866	0.028189	0.0708613	0.0401862	PAX8/ACAT1	2
BP	GO:0090343	positive regulation of cell aging	2/216	23/18866	0.028189	0.0708613	0.0401862	TP53/B2M	2
BP	GO:1900273	positive regulation of long-term synaptic potentiation	2/216	23/18866	0.028189	0.0708613	0.0401862	EPHB2/APP	2
BP	GO:1902254	negative regulation of intrinsic apoptotic signaling pathway by p53 class mediator	2/216	23/18866	0.028189	0.0708613	0.0401862	MUC1/MDM2	2
BP	GO:1903589	positive regulation of blood vessel endothelial cell proliferation involved in sprouting angiogenesis	2/216	23/18866	0.028189	0.0708613	0.0401862	VEGFA/HMOX1	2
BP	GO:2000178	negative regulation of neural precursor cell proliferation	2/216	23/18866	0.028189	0.0708613	0.0401862	PAX6/TP53	2
BP	GO:0010952	positive regulation of peptidase activity	6/216	201/18866	0.0284471	0.0714671	0.0405297	ALOX12/APP/EFNA1/PPARG/CTSD/S100A8	6
BP	GO:0002043	blood vessel endothelial cell proliferation involved in sprouting angiogenesis	3/216	58/18866	0.02881	0.0720981	0.0408876	THBS1/VEGFA/HMOX1	3
BP	GO:0002763	positive regulation of myeloid leukocyte differentiation	3/216	58/18866	0.02881	0.0720981	0.0408876	HLA-DRB1/NOTCH2/KLF10	3
BP	GO:0046128	purine ribonucleoside metabolic process	3/216	58/18866	0.02881	0.0720981	0.0408876	PNP/RAN/MTAP	3
BP	GO:1900408	negative regulation of cellular response to oxidative stress	3/216	58/18866	0.02881	0.0720981	0.0408876	SOD2/IL10/CTNNB1	3
BP	GO:1903202	negative regulation of oxidative stress-induced cell death	3/216	58/18866	0.02881	0.0720981	0.0408876	SOD2/IL10/CTNNB1	3
BP	GO:2000272	negative regulation of signaling receptor activity	3/216	58/18866	0.02881	0.0720981	0.0408876	EPHB2/CBL/ESR2	3
BP	GO:0019217	regulation of fatty acid metabolic process	4/216	101/18866	0.028853	0.0720981	0.0408876	PPARA/ANXA1/PDK2/PPARG	4
BP	GO:0042102	positive regulation of T cell proliferation	4/216	101/18866	0.028853	0.0720981	0.0408876	ANXA1/PRKCQ/PNP/IL6ST	4
BP	GO:0045639	positive regulation of myeloid cell differentiation	4/216	101/18866	0.028853	0.0720981	0.0408876	HLA-DRB1/NOTCH2/KLF10/THPO	4
BP	GO:0009746	response to hexose	6/216	202/18866	0.0290489	0.0725013	0.0411162	IGF1R/SMARCA4/RAC1/THBS1/CDKN1B/HLA-DRB1	6
BP	GO:1901605	alpha-amino acid metabolic process	6/216	202/18866	0.0290489	0.0725013	0.0411162	BCAT1/GART/NOS2/HPD/MTAP/ACAT1	6
BP	GO:0071559	response to transforming growth factor beta	7/216	258/18866	0.0294078	0.0733534	0.0415995	EP300/CBL/ADAM17/THBS1/TP53/PDPK1/SKI	7
BP	GO:0055024	regulation of cardiac muscle tissue development	4/216	102/18866	0.0297705	0.0741256	0.0420374	PPARA/TP73/NOTCH1/ERBB4	4
BP	GO:0110020	regulation of actomyosin structure organization	4/216	102/18866	0.0297705	0.0741256	0.0420374	RHOC/NF2/RAC1/CDC42	4
BP	GO:2000060	positive regulation of ubiquitin-dependent protein catabolic process	4/216	102/18866	0.0297705	0.0741256	0.0420374	RCHY1/MAPK9/AXIN1/MDM2	4
BP	GO:0006636	unsaturated fatty acid biosynthetic process	3/216	59/18866	0.0301042	0.0747347	0.0423828	ALOX12/ANXA1/GSTP1	3
BP	GO:0043525	positive regulation of neuron apoptotic process	3/216	59/18866	0.0301042	0.0747347	0.0423828	TP53/CDC42/CTNNB1	3
BP	GO:0045815	positive regulation of gene expression, epigenetic	3/216	59/18866	0.0301042	0.0747347	0.0423828	EP300/DEK/CTNNB1	3
BP	GO:0051289	protein homotetramerization	3/216	59/18866	0.0301042	0.0747347	0.0423828	SOD2/AQP5/B2M	3
BP	GO:0060043	regulation of cardiac muscle cell proliferation	3/216	59/18866	0.0301042	0.0747347	0.0423828	TP73/NOTCH1/ERBB4	3
BP	GO:0001759	organ induction	2/216	24/18866	0.0305236	0.0752857	0.0426953	FGF1/CTNNB1	2
BP	GO:0002438	acute inflammatory response to antigenic stimulus	2/216	24/18866	0.0305236	0.0752857	0.0426953	BTK/SERPINC1	2
BP	GO:0002719	negative regulation of cytokine production involved in immune response	2/216	24/18866	0.0305236	0.0752857	0.0426953	IL10/HMOX1	2
BP	GO:0010640	regulation of platelet-derived growth factor receptor signaling pathway	2/216	24/18866	0.0305236	0.0752857	0.0426953	CBL/PTPRJ	2
BP	GO:0032331	negative regulation of chondrocyte differentiation	2/216	24/18866	0.0305236	0.0752857	0.0426953	RARB/CTNNB1	2
BP	GO:0032469	endoplasmic reticulum calcium ion homeostasis	2/216	24/18866	0.0305236	0.0752857	0.0426953	APP/TGM2	2
BP	GO:0044550	secondary metabolite biosynthetic process	2/216	24/18866	0.0305236	0.0752857	0.0426953	ZEB2/BDH2	2
BP	GO:0045821	positive regulation of glycolytic process	2/216	24/18866	0.0305236	0.0752857	0.0426953	INSR/APP	2
BP	GO:0051882	mitochondrial depolarization	2/216	24/18866	0.0305236	0.0752857	0.0426953	ALOX12/KDR	2
BP	GO:1903306	negative regulation of regulated secretory pathway	2/216	24/18866	0.0305236	0.0752857	0.0426953	NOTCH1/HMOX1	2
BP	GO:2000637	positive regulation of gene silencing by miRNA	2/216	24/18866	0.0305236	0.0752857	0.0426953	MAP2K2/TP53	2
BP	GO:0034766	negative regulation of ion transmembrane transport	4/216	103/18866	0.0307051	0.0755997	0.0428734	EPHB2/MMP9/THBS1/OXSR1	4
BP	GO:0035335	peptidyl-tyrosine dephosphorylation	4/216	103/18866	0.0307051	0.0755997	0.0428734	PTPN13/MTMR2/PTPRM/PTPRJ	4
BP	GO:1901570	fatty acid derivative biosynthetic process	4/216	103/18866	0.0307051	0.0755997	0.0428734	ALOX12/ANXA1/BDH2/ACAT1	4
BP	GO:0001837	epithelial to mesenchymal transition	5/216	152/18866	0.0307715	0.0756744	0.0429157	PDCD4/NOTCH1/EPHA3/EFNA1/CTNNB1	5
BP	GO:0050684	regulation of mRNA processing	5/216	152/18866	0.0307715	0.0756744	0.0429157	PRDX6/C1QBP/SRSF1/PTBP1/NCL	5
BP	GO:0045666	positive regulation of neuron differentiation	9/216	380/18866	0.0313845	0.0771097	0.0437297	ZEB2/ALK/EP300/TNFRSF12A/RARB/IQGAP1/EPHA3/MAPK6/VEGFA	9
BP	GO:0001836	release of cytochrome c from mitochondria	3/216	60/18866	0.0314287	0.0771097	0.0437297	SOD2/MMP9/TP53	3
BP	GO:0061098	positive regulation of protein tyrosine kinase activity	3/216	60/18866	0.0314287	0.0771097	0.0437297	HBEGF/ADAM17/EFNA1	3
BP	GO:1902883	negative regulation of response to oxidative stress	3/216	60/18866	0.0314287	0.0771097	0.0437297	SOD2/IL10/CTNNB1	3
BP	GO:0001678	cellular glucose homeostasis	5/216	153/18866	0.0315262	0.0772585	0.0438141	HK2/IGF1R/SMARCA4/RAC1/HLA-DRB1	5
BP	GO:0016202	regulation of striated muscle tissue development	5/216	153/18866	0.0315262	0.0772585	0.0438141	PPARA/TP73/NOTCH1/ERBB4/CTNNB1	5
BP	GO:0003300	cardiac muscle hypertrophy	4/216	104/18866	0.0316568	0.077488	0.0439443	PPARA/NOTCH1/IL6ST/TNFRSF1A	4
BP	GO:0032231	regulation of actin filament bundle assembly	4/216	104/18866	0.0316568	0.077488	0.0439443	RHOC/NF2/RAC1/CDC42	4
BP	GO:0002706	regulation of lymphocyte mediated immunity	5/216	154/18866	0.0322924	0.0789978	0.0448005	CD1A/BTK/CD1B/IL10/B2M	5
BP	GO:0046545	development of primary female sexual characteristics	4/216	105/18866	0.0326257	0.0793588	0.0450052	INSR/MMP14/ESR1/VEGFA	4
BP	GO:0097006	regulation of plasma lipoprotein particle levels	4/216	105/18866	0.0326257	0.0793588	0.0450052	MPO/ALB/LPA/HMOX1	4
BP	GO:0048863	stem cell differentiation	7/216	264/18866	0.0327163	0.0793588	0.0450052	TP73/ZEB2/NOTCH1/ESR1/TP53/ERBB4/KMT2A	7
BP	GO:0002381	immunoglobulin production involved in immunoglobulin mediated immune response	3/216	61/18866	0.0327833	0.0793588	0.0450052	BTK/IL10/HLA-DRB1	3
BP	GO:0021872	forebrain generation of neurons	3/216	61/18866	0.0327833	0.0793588	0.0450052	PAX6/ERBB4/B2M	3
BP	GO:0033013	tetrapyrrole metabolic process	3/216	61/18866	0.0327833	0.0793588	0.0450052	HMBS/HMOX1/BDH2	3
BP	GO:0033619	membrane protein proteolysis	3/216	61/18866	0.0327833	0.0793588	0.0450052	PRKCQ/IL10/ADAM17	3
BP	GO:0042278	purine nucleoside metabolic process	3/216	61/18866	0.0327833	0.0793588	0.0450052	PNP/RAN/MTAP	3
BP	GO:0042733	embryonic digit morphogenesis	3/216	61/18866	0.0327833	0.0793588	0.0450052	NOTCH1/ZBTB16/CTNNB1	3
BP	GO:0043954	cellular component maintenance	3/216	61/18866	0.0327833	0.0793588	0.0450052	INSR/IGF1R/MTMR2	3
BP	GO:2000756	regulation of peptidyl-lysine acetylation	3/216	61/18866	0.0327833	0.0793588	0.0450052	MUC1/BRD7/KMT2A	3
BP	GO:0000423	mitophagy	2/216	25/18866	0.0329321	0.0793588	0.0450052	HDAC6/TP53	2
BP	GO:0002053	positive regulation of mesenchymal cell proliferation	2/216	25/18866	0.0329321	0.0793588	0.0450052	VEGFA/CTNNB1	2
BP	GO:0002092	positive regulation of receptor internalization	2/216	25/18866	0.0329321	0.0793588	0.0450052	INSR/VEGFA	2
BP	GO:0003309	type B pancreatic cell differentiation	2/216	25/18866	0.0329321	0.0793588	0.0450052	PAX6/PDPK1	2
BP	GO:0009081	branched-chain amino acid metabolic process	2/216	25/18866	0.0329321	0.0793588	0.0450052	BCAT1/ACAT1	2
BP	GO:0010592	positive regulation of lamellipodium assembly	2/216	25/18866	0.0329321	0.0793588	0.0450052	RAC1/CDC42	2
BP	GO:0032104	regulation of response to extracellular stimulus	2/216	25/18866	0.0329321	0.0793588	0.0450052	PPARA/PRKCG	2
BP	GO:0032107	regulation of response to nutrient levels	2/216	25/18866	0.0329321	0.0793588	0.0450052	PPARA/PRKCG	2
BP	GO:0032528	microvillus organization	2/216	25/18866	0.0329321	0.0793588	0.0450052	RAP1GAP/EZR	2
BP	GO:0032647	regulation of interferon-alpha production	2/216	25/18866	0.0329321	0.0793588	0.0450052	DDX58/IL10	2
BP	GO:0039529	RIG-I signaling pathway	2/216	25/18866	0.0329321	0.0793588	0.0450052	DDX58/C1QBP	2
BP	GO:0051307	meiotic chromosome separation	2/216	25/18866	0.0329321	0.0793588	0.0450052	TOP2A/ERCC4	2
BP	GO:0060148	positive regulation of posttranscriptional gene silencing	2/216	25/18866	0.0329321	0.0793588	0.0450052	MAP2K2/TP53	2
BP	GO:0061217	regulation of mesonephros development	2/216	25/18866	0.0329321	0.0793588	0.0450052	PAX8/VEGFA	2
BP	GO:1905564	positive regulation of vascular endothelial cell proliferation	2/216	25/18866	0.0329321	0.0793588	0.0450052	ADAM17/PDPK1	2
BP	GO:0009132	nucleoside diphosphate metabolic process	5/216	155/18866	0.0330702	0.0796001	0.0451421	PPARA/HK2/INSR/APP/EP300	5
BP	GO:1990845	adaptive thermogenesis	5/216	155/18866	0.0330702	0.0796001	0.0451421	IGF1R/NOTCH1/ADAM17/MAP2K6/VEGFA	5
BP	GO:0002708	positive regulation of lymphocyte mediated immunity	4/216	106/18866	0.0336119	0.0806724	0.0457502	CD1A/BTK/CD1B/B2M	4
BP	GO:0030038	contractile actin filament bundle assembly	4/216	106/18866	0.0336119	0.0806724	0.0457502	RHOC/NF2/RAC1/CDC42	4
BP	GO:0032091	negative regulation of protein binding	4/216	106/18866	0.0336119	0.0806724	0.0457502	PPARA/EIF2S1/IL10/B2M	4
BP	GO:0043149	stress fiber assembly	4/216	106/18866	0.0336119	0.0806724	0.0457502	RHOC/NF2/RAC1/CDC42	4
BP	GO:0046632	alpha-beta T cell differentiation	4/216	106/18866	0.0336119	0.0806724	0.0457502	ANXA1/ZBTB16/PNP/ITK	4
BP	GO:0001890	placenta development	5/216	156/18866	0.0338596	0.0810653	0.045973	CTSB/IL10/CDKN1B/NOTCH2/PPARG	5
BP	GO:0030902	hindbrain development	5/216	156/18866	0.0338596	0.0810653	0.045973	RPGRIP1L/GART/HOXB1/TP53/CTNNB1	5
BP	GO:0043484	regulation of RNA splicing	5/216	156/18866	0.0338596	0.0810653	0.045973	PRDX6/C1QBP/SRSF1/PTBP1/NCL	5
BP	GO:1901861	regulation of muscle tissue development	5/216	156/18866	0.0338596	0.0810653	0.045973	PPARA/TP73/NOTCH1/ERBB4/CTNNB1	5
BP	GO:0009165	nucleotide biosynthetic process	7/216	266/18866	0.0338722	0.0810653	0.045973	PRPS1/PDK2/ADSL/GART/NOS2/PNP/ACAT1	7
BP	GO:0006109	regulation of carbohydrate metabolic process	6/216	210/18866	0.0341668	0.0816333	0.0462951	PPARA/PDK2/INSR/APP/EP300/TP53	6
BP	GO:0051851	modulation by host of symbiont process	3/216	62/18866	0.034168	0.0816333	0.0462951	EP300/SMARCA4/PC	3
BP	GO:0070527	platelet aggregation	3/216	62/18866	0.034168	0.0816333	0.0462951	ALOX12/PRKCQ/CLIC1	3
BP	GO:0014897	striated muscle hypertrophy	4/216	107/18866	0.0346153	0.0825282	0.0468026	PPARA/NOTCH1/IL6ST/TNFRSF1A	4
BP	GO:0055017	cardiac muscle tissue growth	4/216	107/18866	0.0346153	0.0825282	0.0468026	PPARA/TP73/NOTCH1/ERBB4	4
BP	GO:1903426	regulation of reactive oxygen species biosynthetic process	4/216	107/18866	0.0346153	0.0825282	0.0468026	INSR/HSP90AA1/IL10/RAC1	4
BP	GO:0043271	negative regulation of ion transport	5/216	157/18866	0.0346607	0.0825282	0.0468026	MAOB/EPHB2/MMP9/THBS1/OXSR1	5
BP	GO:0048634	regulation of muscle organ development	5/216	157/18866	0.0346607	0.0825282	0.0468026	PPARA/TP73/NOTCH1/ERBB4/CTNNB1	5
BP	GO:0051017	actin filament bundle assembly	5/216	157/18866	0.0346607	0.0825282	0.0468026	RHOC/NF2/RAC1/CDC42/EZR	5
BP	GO:0031396	regulation of protein ubiquitination	6/216	211/18866	0.0348449	0.0828727	0.046998	RCHY1/MAPK9/HSP90AA1/PRKCG/AXIN1/SKP2	6
BP	GO:0070555	response to interleukin-1	6/216	211/18866	0.0348449	0.0828727	0.046998	ANXA1/CUL1/APP/IRAK4/CCL26/CCL20	6
BP	GO:0001783	B cell apoptotic process	2/216	26/18866	0.0354124	0.0835119	0.0473605	BTK/IL10	2
BP	GO:0006309	apoptotic DNA fragmentation	2/216	26/18866	0.0354124	0.0835119	0.0473605	DICER1/KPNB1	2
BP	GO:0021952	central nervous system projection neuron axonogenesis	2/216	26/18866	0.0354124	0.0835119	0.0473605	ZEB2/EPHB2	2
BP	GO:0033119	negative regulation of RNA splicing	2/216	26/18866	0.0354124	0.0835119	0.0473605	C1QBP/PTBP1	2
BP	GO:0035902	response to immobilization stress	2/216	26/18866	0.0354124	0.0835119	0.0473605	PPARG/MDM2	2
BP	GO:0042403	thyroid hormone metabolic process	2/216	26/18866	0.0354124	0.0835119	0.0473605	CTSB/PAX8	2
BP	GO:0042832	defense response to protozoan	2/216	26/18866	0.0354124	0.0835119	0.0473605	IL10/HRAS	2
BP	GO:0051123	RNA polymerase II preinitiation complex assembly	2/216	26/18866	0.0354124	0.0835119	0.0473605	ESR1/TP53	2
BP	GO:0051156	glucose 6-phosphate metabolic process	2/216	26/18866	0.0354124	0.0835119	0.0473605	HK2/TP53	2
BP	GO:0072012	glomerulus vasculature development	2/216	26/18866	0.0354124	0.0835119	0.0473605	NOTCH1/NOTCH2	2
BP	GO:0072202	cell differentiation involved in metanephros development	2/216	26/18866	0.0354124	0.0835119	0.0473605	PAX8/CTNNB1	2
BP	GO:0072273	metanephric nephron morphogenesis	2/216	26/18866	0.0354124	0.0835119	0.0473605	PAX8/CTNNB1	2
BP	GO:0090023	positive regulation of neutrophil chemotaxis	2/216	26/18866	0.0354124	0.0835119	0.0473605	C1QBP/RAC1	2
BP	GO:1904754	positive regulation of vascular associated smooth muscle cell migration	2/216	26/18866	0.0354124	0.0835119	0.0473605	IQGAP1/MDM2	2
BP	GO:1905523	positive regulation of macrophage migration	2/216	26/18866	0.0354124	0.0835119	0.0473605	MMP14/THBS1	2
BP	GO:1903707	negative regulation of hemopoiesis	5/216	158/18866	0.0354734	0.0836086	0.0474154	ANXA1/ERBB2/NOTCH1/ZBTB16/CTNNB1	5
BP	GO:0031122	cytoplasmic microtubule organization	3/216	63/18866	0.0355826	0.0838191	0.0475347	KPNB1/TUBG1/EZR	3
BP	GO:0008593	regulation of Notch signaling pathway	4/216	108/18866	0.035636	0.0838507	0.0475526	EP300/MMP14/NOTCH1/IL6ST	4
BP	GO:0032526	response to retinoic acid	4/216	108/18866	0.035636	0.0838507	0.0475526	RXRG/EPHA3/RXRB/PPARG	4
BP	GO:1901293	nucleoside phosphate biosynthetic process	7/216	269/18866	0.0356567	0.0838523	0.0475535	PRPS1/PDK2/ADSL/GART/NOS2/PNP/ACAT1	7
BP	GO:0045089	positive regulation of innate immune response	6/216	213/18866	0.0362271	0.0851458	0.0482871	XRCC6/MUC1/CUL1/EP300/PDPK1/HRAS	6
BP	GO:0016573	histone acetylation	5/216	159/18866	0.0362978	0.0851687	0.0483001	MUC1/EP300/BRD7/NCOA3/KMT2A	5
BP	GO:0050777	negative regulation of immune response	5/216	159/18866	0.0362978	0.0851687	0.0483001	ANXA1/IL10/HLA-DRB1/PPARG/HMOX1	5
BP	GO:2000058	regulation of ubiquitin-dependent protein catabolic process	5/216	159/18866	0.0362978	0.0851687	0.0483001	RCHY1/XPO1/MAPK9/AXIN1/MDM2	5
BP	GO:0014896	muscle hypertrophy	4/216	109/18866	0.036674	0.0859554	0.0487462	PPARA/NOTCH1/IL6ST/TNFRSF1A	4
BP	GO:0098781	ncRNA transcription	4/216	109/18866	0.036674	0.0859554	0.0487462	SMARCA4/TP53/NCL/CDK7	4
BP	GO:0030258	lipid modification	7/216	271/18866	0.0368804	0.0863907	0.0489931	PPARA/ALOX12/MTMR2/CYP2E1/PPARG/BDH2/ACAT1	7
BP	GO:0032835	glomerulus development	3/216	64/18866	0.0370271	0.086541	0.0490783	NOTCH1/IQGAP1/NOTCH2	3
BP	GO:0042130	negative regulation of T cell proliferation	3/216	64/18866	0.0370271	0.086541	0.0490783	ERBB2/IL10/HLA-DRB1	3
BP	GO:0046637	regulation of alpha-beta T cell differentiation	3/216	64/18866	0.0370271	0.086541	0.0490783	ANXA1/ZBTB16/PNP	3
BP	GO:0046794	transport of virus	3/216	64/18866	0.0370271	0.086541	0.0490783	XPO1/KPNB1/RAN	3
BP	GO:0001562	response to protozoan	2/216	27/18866	0.0379626	0.0880851	0.049954	IL10/HRAS	2
BP	GO:0009651	response to salt stress	2/216	27/18866	0.0379626	0.0880851	0.049954	XRCC6/TP53	2
BP	GO:0010971	positive regulation of G2/M transition of mitotic cell cycle	2/216	27/18866	0.0379626	0.0880851	0.049954	APP/CCND1	2
BP	GO:0031954	positive regulation of protein autophosphorylation	2/216	27/18866	0.0379626	0.0880851	0.049954	IQGAP1/VEGFA	2
BP	GO:0032607	interferon-alpha production	2/216	27/18866	0.0379626	0.0880851	0.049954	DDX58/IL10	2
BP	GO:0033081	regulation of T cell differentiation in thymus	2/216	27/18866	0.0379626	0.0880851	0.049954	CAMK4/ERBB2	2
BP	GO:0034698	response to gonadotropin	2/216	27/18866	0.0379626	0.0880851	0.049954	PAX8/NOTCH1	2
BP	GO:0045603	positive regulation of endothelial cell differentiation	2/216	27/18866	0.0379626	0.0880851	0.049954	NOTCH1/CTNNB1	2
BP	GO:0045672	positive regulation of osteoclast differentiation	2/216	27/18866	0.0379626	0.0880851	0.049954	NOTCH2/KLF10	2
BP	GO:0072207	metanephric epithelium development	2/216	27/18866	0.0379626	0.0880851	0.049954	PAX8/ACAT1	2
BP	GO:1901623	regulation of lymphocyte chemotaxis	2/216	27/18866	0.0379626	0.0880851	0.049954	ADAM17/OXSR1	2
BP	GO:1903203	regulation of oxidative stress-induced neuron death	2/216	27/18866	0.0379626	0.0880851	0.049954	IL10/CTNNB1	2
BP	GO:2000353	positive regulation of endothelial cell apoptotic process	2/216	27/18866	0.0379626	0.0880851	0.049954	PDCD4/THBS1	2
BP	GO:0061572	actin filament bundle organization	5/216	161/18866	0.0379818	0.0880851	0.049954	RHOC/NF2/RAC1/CDC42/EZR	5
CC	GO:0031252	cell leading edge	21/216	421/19559	9.62126e-09	3.62e-06	2.71e-06	DDX58/HDAC6/S100A6/INSR/APP/PTPN13/TNFRSF12A/FAP/NF2/IQGAP1/RAC1/ADAM17/DPP4/CDC42/CTNNB1/CAPG/PTPRM/TUBG1/EZR/EPB41L3/PTPRJ	21
CC	GO:0005911	cell-cell junction	22/216	493/19559	3.11143e-08	5.85e-06	4.39e-06	DDX58/MAP2K2/ANXA1/RPGRIP1L/APP/CCND1/CLIC4/NF2/TRAF4/PRKCG/NOTCH1/IQGAP1/ADAM17/DPP4/VEGFA/FABP7/CDC42/CTNNB1/ITK/PTPRM/EPB41L3/PTPRJ	22
CC	GO:0034774	secretory granule lumen	17/216	322/19559	1.1695e-07	1.14e-05	8.59e-06	MPO/XRCC6/CAT/PRDX6/APP/ALB/HSP90AA1/KPNB1/VWF/VEGFB/THBS1/GSTP1/VEGFA/PNP/B2M/CTSD/S100A8	17
CC	GO:0060205	cytoplasmic vesicle lumen	17/216	326/19559	1.39516e-07	1.14e-05	8.59e-06	MPO/XRCC6/CAT/PRDX6/APP/ALB/HSP90AA1/KPNB1/VWF/VEGFB/THBS1/GSTP1/VEGFA/PNP/B2M/CTSD/S100A8	17
CC	GO:0031983	vesicle lumen	17/216	328/19559	1.52229e-07	1.14e-05	8.59e-06	MPO/XRCC6/CAT/PRDX6/APP/ALB/HSP90AA1/KPNB1/VWF/VEGFB/THBS1/GSTP1/VEGFA/PNP/B2M/CTSD/S100A8	17
CC	GO:0045177	apical part of cell	19/216	433/19559	3.67339e-07	2.3e-05	1.73e-05	ANXA1/CTSB/MUC1/APP/ERBB2/CLIC4/FAP/SLC9A3R2/NF2/NOTCH1/AQP5/ADAM17/DPP4/CDC42/CLCN5/CTNNB1/TUBG1/PDE4D/EZR	19
CC	GO:0005925	focal adhesion	18/216	415/19559	8.91823e-07	4.49e-05	3.37e-05	MAP2K2/ANXA1/CAT/ARL2/CBL/MMP14/FAP/SLC9A3R2/IQGAP1/RAC1/ADAM17/DPP4/TGM2/CDC42/CTNNB1/PDPK1/B2M/EZR	18
CC	GO:0030055	cell-substrate junction	18/216	423/19559	1.17203e-06	4.49e-05	3.37e-05	MAP2K2/ANXA1/CAT/ARL2/CBL/MMP14/FAP/SLC9A3R2/IQGAP1/RAC1/ADAM17/DPP4/TGM2/CDC42/CTNNB1/PDPK1/B2M/EZR	18
CC	GO:0101002	ficolin-1-rich granule	10/216	124/19559	1.19501e-06	4.49e-05	3.37e-05	XRCC6/CAT/CTSB/HSP90AA1/KPNB1/MMP9/GSTP1/CST3/PNP/CTSD	10
CC	GO:1904813	ficolin-1-rich granule lumen	10/216	124/19559	1.19501e-06	4.49e-05	3.37e-05	XRCC6/CAT/CTSB/HSP90AA1/KPNB1/MMP9/GSTP1/CST3/PNP/CTSD	10
CC	GO:0098589	membrane region	16/216	343/19559	1.43944e-06	4.92e-05	3.69e-05	HDAC6/XPO1/INSR/CD1A/BTK/APP/CBL/IQGAP1/ADAM17/DPP4/CTNNB1/KDR/HMOX1/CTSD/TNFRSF1A/EZR	16
CC	GO:0031256	leading edge membrane	11/216	175/19559	4.06843e-06	0.00011391	8.55e-05	DDX58/INSR/FAP/NF2/RAC1/ADAM17/DPP4/CDC42/EZR/EPB41L3/PTPRJ	11
CC	GO:0045121	membrane raft	15/216	329/19559	4.08799e-06	0.00011391	8.55e-05	HDAC6/INSR/CD1A/BTK/APP/CBL/IQGAP1/ADAM17/DPP4/CTNNB1/KDR/HMOX1/CTSD/TNFRSF1A/EZR	15
CC	GO:0098857	membrane microdomain	15/216	330/19559	4.24134e-06	0.00011391	8.55e-05	HDAC6/INSR/CD1A/BTK/APP/CBL/IQGAP1/ADAM17/DPP4/CTNNB1/KDR/HMOX1/CTSD/TNFRSF1A/EZR	15
CC	GO:0001726	ruffle	11/216	179/19559	5.05674e-06	0.000126756	9.51e-05	DDX58/S100A6/TNFRSF12A/FAP/NF2/IQGAP1/RAC1/ADAM17/CAPG/EZR/PTPRJ	11
CC	GO:0005667	transcription regulator complex	16/216	413/19559	1.5145e-05	0.000355906	0.00026703	E2F1/XRCC6/RXRG/CCND1/EP300/HOXB13/CDK2/TP53/ZBTB16/RXRB/PPARG/CTNNB1/APEX1/USF1/SKI/CDK7	16
CC	GO:0042470	melanosome	8/216	105/19559	2.16328e-05	0.000451885	0.00033904	CNP/CTSB/HSP90AA1/MMP14/RAC1/CAPG/RAN/CTSD	8
CC	GO:0048770	pigment granule	8/216	105/19559	2.16328e-05	0.000451885	0.00033904	CNP/CTSB/HSP90AA1/MMP14/RAC1/CAPG/RAN/CTSD	8
CC	GO:0062023	collagen-containing extracellular matrix	15/216	427/19559	8.51736e-05	0.00165848	0.00124432	ANXA1/MMP2/S100A6/CTSB/VWF/MMP9/SPON1/THBS1/TGM2/CST3/F2/SERPINC1/CTSD/NCAM1/S100A8	15
CC	GO:0032587	ruffle membrane	7/216	95/19559	8.82171e-05	0.00165848	0.00124432	DDX58/FAP/NF2/RAC1/ADAM17/EZR/PTPRJ	7
CC	GO:0031093	platelet alpha granule lumen	6/216	67/19559	9.63422e-05	0.00166774	0.00125127	APP/ALB/VWF/VEGFB/THBS1/VEGFA	6
CC	GO:0032993	protein-DNA complex	10/216	205/19559	9.75803e-05	0.00166774	0.00125127	POT1/XRCC6/EP300/PCNA/RPA3/ESR1/RPA1/TOP1/CTNNB1/TERF2	10
CC	GO:0000307	cyclin-dependent protein kinase holoenzyme complex	5/216	43/19559	0.000107275	0.00175371	0.00131578	CCNE1/CCND1/PCNA/CDK2/CDK7	5
CC	GO:0005657	replication fork	6/216	71/19559	0.000133291	0.00208823	0.00156676	PCNA/RPA3/RPA1/DNMT1/TP53/TOP1	6
CC	GO:1902911	protein kinase complex	7/216	104/19559	0.000155984	0.00234599	0.00176015	CCNE1/INSR/IGF1R/CCND1/PCNA/CDK2/CDK7	7
CC	GO:0098858	actin-based cell projection	10/216	220/19559	0.000174042	0.00251692	0.00188839	CNP/APP/RHOC/CLIC4/NF2/AQP5/UTRN/CDC42/CTNNB1/EZR	10
CC	GO:0030877	beta-catenin destruction complex	3/216	12/19559	0.000271494	0.00378081	0.00283667	CACYBP/AXIN1/CTNNB1	3
CC	GO:0000782	telomere cap complex	3/216	13/19559	0.000350073	0.00438758	0.00329191	POT1/XRCC6/TERF2	3
CC	GO:0000783	nuclear telomere cap complex	3/216	13/19559	0.000350073	0.00438758	0.00329191	POT1/XRCC6/TERF2	3
CC	GO:0140445	chromosome, telomeric repeat region	3/216	13/19559	0.000350073	0.00438758	0.00329191	POT1/XRCC6/TERF2	3
CC	GO:0030027	lamellipodium	9/216	201/19559	0.000409096	0.00496194	0.00372284	APP/PTPN13/FAP/NF2/RAC1/DPP4/CTNNB1/CAPG/PTPRM	9
CC	GO:0000784	nuclear chromosome, telomeric region	7/216	124/19559	0.000459127	0.00528969	0.00396875	POT1/XRCC6/PCNA/RPA1/ERCC4/APEX1/TERF2	7
CC	GO:0031253	cell projection membrane	12/216	344/19559	0.000464255	0.00528969	0.00396875	DDX58/INSR/FAP/NF2/RAC1/UTRN/ADAM17/DPP4/CTNNB1/EZR/EPB41L3/PTPRJ	12
CC	GO:0000781	chromosome, telomeric region	8/216	164/19559	0.000486353	0.00537849	0.00403537	POT1/XRCC6/PCNA/CDK2/RPA1/ERCC4/APEX1/TERF2	8
CC	GO:0031091	platelet alpha granule	6/216	91/19559	0.000516767	0.00555155	0.00416522	APP/ALB/VWF/VEGFB/THBS1/VEGFA	6
CC	GO:0071437	invadopodium	3/216	16/19559	0.000668889	0.00698618	0.00524159	FAP/DPP4/EZR	3
CC	GO:0016328	lateral plasma membrane	5/216	65/19559	0.000756283	0.00768547	0.00576626	ANXA1/ARL2/IQGAP1/AXIN1/CTNNB1	5
CC	GO:0005635	nuclear envelope	14/216	473/19559	0.000816891	0.00808292	0.00606445	S100A6/XPO1/INSR/UBE2I/APP/CCND1/KPNB1/CACYBP/HTATIP2/EPHA3/TP53/CST3/CLIC1/RAN	14
CC	GO:0001772	immunological synapse	4/216	39/19559	0.000878848	0.00847299	0.00635712	PRKCQ/GZMB/EZR/PTPRJ	4
CC	GO:0043596	nuclear replication fork	4/216	41/19559	0.0010636	0.00999782	0.00750116	PCNA/RPA3/RPA1/TOP1	4
CC	GO:0097449	astrocyte projection	3/216	19/19559	0.00112949	0.0103582	0.00777156	EIF2S1/APP/EZR	3
CC	GO:0044853	plasma membrane raft	6/216	113/19559	0.0016034	0.0143542	0.0107697	HDAC6/INSR/CBL/CTNNB1/HMOX1/EZR	6
CC	GO:0042629	mast cell granule	3/216	22/19559	0.0017518	0.0152036	0.011407	ANXA1/BTK/CBL	3
CC	GO:0043209	myelin sheath	4/216	47/19559	0.00177914	0.0152036	0.011407	CNP/HSP90AA1/ERBB2/CNTN2	4
CC	GO:0098687	chromosomal region	11/216	350/19559	0.00183499	0.0153324	0.0115036	BIRC5/POT1/XRCC6/XPO1/PCNA/CDK2/RPA1/DNMT1/ERCC4/APEX1/TERF2	11
CC	GO:0061695	transferase complex, transferring phosphorus-containing groups	9/216	253/19559	0.00206371	0.0165643	0.0124279	PRPS1/CCNE1/INSR/IGF1R/CCND1/PCNA/CDK2/TP53/CDK7	9
CC	GO:0090575	RNA polymerase II transcription regulator complex	7/216	161/19559	0.0021123	0.0165643	0.0124279	E2F1/RXRG/TP53/RXRB/PPARG/CTNNB1/CDK7	7
CC	GO:0005901	caveola	5/216	82/19559	0.00214791	0.0165643	0.0124279	HDAC6/INSR/CBL/CTNNB1/HMOX1	5
CC	GO:0005938	cell cortex	10/216	305/19559	0.00215865	0.0165643	0.0124279	RHOC/NF2/RAC1/UTRN/NOS2/PRKCB/FGF1/CTNNB1/NCL/EZR	10
CC	GO:0005788	endoplasmic reticulum lumen	10/216	308/19559	0.00231737	0.0172077	0.0129106	APP/ALB/SPON1/THBS1/CP/CST3/F2/SERPINC1/IGFBP1/B2M	10
CC	GO:0016324	apical plasma membrane	11/216	361/19559	0.00233402	0.0172077	0.0129106	ANXA1/CTSB/MUC1/ERBB2/SLC9A3R2/NOTCH1/AQP5/ADAM17/DPP4/PDE4D/EZR	11
CC	GO:0009897	external side of plasma membrane	12/216	417/19559	0.00240412	0.0173836	0.0130426	ANXA1/INSR/CD1A/CD1B/CTSB/THBS1/HLA-DRB1/F2/IL6ST/B2M/GSR/NCAM1	12
CC	GO:0030894	replisome	3/216	26/19559	0.00286313	0.020312	0.0152397	PCNA/RPA3/RPA1	3
CC	GO:1902554	serine/threonine protein kinase complex	5/216	89/19559	0.00307098	0.0213831	0.0160433	CCNE1/CCND1/PCNA/CDK2/CDK7	5
CC	GO:1904724	tertiary granule lumen	4/216	55/19559	0.00317645	0.0217154	0.0162926	MMP9/CST3/B2M/CTSD	4
CC	GO:0005902	microvillus	5/216	93/19559	0.00371144	0.0249197	0.0186967	CNP/CLIC4/AQP5/CTNNB1/EZR	5
CC	GO:0030496	midbody	7/216	182/19559	0.0041716	0.0275179	0.0206462	BIRC5/CLIC4/IQGAP1/CDC42/CAPG/RAN/CYLD	7
CC	GO:0005641	nuclear envelope lumen	2/216	10/19559	0.00515317	0.0328405	0.0246396	APP/CACYBP	2
CC	GO:0044224	juxtaparanode region of axon	2/216	10/19559	0.00515317	0.0328405	0.0246396	CNTN2/EPB41L3	2
CC	GO:0016605	PML body	5/216	102/19559	0.00549363	0.0344268	0.0258297	UBE2I/RPA1/TP53/ZBTB16/SKI	5
CC	GO:0005796	Golgi lumen	5/216	103/19559	0.00572322	0.0345519	0.0259236	MUC1/APP/MMP14/F2/MMP16	5
CC	GO:0018995	host cellular component	4/216	65/19559	0.00578928	0.0345519	0.0259236	XPO1/KPNB1/TOP2A/RAN	4
CC	GO:0043657	host cell	4/216	65/19559	0.00578928	0.0345519	0.0259236	XPO1/KPNB1/TOP2A/RAN	4
CC	GO:0097386	glial cell projection	3/216	34/19559	0.00617672	0.0361695	0.0271372	EIF2S1/APP/EZR	3
CC	GO:0035253	ciliary rootlet	2/216	11/19559	0.0062527	0.0361695	0.0271372	RPGRIP1L/APP	2
CC	GO:0030175	filopodium	5/216	106/19559	0.00645249	0.036211	0.0271684	APP/NF2/UTRN/CDC42/EZR	5
CC	GO:0030863	cortical cytoskeleton	5/216	106/19559	0.00645249	0.036211	0.0271684	NF2/UTRN/NOS2/PRKCB/EZR	5
CC	GO:0031904	endosome lumen	3/216	35/19559	0.00670149	0.0370553	0.0278019	CTSB/APP/B2M	3
CC	GO:0045178	basal part of cell	4/216	69/19559	0.00714451	0.0389324	0.0292102	ERBB2/FAP/AQP5/ERBB4	4
CC	GO:0030139	endocytic vesicle	9/216	313/19559	0.00820933	0.0440958	0.0330842	MPO/CAMK2A/HBEGF/HSP90AA1/DPP4/HLA-DRB1/CDC42/B2M/MDM2	9
CC	GO:0005769	early endosome	10/216	377/19559	0.00937551	0.0496506	0.0372518	MAP2K2/ANXA1/APP/ERBB2/MTMR2/NF2/EPHA3/CLCN5/B2M/KDR	10
CC	GO:0099523	presynaptic cytosol	2/216	14/19559	0.0101226	0.0528625	0.0396616	PRKCG/PRKCB	2
CC	GO:0005912	adherens junction	6/216	166/19559	0.0104298	0.0537207	0.0403055	ANXA1/NF2/NOTCH1/VEGFA/CTNNB1/PTPRM	6
CC	GO:0005881	cytoplasmic microtubule	4/216	78/19559	0.0109202	0.0554864	0.0416304	HDAC6/RPGRIP1L/TUBG1/CYLD	4
CC	GO:0005923	bicellular tight junction	5/216	122/19559	0.0114665	0.0573678	0.0430419	DDX58/RPGRIP1L/CCND1/TRAF4/CTNNB1	5
CC	GO:0005662	DNA replication factor A complex	2/216	15/19559	0.0115956	0.0573678	0.0430419	RPA3/RPA1	2
MF	GO:0004713	protein tyrosine kinase activity	14/216	135/18352	6.98468e-10	2.37e-07	1.58e-07	MAP2K2/ALK/EPHB2/INSR/BTK/IGF1R/ERBB2/EPHA3/MERTK/MAP2K6/ERBB4/ITK/WEE1/KDR	14
MF	GO:0008022	protein C-terminus binding	16/216	189/18352	8.52928e-10	2.37e-07	1.58e-07	XRCC6/EP300/ERBB2/MKI67/PCNA/TOP2A/SLC9A3R2/ERCC4/ZBTB16/PPARG/CTNNB1/NCL/TERF2/EZR/CDK7/HRAS	16
MF	GO:0003684	damaged DNA binding	10/216	65/18352	4.21643e-09	7.8e-07	5.21e-07	POT1/XRCC6/EP300/PCNA/RPA3/RPA1/ERCC4/POLB/MUTYH/APEX1	10
MF	GO:0009931	calcium-dependent protein serine/threonine kinase activity	7/216	23/18352	5.93093e-09	8.23e-07	5.49e-07	PRKCQ/PRKD2/CAMK2A/CAMK4/MAPKAPK2/PRKCG/PRKCB	7
MF	GO:0010857	calcium-dependent protein kinase activity	7/216	24/18352	8.28977e-09	9.2e-07	6.14e-07	PRKCQ/PRKD2/CAMK2A/CAMK4/MAPKAPK2/PRKCG/PRKCB	7
MF	GO:0004714	transmembrane receptor protein tyrosine kinase activity	9/216	61/18352	3.74392e-08	3.46e-06	2.31e-06	ALK/EPHB2/INSR/IGF1R/ERBB2/EPHA3/MERTK/ERBB4/KDR	9
MF	GO:0070851	growth factor receptor binding	12/216	141/18352	1.09469e-07	8.68e-06	5.79e-06	APP/HBEGF/CBL/IRAK4/IL10/ADAM17/VEGFB/VEGFA/ERBB4/FGF1/IL6ST/PTPRJ	12
MF	GO:0044548	S100 protein binding	5/216	14/18352	3.96004e-07	2.54e-05	1.7e-05	S100A6/CACYBP/IQGAP1/FGF1/EZR	5
MF	GO:0019199	transmembrane receptor protein kinase activity	9/216	80/18352	4.12675e-07	2.54e-05	1.7e-05	ALK/EPHB2/INSR/IGF1R/ERBB2/EPHA3/MERTK/ERBB4/KDR	9
MF	GO:0004674	protein serine/threonine kinase activity	19/216	435/18352	1.01242e-06	5.22e-05	3.48e-05	MAP2K2/PRKCQ/PRKD2/CAMK2A/PDK2/CAMK4/MAPK9/MAPKAPK2/IRAK4/HTATIP2/PRKCG/MAPK6/CDK2/MAP2K6/PRKCB/TOP1/PDPK1/OXSR1/CDK7	19
MF	GO:0002039	p53 binding	8/216	66/18352	1.03391e-06	5.22e-05	3.48e-05	TP73/RCHY1/MUC1/EP300/SMARCA4/BRD7/TP53/MDM2	8
MF	GO:0140097	catalytic activity, acting on DNA	13/216	209/18352	1.21708e-06	5.63e-05	3.76e-05	ANXA1/XRCC6/DICER1/PCNA/TOP2A/DNMT1/ERCC4/POLB/TOP1/MUTYH/APEX1/TERF2/LIG1	13
MF	GO:0004879	nuclear receptor activity	7/216	52/18352	2.42297e-06	9.61e-05	6.41e-05	PPARA/RXRG/RARB/ESR1/ESR2/RXRB/PPARG	7
MF	GO:0098531	ligand-activated transcription factor activity	7/216	52/18352	2.42297e-06	9.61e-05	6.41e-05	PPARA/RXRG/RARB/ESR1/ESR2/RXRB/PPARG	7
MF	GO:0016922	nuclear receptor binding	9/216	101/18352	3.00241e-06	0.000111089	7.42e-05	EP300/SMARCA4/PCNA/RARB/ESR1/NCOA3/PRKCB/PPARG/CTNNB1	9
MF	GO:0042162	telomeric DNA binding	6/216	36/18352	3.59703e-06	0.000117432	7.84e-05	POT1/XRCC6/RPA1/NCL/APEX1/TERF2	6
MF	GO:0097718	disordered domain specific binding	6/216	36/18352	3.59703e-06	0.000117432	7.84e-05	HSP90AA1/NCOA3/TP53/CTNNB1/MDM2/EZR	6
MF	GO:0003707	steroid hormone receptor activity	5/216	26/18352	1.15962e-05	0.000357548	0.000238704	PPARA/RXRG/ESR1/ESR2/RXRB	5
MF	GO:0140297	DNA-binding transcription factor binding	15/216	347/18352	1.63231e-05	0.000476808	0.000318324	PPARA/EP300/SMARCA4/PCNA/RARB/ESR1/NCOA3/HDAC7/PRKCB/NOTCH2/PPARG/CTNNB1/APEX1/USF1/SKI	15
MF	GO:0004697	protein kinase C activity	4/216	16/18352	3.03991e-05	0.000784432	0.000523698	PRKCQ/PRKD2/PRKCG/PRKCB	4
MF	GO:0004698	calcium-dependent protein kinase C activity	4/216	16/18352	3.03991e-05	0.000784432	0.000523698	PRKCQ/PRKD2/PRKCG/PRKCB	4
MF	GO:0008144	drug binding	8/216	104/18352	3.16341e-05	0.000784432	0.000523698	PPARA/ALB/TOP2A/RARB/GSTP1/PNP/PPARG/PDE4D	8
MF	GO:0008201	heparin binding	10/216	169/18352	3.2508e-05	0.000784432	0.000523698	MPO/APP/HBEGF/VEGFB/THBS1/VEGFA/LPA/F2/FGF1/SERPINC1	10
MF	GO:0035258	steroid hormone receptor binding	7/216	81/18352	4.71952e-05	0.00109139	0.000728628	EP300/SMARCA4/PCNA/ESR1/PRKCB/PPARG/CTNNB1	7
MF	GO:0035257	nuclear hormone receptor binding	9/216	144/18352	5.28653e-05	0.00117361	0.000783519	EP300/SMARCA4/PCNA/RARB/ESR1/NCOA3/PRKCB/PPARG/CTNNB1	9
MF	GO:0008013	beta-catenin binding	7/216	85/18352	6.43854e-05	0.00137438	0.000917557	HDAC6/EP300/SLC9A3R2/ESR1/AXIN1/CTNNB1/PTPRJ	7
MF	GO:1901681	sulfur compound binding	12/216	262/18352	6.70075e-05	0.00137558	0.000918356	MPO/APP/HBEGF/VEGFB/THBS1/GSTP1/VEGFA/PC/LPA/F2/FGF1/SERPINC1	12
MF	GO:0016209	antioxidant activity	7/216	86/18352	6.93985e-05	0.00137558	0.000918356	SOD2/MPO/CAT/PRDX6/ALB/GSTP1/GSR	7
MF	GO:0061629	RNA polymerase II-specific DNA-binding transcription factor binding	12/216	267/18352	8.02567e-05	0.00153595	0.00102542	PPARA/EP300/SMARCA4/PCNA/RARB/ESR1/NCOA3/PRKCB/NOTCH2/PPARG/CTNNB1/APEX1	12
MF	GO:0005539	glycosaminoglycan binding	11/216	232/18352	9.93092e-05	0.00183722	0.00122656	MPO/APP/C1QBP/HBEGF/VEGFB/THBS1/VEGFA/LPA/F2/FGF1/SERPINC1	11
MF	GO:0045296	cadherin binding	13/216	332/18352	0.000162312	0.00290591	0.00194003	ANXA1/PRDX6/CBL/SLC9A3R2/IQGAP1/CTNNB1/CLIC1/CAPG/RAN/PTPRM/KDR/EZR/PTPRJ	13
MF	GO:0004252	serine-type endopeptidase activity	9/216	169/18352	0.000180239	0.00305315	0.00203833	MMP2/GZMB/FAP/MMP9/DPP4/LPA/MMP1/F2/MMP3	9
MF	GO:0098505	G-rich strand telomeric DNA binding	3/216	10/18352	0.000181538	0.00305315	0.00203833	POT1/RPA1/TERF2	3
MF	GO:0031625	ubiquitin protein ligase binding	12/216	297/18352	0.000217291	0.00354695	0.002368	DDX58/HDAC6/PRDX6/CUL1/HSP90AA1/PAX6/CACYBP/TRAF4/AXIN1/TP53/MDM2/SKI	12
MF	GO:0031996	thioesterase binding	3/216	11/18352	0.00024745	0.00392386	0.00261962	TRAF4/RAC1/CDC42	3
MF	GO:0051427	hormone receptor binding	9/216	177/18352	0.000254622	0.00392542	0.00262067	EP300/SMARCA4/PCNA/RARB/ESR1/NCOA3/PRKCB/PPARG/CTNNB1	9
MF	GO:0047485	protein N-terminus binding	7/216	107/18352	0.000273537	0.00410305	0.00273926	SMARCA4/VWF/ERCC4/NCOA3/TP53/GADD45A/MDM2	7
MF	GO:0004222	metalloendopeptidase activity	7/216	108/18352	0.000289616	0.00422992	0.00282396	MMP2/MMP14/MMP9/ADAM17/MMP1/MMP3/MMP16	7
MF	GO:0042277	peptide binding	12/216	308/18352	0.000302826	0.00429372	0.00286655	EPHB2/CAT/INSR/CD1A/CD1B/IGF1R/KPNB1/FOLH1/GSTP1/HLA-DRB1/CST3/PPARG	12
MF	GO:0005178	integrin binding	8/216	144/18352	0.000309457	0.00429372	0.00286655	MMP14/FAP/VWF/UTRN/ADAM17/THBS1/FGF1/KDR	8
MF	GO:0043047	single-stranded telomeric DNA binding	3/216	12/18352	0.000327074	0.00442746	0.00295584	POT1/RPA1/TERF2	3
MF	GO:0044389	ubiquitin-like protein ligase binding	12/216	316/18352	0.000381668	0.00491016	0.00327809	DDX58/HDAC6/PRDX6/CUL1/HSP90AA1/PAX6/CACYBP/TRAF4/AXIN1/TP53/MDM2/SKI	12
MF	GO:0008236	serine-type peptidase activity	9/216	187/18352	0.000381771	0.00491016	0.00327809	MMP2/GZMB/FAP/MMP9/DPP4/LPA/MMP1/F2/MMP3	9
MF	GO:0043548	phosphatidylinositol 3-kinase binding	4/216	30/18352	0.000402277	0.00491016	0.00327809	INSR/IGF1R/CBL/PTPN13	4
MF	GO:0003697	single-stranded DNA binding	7/216	114/18352	0.000402773	0.00491016	0.00327809	POT1/ANXA1/RPA3/RPA1/ERCC4/TOP1/TERF2	7
MF	GO:0019104	DNA N-glycosylase activity	3/216	13/18352	0.000421512	0.00491016	0.00327809	PCNA/MUTYH/APEX1	3
MF	GO:0031994	insulin-like growth factor I binding	3/216	13/18352	0.000421512	0.00491016	0.00327809	INSR/IGF1R/IGFBP1	3
MF	GO:0042826	histone deacetylase binding	7/216	115/18352	0.000424662	0.00491016	0.00327809	HDAC6/CCND1/HSP90AA1/TOP2A/RAC1/TP53/USF1	7
MF	GO:0017171	serine hydrolase activity	9/216	191/18352	0.000445484	0.00504578	0.00336864	MMP2/GZMB/FAP/MMP9/DPP4/LPA/MMP1/F2/MMP3	9
MF	GO:0005080	protein kinase C binding	5/216	55/18352	0.000464929	0.00516071	0.00344537	PRKD2/C1QBP/TOP2A/HDAC7/PRKCB	5
MF	GO:0033218	amide binding	13/216	381/18352	0.000606083	0.00659561	0.00440333	EPHB2/CAT/INSR/CD1A/CD1B/IGF1R/KPNB1/FOLH1/GSTP1/PC/HLA-DRB1/CST3/PPARG	13
MF	GO:0004857	enzyme inhibitor activity	13/216	383/18352	0.000636293	0.00677335	0.00452199	BIRC5/POT1/ANXA1/APP/ARL2/NOTCH1/IQGAP1/CDKN1B/LPA/CST3/SERPINB5/SERPINC1/SKI	13
MF	GO:0017136	NAD-dependent histone deacetylase activity	3/216	15/18352	0.000659029	0.00677335	0.00452199	HDAC6/HDAC7/SIRT3	3
MF	GO:0098847	sequence-specific single stranded DNA binding	3/216	15/18352	0.000659029	0.00677335	0.00452199	POT1/RPA1/TERF2	3
MF	GO:0004175	endopeptidase activity	14/216	440/18352	0.000747567	0.00754363	0.00503624	MMP2/GZMB/CTSB/MMP14/FAP/MMP9/ADAM17/DPP4/LPA/MMP1/F2/MMP3/CTSD/MMP16	14
MF	GO:0034979	NAD-dependent protein deacetylase activity	3/216	16/18352	0.000804097	0.00796918	0.00532034	HDAC6/HDAC7/SIRT3	3
MF	GO:0005504	fatty acid binding	4/216	39/18352	0.00111155	0.010823	0.00722558	ALB/GSTP1/PPARG/S100A8	4
MF	GO:0019838	growth factor binding	7/216	136/18352	0.00114993	0.0108321	0.00723168	INSR/IGF1R/ERBB2/THBS1/IGFBP1/IL6ST/KDR	7
MF	GO:0016500	protein-hormone receptor activity	3/216	18/18352	0.00115152	0.0108321	0.00723168	INSR/IGF1R/PAX8	3
MF	GO:0003713	transcription coactivator activity	10/216	267/18352	0.00128853	0.0119189	0.00795722	EP300/SMARCA4/BRD7/HTATIP2/NOTCH1/SLC30A9/NCOA3/PRKCB/CTNNB1/APEX1	10
MF	GO:0001091	RNA polymerase II general transcription initiation factor binding	3/216	19/18352	0.00135563	0.012334	0.00823434	ESR1/ERCC4/TP53	3
MF	GO:0051087	chaperone binding	6/216	104/18352	0.00144394	0.0127616	0.00851982	BIRC5/ALB/VWF/TP53/CDKN1B/CP	6
MF	GO:0030331	estrogen receptor binding	4/216	42/18352	0.00147161	0.0127616	0.00851982	PCNA/ESR1/PPARG/CTNNB1	4
MF	GO:0051879	Hsp90 protein binding	4/216	42/18352	0.00147161	0.0127616	0.00851982	HDAC6/KPNB1/CYP2E1/KDR	4
MF	GO:0070182	DNA polymerase binding	3/216	20/18352	0.00158109	0.0133815	0.00893368	HSP90AA1/SMARCA4/PCNA	3
MF	GO:0033293	monocarboxylic acid binding	5/216	72/18352	0.00159131	0.0133815	0.00893368	ALB/GSTP1/PC/PPARG/S100A8	5
MF	GO:0070491	repressing transcription factor binding	5/216	74/18352	0.00179775	0.0148918	0.009942	PPARA/HDAC7/PPARG/CTNNB1/SKI	5
MF	GO:0008237	metallopeptidase activity	8/216	189/18352	0.00182505	0.0148957	0.00994456	MMP2/MMP14/FOLH1/MMP9/ADAM17/MMP1/MMP3/MMP16	8
MF	GO:0004712	protein serine/threonine/tyrosine kinase activity	4/216	45/18352	0.00190585	0.0153296	0.0102343	MAP2K2/MAPK9/PRKCG/MAP2K6	4
MF	GO:0001046	core promoter sequence-specific DNA binding	4/216	46/18352	0.00206835	0.0159596	0.0106549	SMARCA4/PAX6/TP53/KLF10	4
MF	GO:0004177	aminopeptidase activity	4/216	46/18352	0.00206835	0.0159596	0.0106549	MMP14/FAP/DPP4/MMP16	4
MF	GO:0070577	lysine-acetylated histone binding	3/216	22/18352	0.00209919	0.0159596	0.0106549	SMARCA4/BRD7/KMT2A	3
MF	GO:0140033	acetylation-dependent protein binding	3/216	22/18352	0.00209919	0.0159596	0.0106549	SMARCA4/BRD7/KMT2A	3
MF	GO:0019902	phosphatase binding	8/216	194/18352	0.0021484	0.016113	0.0107573	PPARA/ERBB2/SLC9A3R2/IQGAP1/TP53/CDKN1B/PPARG/CTNNB1	8
MF	GO:0003712	transcription coregulator activity	14/216	498/18352	0.00239066	0.0175193	0.0116962	MUC1/CCND1/C1QBP/EP300/SMARCA4/BRD7/HTATIP2/NOTCH1/SLC30A9/NCOA3/HDAC7/PRKCB/CTNNB1/APEX1	14
MF	GO:0046332	SMAD binding	5/216	79/18352	0.00239904	0.0175193	0.0116962	ZEB2/PAX6/AXIN1/CTNNB1/SKI	5
MF	GO:0004407	histone deacetylase activity	3/216	25/18352	0.00305487	0.0220188	0.0147001	HDAC6/HDAC7/SIRT3	3
MF	GO:0008083	growth factor activity	7/216	162/18352	0.00310919	0.0221231	0.0147697	HBEGF/IL10/VEGFB/VEGFA/F2/FGF1/THPO	7
MF	GO:0004601	peroxidase activity	4/216	52/18352	0.00324837	0.0228208	0.0152355	MPO/CAT/PRDX6/GSTP1	4
MF	GO:0033558	protein deacetylase activity	3/216	26/18352	0.00342363	0.0237514	0.0158568	HDAC6/HDAC7/SIRT3	3
MF	GO:0001968	fibronectin binding	3/216	27/18352	0.00381848	0.0261637	0.0174672	THBS1/VEGFA/LPA	3
MF	GO:0031072	heat shock protein binding	6/216	127/18352	0.003939	0.0266603	0.0177988	HDAC6/KPNB1/CDKN1B/CYP2E1/FGF1/KDR	6
MF	GO:0004683	calmodulin-dependent protein kinase activity	3/216	28/18352	0.00423996	0.0271565	0.0181301	CAMK2A/CAMK4/MAPKAPK2	3
MF	GO:0035035	histone acetyltransferase binding	3/216	28/18352	0.00423996	0.0271565	0.0181301	PAX6/PCNA/TP53	3
MF	GO:0050681	androgen receptor binding	3/216	28/18352	0.00423996	0.0271565	0.0181301	EP300/SMARCA4/PRKCB	3
MF	GO:0016684	oxidoreductase activity, acting on peroxide as acceptor	4/216	56/18352	0.00424919	0.0271565	0.0181301	MPO/CAT/PRDX6/GSTP1	4
MF	GO:0000287	magnesium ion binding	8/216	217/18352	0.00425696	0.0271565	0.0181301	PRPS1/IRAK4/TOP2A/CDK2/NT5C3A/WEE1/RAN/OXSR1	8
MF	GO:0005520	insulin-like growth factor binding	3/216	29/18352	0.00468859	0.0295701	0.0197414	INSR/IGF1R/IGFBP1	3
MF	GO:1990841	promoter-specific chromatin binding	4/216	58/18352	0.0048198	0.0300561	0.0200659	DNMT1/ERCC4/TP53/GADD45A	4
MF	GO:0005126	cytokine receptor binding	9/216	271/18352	0.00492611	0.0303777	0.0202806	IRAK4/TRAF4/IL10/ADAM17/VEGFB/VEGFA/CCL26/IL6ST/CCL20	9
MF	GO:0030332	cyclin binding	3/216	30/18352	0.00516484	0.0314188	0.0209756	XRCC6/CDK2/CDKN1B	3
MF	GO:0008238	exopeptidase activity	5/216	95/18352	0.00530391	0.0314188	0.0209756	MMP14/FAP/FOLH1/DPP4/MMP16	5
MF	GO:0097110	scaffold protein binding	4/216	60/18352	0.00543974	0.0314188	0.0209756	MAP2K2/HSP90AA1/MDM2/PDE4D	4
MF	GO:0051059	NF-kappaB binding	3/216	31/18352	0.00566919	0.0314188	0.0209756	EP300/NOTCH2/APEX1	3
MF	GO:0140142	nucleocytoplasmic carrier activity	3/216	31/18352	0.00566919	0.0314188	0.0209756	XPO1/KPNB1/RAN	3
MF	GO:0002020	protease binding	6/216	137/18352	0.00568763	0.0314188	0.0209756	FAP/VWF/DPP4/TP53/CST3/SERPINC1	6
MF	GO:0001094	TFIID-class transcription factor complex binding	2/216	10/18352	0.00583087	0.0314188	0.0209756	ERCC4/TP53	2
MF	GO:0031078	histone deacetylase activity (H3-K14 specific)	2/216	10/18352	0.00583087	0.0314188	0.0209756	HDAC6/HDAC7	2
MF	GO:0032041	NAD-dependent histone deacetylase activity (H3-K14 specific)	2/216	10/18352	0.00583087	0.0314188	0.0209756	HDAC6/HDAC7	2
MF	GO:0032356	oxidized DNA binding	2/216	10/18352	0.00583087	0.0314188	0.0209756	POT1/MUTYH	2
MF	GO:0036312	phosphatidylinositol 3-kinase regulatory subunit binding	2/216	10/18352	0.00583087	0.0314188	0.0209756	CBL/PTPN13	2
MF	GO:0043560	insulin receptor substrate binding	2/216	10/18352	0.00583087	0.0314188	0.0209756	INSR/IGF1R	2
MF	GO:0071723	lipopeptide binding	2/216	10/18352	0.00583087	0.0314188	0.0209756	CD1A/CD1B	2
MF	GO:0001882	nucleoside binding	11/216	389/18352	0.00653999	0.0349009	0.0233004	ARHGAP5/INSR/ARL2/RHOC/RAC1/TGM2/CDC42/PNP/RAN/TUBG1/HRAS	11
MF	GO:0051019	mitogen-activated protein kinase binding	3/216	33/18352	0.00676382	0.0357516	0.0238683	MAPKAPK2/IQGAP1/PTPRJ	3
MF	GO:0005049	nuclear export signal receptor activity	2/216	11/18352	0.00707163	0.0363403	0.0242614	XPO1/RAN	2
MF	GO:0005078	MAP-kinase scaffold activity	2/216	11/18352	0.00707163	0.0363403	0.0242614	MAP2K2/IQGAP1	2
MF	GO:0032404	mismatch repair complex binding	2/216	11/18352	0.00707163	0.0363403	0.0242614	PCNA/MUTYH	2
MF	GO:0005154	epidermal growth factor receptor binding	3/216	34/18352	0.00735488	0.0371087	0.0247743	HBEGF/CBL/ERBB4	3
MF	GO:0016799	hydrolase activity, hydrolyzing N-glycosyl compounds	3/216	34/18352	0.00735488	0.0371087	0.0247743	PCNA/MUTYH/APEX1	3
MF	GO:0019903	protein phosphatase binding	6/216	149/18352	0.00846474	0.0423237	0.0282559	ERBB2/IQGAP1/TP53/CDKN1B/PPARG/CTNNB1	6
MF	GO:0016811	hydrolase activity, acting on carbon-nitrogen (but not peptide) bonds, in linear amides	4/216	69/18352	0.00888709	0.0440387	0.0294009	HDAC6/CAT/HDAC7/SIRT3	4
MF	GO:0008094	DNA-dependent ATPase activity	5/216	108/18352	0.00903155	0.0443585	0.0296144	ANXA1/XRCC6/SMARCA4/TOP2A/CDK7	5
MF	GO:0005518	collagen binding	4/216	70/18352	0.00934068	0.0454744	0.0303594	CTSB/VWF/MMP9/THBS1	4
[truncated: 37 more rows]
