# Supplementary material for: Stellera chamaejasme L. extracts in the treatment of glioblastoma cell lines: Biological verification based on a network pharmacology approach
Source: Front Oncol. 2022 Aug 17;12:962970. doi: 10.3389/fonc.2022.962970 (PMC9428724; doi:10.3389/fonc.2022.962970)
Supplement: Supplementary file 7 [file DataSheet_7.xlsx]

## Sheet: Sheet1
Supplementary7：KEGG enrichment
ID	Description	GeneRatio	BgRatio	pvalue	p.adjust	qvalue	geneID	Count
hsa05206	MicroRNAs in cancer	27/178	310/8081	6.72e-10	3.01e-08	1.74e-08	MAP2K2/E2F1/ZEB2/CCNE1/UBE2I/CCND1/DICER1/EP300/ERBB2/PDCD4/PRKCG/NOTCH1/MMP9/DNMT1/EFNA1/THBS1/VEGFA/TP53/CDKN1B/PRKCB/NOTCH2/SERPINB5/HMOX1/MDM2/MMP16/EZR/HRAS	27
hsa05205	Proteoglycans in cancer	26/178	205/8081	2.78e-13	7.48e-11	4.33e-11	MAP2K2/MMP2/CAMK2A/IGF1R/CCND1/HBEGF/CBL/ERBB2/PDCD4/PRKCG/IQGAP1/ESR1/RAC1/MMP9/THBS1/VEGFA/TP53/PRKCB/ERBB4/CDC42/CTNNB1/PDPK1/KDR/MDM2/EZR/HRAS	26
hsa04010	MAPK signaling pathway	22/178	294/8081	4.38e-07	7.86e-06	4.55e-06	MAP2K2/INSR/MAPK9/IGF1R/MAPKAPK2/IRAK4/ERBB2/PRKCG/RAC1/MAP2K6/EFNA1/VEGFB/VEGFA/TP53/PRKCB/ERBB4/CDC42/FGF1/GADD45A/KDR/TNFRSF1A/HRAS	22
hsa04151	PI3K-Akt signaling pathway	22/178	354/8081	9.52e-06	8.26e-05	4.79e-05	MAP2K2/CCNE1/INSR/IGF1R/CCND1/HSP90AA1/ERBB2/VWF/RAC1/CDK2/EFNA1/VEGFB/THBS1/VEGFA/TP53/CDKN1B/ERBB4/FGF1/PDPK1/KDR/MDM2/HRAS	22
hsa05165	Human papillomavirus infection	20/178	331/8081	3.74e-05	0.000261943	0.000151702	MAP2K2/E2F1/CCNE1/CCND1/EP300/VWF/NOTCH1/CDK2/AXIN1/THBS1/VEGFA/TP53/CDKN1B/NOTCH2/CDC42/CTNNB1/TUBG1/MDM2/TNFRSF1A/HRAS	20
hsa04015	Rap1 signaling pathway	19/178	210/8081	1.54e-07	2.95e-06	1.71e-06	CALML3/MAP2K2/PRKD2/INSR/IGF1R/PRKCG/RAC1/MAP2K6/EFNA1/VEGFB/THBS1/VEGFA/RAP1GAP/PRKCB/CDC42/FGF1/CTNNB1/KDR/HRAS	19
hsa05215	Prostate cancer	18/178	97/8081	2.33e-12	1.88e-10	1.09e-10	MAP2K2/E2F1/CCNE1/IGF1R/CCND1/EP300/HSP90AA1/ERBB2/MMP9/CDK2/GSTP1/TP53/CDKN1B/MMP3/CTNNB1/PDPK1/MDM2/HRAS	18
hsa01522	Endocrine resistance	18/178	98/8081	2.8e-12	1.88e-10	1.09e-10	MAP2K2/MMP2/E2F1/MAPK9/IGF1R/CCND1/HBEGF/ERBB2/NOTCH1/ESR1/MMP9/NCOA3/TP53/CDKN1B/ESR2/NOTCH2/MDM2/HRAS	18
hsa04510	Focal adhesion	17/178	201/8081	1.85e-06	2.47e-05	1.43e-05	ARHGAP5/MAPK9/IGF1R/CCND1/ERBB2/VWF/PRKCG/RAC1/VEGFB/THBS1/VEGFA/PRKCB/CDC42/CTNNB1/PDPK1/KDR/HRAS	17
hsa05169	Epstein-Barr virus infection	17/178	202/8081	1.98e-06	2.47e-05	1.43e-05	DDX58/E2F1/CCNE1/MAPK9/BTK/CCND1/IRAK4/RAC1/CDK2/MAP2K6/TP53/CDKN1B/HLA-DRB1/SKP2/GADD45A/B2M/MDM2	17
hsa04919	Thyroid hormone signaling pathway	16/178	121/8081	7.47e-09	2.23e-07	1.29e-07	MAP2K2/RXRG/CCND1/EP300/PRKCG/NOTCH1/ESR1/NCOA3/TP53/RXRB/PRKCB/NOTCH2/CTNNB1/PDPK1/MDM2/HRAS	16
hsa04068	FoxO signaling pathway	16/178	131/8081	2.39e-08	6.42e-07	3.72e-07	SOD2/MAP2K2/CAT/INSR/MAPK9/IGF1R/CCND1/EP300/IL10/CDK2/CDKN1B/SKP2/PDPK1/GADD45A/MDM2/HRAS	16
hsa05224	Breast cancer	16/178	147/8081	1.24e-07	2.77e-06	1.6e-06	MAP2K2/E2F1/IGF1R/CCND1/ERBB2/NOTCH1/ESR1/AXIN1/NCOA3/TP53/ESR2/NOTCH2/FGF1/CTNNB1/GADD45A/HRAS	16
hsa05226	Gastric cancer	16/178	149/8081	1.49e-07	2.95e-06	1.71e-06	MAP2K2/E2F1/CCNE1/RXRG/CCND1/ERBB2/RARB/CDK2/AXIN1/TP53/CDKN1B/RXRB/FGF1/CTNNB1/GADD45A/HRAS	16
hsa05161	Hepatitis B	16/178	162/8081	4.76e-07	7.91e-06	4.58e-06	DDX58/BIRC5/MAP2K2/E2F1/CCNE1/MAPK9/EP300/IRAK4/PCNA/PRKCG/MMP9/CDK2/MAP2K6/TP53/PRKCB/HRAS	16
hsa05203	Viral carcinogenesis	16/178	204/8081	9.98e-06	8.39e-05	4.86e-05	HDAC6/CCNE1/CCND1/EP300/MAPKAPK2/RAC1/CDK2/POLB/HDAC7/TP53/CDKN1B/CDC42/SKP2/IL6ST/MDM2/HRAS	16
hsa05225	Hepatocellular carcinoma	15/178	168/8081	3.95e-06	4.08e-05	2.36e-05	MAP2K2/E2F1/IGF1R/CCND1/SMARCA4/BRD7/PRKCG/AXIN1/GSTP1/TP53/PRKCB/CTNNB1/GADD45A/HMOX1/HRAS	15
hsa05202	Transcriptional misregulation in cancer	15/178	192/8081	2e-05	0.000158503	9.18e-05	MPO/GZMB/RXRG/IGF1R/PAX8/MMP9/TP53/CDKN1B/ZBTB16/RXRB/MMP3/KMT2A/PPARG/GADD45A/MDM2	15
hsa05167	Kaposi sarcoma-associated herpesvirus infection	15/178	193/8081	2.13e-05	0.000163774	9.48e-05	CALML3/MAP2K2/E2F1/MAPK9/CCND1/EP300/MAPKAPK2/RAC1/MAP2K6/VEGFA/TP53/CTNNB1/IL6ST/TNFRSF1A/HRAS	15
hsa05166	Human T-cell leukemia virus 1 infection	15/178	219/8081	9.22e-05	0.000576491	0.000333871	MAP2K2/E2F1/CCNE1/XPO1/MAPK9/CCND1/EP300/CDK2/POLB/TP53/HLA-DRB1/RAN/B2M/TNFRSF1A/HRAS	15
hsa05163	Human cytomegalovirus infection	15/178	225/8081	0.000124844	0.000746289	0.000432208	CALML3/MAP2K2/E2F1/CCND1/PRKCG/RAC1/MAP2K6/VEGFA/TP53/PRKCB/CTNNB1/B2M/MDM2/TNFRSF1A/HRAS	15
hsa04014	Ras signaling pathway	15/178	232/8081	0.00017538	0.00102559	0.000593964	CALML3/MAP2K2/INSR/MAPK9/IGF1R/PRKCG/RAC1/EFNA1/VEGFB/VEGFA/PRKCB/CDC42/FGF1/KDR/HRAS	15
hsa05223	Non-small cell lung cancer	14/178	72/8081	3.72e-10	2e-08	1.16e-08	MAP2K2/E2F1/ALK/RXRG/CCND1/ERBB2/RARB/PRKCG/TP53/RXRB/PRKCB/PDPK1/GADD45A/HRAS	14
hsa04110	Cell cycle	14/178	124/8081	5e-07	7.91e-06	4.58e-06	E2F1/CCNE1/CUL1/CCND1/EP300/PCNA/CDK2/TP53/CDKN1B/SKP2/GADD45A/WEE1/MDM2/CDK7	14
hsa05418	Fluid shear stress and atherosclerosis	14/178	139/8081	2.02e-06	2.47e-05	1.43e-05	CALML3/MMP2/MAPK9/HSP90AA1/RAC1/MMP9/MAP2K6/GSTP1/VEGFA/TP53/CTNNB1/KDR/HMOX1/TNFRSF1A	14
hsa05171	Coronavirus disease - COVID-19	14/178	232/8081	0.000582366	0.0028483	0.00164957	DDX58/MAPK9/HBEGF/IRAK4/VWF/PRKCG/ADAM17/RPSA/PRKCB/MMP1/F2/MMP3/IL6ST/TNFRSF1A	14
hsa05219	Bladder cancer	13/178	41/8081	1.91e-12	1.88e-10	1.09e-10	MAP2K2/MMP2/E2F1/CCND1/HBEGF/ERBB2/MMP9/THBS1/VEGFA/TP53/MMP1/MDM2/HRAS	13
hsa05214	Glioma	13/178	75/8081	7.14e-09	2.23e-07	1.29e-07	CALML3/MAP2K2/E2F1/CAMK2A/CAMK4/IGF1R/CCND1/PRKCG/TP53/PRKCB/GADD45A/MDM2/HRAS	13
hsa05222	Small cell lung cancer	13/178	92/8081	9.09e-08	2.22e-06	1.29e-06	E2F1/CCNE1/RXRG/CCND1/RARB/TRAF4/CDK2/NOS2/TP53/CDKN1B/RXRB/SKP2/GADD45A	13
hsa04066	HIF-1 signaling pathway	13/178	109/8081	6.87e-07	1.03e-05	5.95e-06	MAP2K2/HK2/CAMK2A/INSR/IGF1R/EP300/ERBB2/PRKCG/NOS2/VEGFA/CDKN1B/PRKCB/HMOX1	13
hsa04722	Neurotrophin signaling pathway	13/178	119/8081	1.89e-06	2.47e-05	1.43e-05	CALML3/MAP2K2/TP73/CAMK2A/CAMK4/MAPK9/MAPKAPK2/IRAK4/RAC1/TP53/CDC42/PDPK1/HRAS	13
hsa04210	Apoptosis	13/178	136/8081	8.47e-06	7.59e-05	4.4e-05	BIRC5/MAP2K2/GZMB/EIF2S1/MAPK9/CTSB/PTPN13/TP53/PDPK1/GADD45A/CTSD/TNFRSF1A/HRAS	13
hsa04218	Cellular senescence	13/178	156/8081	3.71e-05	0.000261943	0.000151702	CALML3/MAP2K2/FOXM1/E2F1/CCNE1/CCND1/MAPKAPK2/CDK2/MAP2K6/TP53/GADD45A/MDM2/HRAS	13
hsa05170	Human immunodeficiency virus 1 infection	13/178	212/8081	0.000787838	0.00347424	0.00201208	CALML3/MAP2K2/MAPK9/CUL1/IRAK4/PRKCG/RAC1/MAP2K6/PRKCB/WEE1/B2M/TNFRSF1A/HRAS	13
hsa04310	Wnt signaling pathway	12/178	160/8081	0.000203812	0.00114219	0.000661493	CAMK2A/MAPK9/CUL1/CCND1/EP300/CACYBP/PRKCG/RAC1/AXIN1/TP53/PRKCB/CTNNB1	12
hsa04020	Calcium signaling pathway	12/178	240/8081	0.00665814	0.0218419	0.0126496	CALML3/CAMK2A/CAMK4/ERBB2/PRKCG/NOS2/VEGFB/VEGFA/PRKCB/ERBB4/FGF1/KDR	12
hsa04012	ErbB signaling pathway	11/178	85/8081	2.25e-06	2.64e-05	1.53e-05	MAP2K2/CAMK2A/MAPK9/HBEGF/CBL/ERBB2/PRKCG/CDKN1B/PRKCB/ERBB4/HRAS	11
hsa04912	GnRH signaling pathway	11/178	93/8081	5.53e-06	5.13e-05	2.97e-05	CALML3/MAP2K2/MMP2/CAMK2A/MAPK9/HBEGF/MMP14/MAP2K6/PRKCB/CDC42/HRAS	11
hsa04915	Estrogen signaling pathway	11/178	138/8081	0.000221191	0.00121429	0.00070325	CALML3/MAP2K2/MMP2/HBEGF/HSP90AA1/ESR1/MMP9/NCOA3/ESR2/CTSD/HRAS	11
hsa05162	Measles	11/178	139/8081	0.000235673	0.00126792	0.000734306	DDX58/TP73/RCHY1/CCNE1/EIF2S1/MAPK9/CCND1/IRAK4/CDK2/TP53/CDKN1B	11
hsa05160	Hepatitis C	11/178	157/8081	0.000670067	0.00321872	0.0018641	DDX58/PPARA/MAP2K2/E2F1/EIF2S1/CCND1/CDK2/TP53/CTNNB1/TNFRSF1A/HRAS	11
hsa05216	Thyroid cancer	10/178	37/8081	4.35e-09	1.67e-07	9.68e-08	MAP2K2/RXRG/CCND1/PAX8/TP53/RXRB/PPARG/CTNNB1/GADD45A/HRAS	10
hsa04520	Adherens junction	10/178	71/8081	3.02e-06	3.38e-05	1.96e-05	INSR/IGF1R/EP300/ERBB2/IQGAP1/RAC1/CDC42/CTNNB1/PTPRM/PTPRJ	10
hsa04115	p53 signaling pathway	10/178	73/8081	3.91e-06	4.08e-05	2.36e-05	TP73/RCHY1/CCNE1/CCND1/CDK2/THBS1/TP53/SERPINB5/GADD45A/MDM2	10
hsa05210	Colorectal cancer	10/178	86/8081	1.74e-05	0.000141712	8.21e-05	BIRC5/MAP2K2/MAPK9/CCND1/RAC1/AXIN1/TP53/CTNNB1/GADD45A/HRAS	10
hsa04657	IL-17 signaling pathway	10/178	94/8081	3.81e-05	0.000261943	0.000151702	MAPK9/HSP90AA1/TRAF4/MAPK6/MMP9/SRSF1/MMP1/MMP3/S100A8/CCL20	10
hsa04933	AGE-RAGE signaling pathway in diabetic complications	10/178	100/8081	6.51e-05	0.000417239	0.000241641	MMP2/MAPK9/CCND1/RAC1/VEGFB/VEGFA/CDKN1B/PRKCB/CDC42/HRAS	10
hsa04670	Leukocyte transendothelial migration	10/178	114/8081	0.000196403	0.0011241	0.000651012	MMP2/ARHGAP5/PRKCG/RAC1/MMP9/PRKCB/CDC42/CTNNB1/ITK/EZR	10
hsa04071	Sphingolipid signaling pathway	10/178	119/8081	0.000279287	0.0014731	0.000853137	MAP2K2/MAPK9/PRKCG/RAC1/TP53/PRKCB/PDPK1/CTSD/TNFRSF1A/HRAS	10
hsa04934	Cushing syndrome	10/178	155/8081	0.00218018	0.00837811	0.00485212	MAP2K2/E2F1/CCNE1/CAMK2A/CCND1/CDK2/AXIN1/CDKN1B/KMT2A/CTNNB1	10
hsa04530	Tight junction	10/178	169/8081	0.00407776	0.0144331	0.00835885	MAPK9/CD1A/CD1B/CCND1/ERBB2/PCNA/NF2/RAC1/CDC42/EZR	10
hsa05152	Tuberculosis	10/178	180/8081	0.00633629	0.0210427	0.0121868	CALML3/CAMK2A/MAPK9/EP300/IRAK4/IL10/NOS2/HLA-DRB1/CTSD/TNFRSF1A	10
hsa05213	Endometrial cancer	9/178	58/8081	4.19e-06	4.18e-05	2.42e-05	MAP2K2/CCND1/ERBB2/AXIN1/TP53/CTNNB1/PDPK1/GADD45A/HRAS	9
hsa04370	VEGF signaling pathway	9/178	59/8081	4.86e-06	4.67e-05	2.7e-05	MAP2K2/MAPKAPK2/PRKCG/RAC1/VEGFA/PRKCB/CDC42/KDR/HRAS	9
hsa05218	Melanoma	9/178	72/8081	2.57e-05	0.000192217	0.000111321	MAP2K2/E2F1/IGF1R/CCND1/TP53/FGF1/GADD45A/MDM2/HRAS	9
hsa05212	Pancreatic cancer	9/178	76/8081	3.99e-05	0.000261943	0.000151702	E2F1/MAPK9/CCND1/ERBB2/RAC1/VEGFA/TP53/CDC42/GADD45A	9
hsa05220	Chronic myeloid leukemia	9/178	76/8081	3.99e-05	0.000261943	0.000151702	MAP2K2/E2F1/CCND1/CBL/TP53/CDKN1B/GADD45A/MDM2/HRAS	9
hsa04064	NF-kappa B signaling pathway	9/178	104/8081	0.000454165	0.0023051	0.00133498	DDX58/PRKCQ/BTK/UBE2I/IRAK4/PRKCB/GADD45A/TNFRSF1A/CYLD	9
hsa04926	Relaxin signaling pathway	9/178	129/8081	0.00211856	0.00825931	0.00478332	MAP2K2/MMP2/MAPK9/MMP9/NOS2/VEGFB/VEGFA/MMP1/HRAS	9
hsa04140	Autophagy - animal	9/178	137/8081	0.00318843	0.0118311	0.0068519	MAP2K2/PRKCQ/EIF2S1/MAPK9/CTSB/IGF1R/PDPK1/CTSD/HRAS	9
hsa04150	mTOR signaling pathway	9/178	155/8081	0.0071435	0.0229906	0.0133149	MAP2K2/INSR/IGF1R/PRKCG/PRKCB/SKP2/PDPK1/TNFRSF1A/HRAS	9
hsa05164	Influenza A	9/178	171/8081	0.013134	0.0373896	0.0216539	DDX58/MAP2K2/XPO1/EIF2S1/EP300/IRAK4/HLA-DRB1/PRKCB/TNFRSF1A	9
hsa04720	Long-term potentiation	8/178	67/8081	0.00010189	0.000622916	0.000360758	CALML3/MAP2K2/CAMK2A/CAMK4/EP300/PRKCG/PRKCB/HRAS	8
hsa01521	EGFR tyrosine kinase inhibitor resistance	8/178	79/8081	0.000325617	0.00168444	0.000975533	MAP2K2/IGF1R/ERBB2/PRKCG/VEGFA/PRKCB/KDR/HRAS	8
hsa04211	Longevity regulating pathway	8/178	89/8081	0.000731415	0.00333476	0.0019313	SOD2/CAT/INSR/CAMK4/IGF1R/TP53/PPARG/HRAS	8
hsa04750	Inflammatory mediator regulation of TRP channels	8/178	98/8081	0.00137821	0.00570369	0.00330325	CALML3/ALOX12/PRKCQ/CAMK2A/MAPK9/PRKCG/MAP2K6/PRKCB	8
hsa04916	Melanogenesis	8/178	101/8081	0.00167389	0.00672055	0.00389216	CALML3/MAP2K2/CAMK2A/EP300/PRKCG/PRKCB/CTNNB1/HRAS	8
hsa04660	T cell receptor signaling pathway	8/178	104/8081	0.0020177	0.00798179	0.0046226	MAP2K2/PRKCQ/MAPK9/IL10/CDC42/ITK/PDPK1/HRAS	8
hsa04928	Parathyroid hormone synthesis, secretion and action	8/178	106/8081	0.00227624	0.00862407	0.00499457	RXRG/HBEGF/MMP14/PRKCG/RXRB/PRKCB/MMP16/PDE4D	8
hsa05145	Toxoplasmosis	8/178	112/8081	0.00321067	0.0118311	0.0068519	MAPK9/IRAK4/IL10/MAP2K6/NOS2/HLA-DRB1/PDPK1/TNFRSF1A	8
hsa04380	Osteoclast differentiation	8/178	128/8081	0.00717923	0.0229906	0.0133149	CAMK4/MAPK9/BTK/RAC1/MAP2K6/PPARG/TNFRSF1A/CYLD	8
hsa04910	Insulin signaling pathway	8/178	137/8081	0.01063	0.0317719	0.0184005	CALML3/MAP2K2/HK2/INSR/MAPK9/CBL/PDPK1/HRAS	8
hsa04550	Signaling pathways regulating pluripotency of stem cells	8/178	143/8081	0.0135314	0.0375251	0.0217324	MAP2K2/IGF1R/PAX6/HOXB1/AXIN1/CTNNB1/IL6ST/HRAS	8
hsa04932	Non-alcoholic fatty liver disease	8/178	150/8081	0.0176044	0.0473558	0.0274258	PPARA/INSR/EIF2S1/MAPK9/RAC1/CYP2E1/CDC42/TNFRSF1A	8
hsa04921	Oxytocin signaling pathway	8/178	154/8081	0.0202936	0.0529998	0.0306944	CALML3/MAP2K2/CAMK2A/CAMK4/CCND1/PRKCG/PRKCB/HRAS	8
hsa04664	Fc epsilon RI signaling pathway	7/178	68/8081	0.00069842	0.00327075	0.00189423	MAP2K2/MAPK9/BTK/RAC1/MAP2K6/PDPK1/HRAS	7
hsa05031	Amphetamine addiction	7/178	69/8081	0.000763068	0.00342109	0.0019813	CALML3/MAOB/CAMK2A/CAMK4/PRKCG/PRKCB/MAOA	7
hsa01524	Platinum drug resistance	7/178	73/8081	0.00107048	0.00464449	0.00268982	BIRC5/ERBB2/TOP2A/GSTP1/TP53/PDPK1/MDM2	7
hsa03320	PPAR signaling pathway	7/178	76/8081	0.00135913	0.00570369	0.00330325	PPARA/RXRG/RXRB/FABP7/MMP1/PPARG/PDPK1	7
hsa05231	Choline metabolism in cancer	7/178	98/8081	0.00574432	0.0193153	0.0111863	MAP2K2/MAPK9/PRKCG/RAC1/PRKCB/PDPK1/HRAS	7
hsa04625	C-type lectin receptor signaling pathway	7/178	104/8081	0.00790498	0.0247261	0.0143199	CALML3/MAPK9/MAPKAPK2/IL10/MDM2/CYLD/HRAS	7
hsa04659	Th17 cell differentiation	7/178	107/8081	0.00918658	0.0284045	0.0164503	PRKCQ/MAPK9/RXRG/HSP90AA1/RXRB/HLA-DRB1/IL6ST	7
hsa04931	Insulin resistance	7/178	108/8081	0.00964584	0.0294856	0.0170764	PPARA/PRKCQ/INSR/MAPK9/PRKCB/PDPK1/TNFRSF1A	7
hsa04668	TNF signaling pathway	7/178	112/8081	0.011652	0.0340696	0.0197312	MAPK9/MMP14/MMP9/MAP2K6/MMP3/TNFRSF1A/CCL20	7
hsa04726	Serotonergic synapse	7/178	115/8081	0.0133435	0.0373896	0.0216539	ALOX12/MAOB/APP/PRKCG/PRKCB/MAOA/HRAS	7
hsa04935	Growth hormone synthesis, secretion and action	7/178	119/8081	0.0158643	0.0431061	0.0249646	MAP2K2/MAPK9/EP300/PRKCG/MAP2K6/PRKCB/HRAS	7
hsa04728	Dopaminergic synapse	7/178	132/8081	0.0263737	0.0650875	0.037695	CALML3/MAOB/CAMK2A/MAPK9/PRKCG/PRKCB/MAOA	7
hsa05135	Yersinia infection	7/178	137/8081	0.031449	0.0755339	0.0437449	MAP2K2/MAPK9/IRAK4/IL10/RAC1/MAP2K6/CDC42	7
hsa03420	Nucleotide excision repair	6/178	47/8081	0.000532539	0.00265283	0.00153637	PCNA/RPA3/RPA1/ERCC4/LIG1/CDK7	6
hsa04920	Adipocytokine signaling pathway	6/178	69/8081	0.00399089	0.014314	0.00828986	PPARA/PRKCQ/MAPK9/RXRG/RXRB/TNFRSF1A	6
hsa05211	Renal cell carcinoma	6/178	69/8081	0.00399089	0.014314	0.00828986	MAP2K2/EP300/RAC1/VEGFA/CDC42/HRAS	6
hsa04917	Prolactin signaling pathway	6/178	70/8081	0.00428701	0.0147847	0.00856244	MAP2K2/MAPK9/CCND1/ESR1/ESR2/HRAS	6
hsa05230	Central carbon metabolism in cancer	6/178	70/8081	0.00428701	0.0147847	0.00856244	MAP2K2/HK2/ERBB2/TP53/SIRT3/HRAS	6
hsa04925	Aldosterone synthesis and secretion	6/178	98/8081	0.0208325	0.0538842	0.0312066	CALML3/PRKD2/CAMK2A/CAMK4/PRKCG/PRKCB	6
hsa05146	Amoebiasis	6/178	102/8081	0.024818	0.0629816	0.0364754	CD1A/CD1B/PRKCG/IL10/NOS2/PRKCB	6
hsa03410	Base excision repair	5/178	33/8081	0.000705217	0.00327075	0.00189423	PCNA/POLB/MUTYH/APEX1/LIG1	5
hsa04960	Aldosterone-regulated sodium reabsorption	5/178	37/8081	0.00120633	0.00515085	0.00298308	INSR/SLC9A3R2/PRKCG/PRKCB/PDPK1	5
hsa04730	Long-term depression	5/178	60/8081	0.0100712	0.0304398	0.017629	MAP2K2/IGF1R/PRKCG/PRKCB/HRAS	5
hsa04213	Longevity regulating pathway - multiple species	5/178	62/8081	0.0115215	0.0340581	0.0197245	SOD2/CAT/INSR/IGF1R/HRAS	5
hsa04929	GnRH secretion	5/178	64/8081	0.0131081	0.0373896	0.0216539	MAP2K2/PRKCG/ESR2/PRKCB/HRAS	5
hsa05221	Acute myeloid leukemia	5/178	67/8081	0.0157548	0.0431061	0.0249646	MAP2K2/MPO/CCND1/ZBTB16/HRAS	5
hsa05120	Epithelial cell signaling in Helicobacter pylori infection	5/178	70/8081	0.0187366	0.0499024	0.0289006	MAPK9/HBEGF/RAC1/ADAM17/CDC42	5
hsa04918	Thyroid hormone synthesis	5/178	75/8081	0.0244909	0.0627432	0.0363373	ALB/PAX8/PRKCG/PRKCB/GSR	5
hsa04971	Gastric acid secretion	5/178	76/8081	0.0257637	0.0641708	0.0371641	CALML3/CAMK2A/PRKCG/PRKCB/EZR	5
hsa05133	Pertussis	5/178	76/8081	0.0257637	0.0641708	0.0371641	CALML3/MAPK9/IRAK4/IL10/NOS2	5
hsa05140	Leishmaniasis	5/178	77/8081	0.0270783	0.0662188	0.0383502	IRAK4/IL10/NOS2/HLA-DRB1/PRKCB	5
hsa04662	B cell receptor signaling pathway	5/178	82/8081	0.0342889	0.0809099	0.0468584	MAP2K2/BTK/RAC1/PRKCB/HRAS	5
hsa03430	Mismatch repair	4/178	23/8081	0.00145207	0.00591827	0.00342753	PCNA/RPA3/RPA1/LIG1	4
hsa03030	DNA replication	4/178	36/8081	0.00773484	0.0244785	0.0141766	PCNA/RPA3/RPA1/LIG1	4
hsa00380	Tryptophan metabolism	4/178	42/8081	0.0132746	0.0373896	0.0216539	MAOB/CAT/MAOA/ACAT1	4
hsa04330	Notch signaling pathway	4/178	53/8081	0.0288495	0.0699146	0.0404905	EP300/NOTCH1/ADAM17/NOTCH2	4
hsa00360	Phenylalanine metabolism	3/178	17/8081	0.00569176	0.0193153	0.0111863	MAOB/HPD/MAOA	3
hsa04215	Apoptosis - multiple species	3/178	32/8081	0.0326496	0.0777233	0.0450129	BIRC5/MAPK9/TNFRSF1A	3
hsa00072	Synthesis and degradation of ketone bodies	2/178	10/8081	0.0193293	0.0509763	0.0295226	BDH2/ACAT1	2
