# Supplementary material for: Stellera chamaejasme L. extracts in the treatment of glioblastoma cell lines: Biological verification based on a network pharmacology approach
Source: Front Oncol. 2022 Aug 17;12:962970. doi: 10.3389/fonc.2022.962970 (PMC9428724; doi:10.3389/fonc.2022.962970)
Supplement: Supplementary file 8 [file DataSheet_8.xlsx]

## Sheet: Sheet1
Supplementay8: target-signaling pathway network
Pathway	Gene	Interaction
MAPK signaling pathway	MAP2K2	KEGG
MAPK signaling pathway	INSR	KEGG
MAPK signaling pathway	MAPK9	KEGG
MAPK signaling pathway	IGF1R	KEGG
MAPK signaling pathway	MAPKAPK2	KEGG
MAPK signaling pathway	IRAK4	KEGG
MAPK signaling pathway	ERBB2	KEGG
MAPK signaling pathway	PRKCG	KEGG
MAPK signaling pathway	RAC1	KEGG
MAPK signaling pathway	MAP2K6	KEGG
MAPK signaling pathway	EFNA1	KEGG
MAPK signaling pathway	VEGFB	KEGG
MAPK signaling pathway	VEGFA	KEGG
MAPK signaling pathway	TP53	KEGG
MAPK signaling pathway	PRKCB	KEGG
MAPK signaling pathway	ERBB4	KEGG
MAPK signaling pathway	CDC42	KEGG
MAPK signaling pathway	FGF1	KEGG
MAPK signaling pathway	GADD45A	KEGG
MAPK signaling pathway	KDR	KEGG
MAPK signaling pathway	TNFRSF1A	KEGG
MAPK signaling pathway	HRAS	KEGG
PI3K-Akt signaling pathway	MAP2K2	KEGG
PI3K-Akt signaling pathway	CCNE1	KEGG
PI3K-Akt signaling pathway	INSR	KEGG
PI3K-Akt signaling pathway	IGF1R	KEGG
PI3K-Akt signaling pathway	CCND1	KEGG
PI3K-Akt signaling pathway	HSP90AA1	KEGG
PI3K-Akt signaling pathway	ERBB2	KEGG
PI3K-Akt signaling pathway	VWF	KEGG
PI3K-Akt signaling pathway	RAC1	KEGG
PI3K-Akt signaling pathway	CDK2	KEGG
PI3K-Akt signaling pathway	EFNA1	KEGG
PI3K-Akt signaling pathway	VEGFB	KEGG
PI3K-Akt signaling pathway	THBS1	KEGG
PI3K-Akt signaling pathway	VEGFA	KEGG
PI3K-Akt signaling pathway	TP53	KEGG
PI3K-Akt signaling pathway	CDKN1B	KEGG
PI3K-Akt signaling pathway	ERBB4	KEGG
PI3K-Akt signaling pathway	FGF1	KEGG
PI3K-Akt signaling pathway	PDPK1	KEGG
PI3K-Akt signaling pathway	KDR	KEGG
PI3K-Akt signaling pathway	MDM2	KEGG
PI3K-Akt signaling pathway	HRAS	KEGG
Ras signaling pathway	CALML3	KEGG
Ras signaling pathway	MAP2K2	KEGG
Ras signaling pathway	INSR	KEGG
Ras signaling pathway	MAPK9	KEGG
Ras signaling pathway	IGF1R	KEGG
Ras signaling pathway	PRKCG	KEGG
Ras signaling pathway	RAC1	KEGG
Ras signaling pathway	EFNA1	KEGG
Ras signaling pathway	VEGFB	KEGG
Ras signaling pathway	VEGFA	KEGG
Ras signaling pathway	PRKCB	KEGG
Ras signaling pathway	CDC42	KEGG
Ras signaling pathway	FGF1	KEGG
Ras signaling pathway	KDR	KEGG
Ras signaling pathway	HRAS	KEGG
Cell cycle	E2F1	KEGG
Cell cycle	CCNE1	KEGG
Cell cycle	CUL1	KEGG
Cell cycle	CCND1	KEGG
Cell cycle	EP300	KEGG
Cell cycle	PCNA	KEGG
Cell cycle	CDK2	KEGG
Cell cycle	TP53	KEGG
Cell cycle	CDKN1B	KEGG
Cell cycle	SKP2	KEGG
Cell cycle	GADD45A	KEGG
Cell cycle	WEE1	KEGG
Cell cycle	MDM2	KEGG
Cell cycle	CDK7	KEGG
Glioma	CALML3	KEGG
Glioma	MAP2K2	KEGG
Glioma	E2F1	KEGG
Glioma	CAMK2A	KEGG
Glioma	CAMK4	KEGG
Glioma	IGF1R	KEGG
Glioma	CCND1	KEGG
Glioma	PRKCG	KEGG
Glioma	TP53	KEGG
Glioma	PRKCB	KEGG
Glioma	GADD45A	KEGG
Glioma	MDM2	KEGG
Glioma	HRAS	KEGG
HIF-1 signaling pathway	MAP2K2	KEGG
HIF-1 signaling pathway	HK2	KEGG
HIF-1 signaling pathway	CAMK2A	KEGG
HIF-1 signaling pathway	INSR	KEGG
HIF-1 signaling pathway	IGF1R	KEGG
HIF-1 signaling pathway	EP300	KEGG
HIF-1 signaling pathway	ERBB2	KEGG
HIF-1 signaling pathway	PRKCG	KEGG
HIF-1 signaling pathway	NOS2	KEGG
HIF-1 signaling pathway	VEGFA	KEGG
HIF-1 signaling pathway	CDKN1B	KEGG
HIF-1 signaling pathway	PRKCB	KEGG
HIF-1 signaling pathway	HMOX1	KEGG
Apoptosis	BIRC5	KEGG
Apoptosis	MAP2K2	KEGG
Apoptosis	GZMB	KEGG
Apoptosis	EIF2S1	KEGG
Apoptosis	MAPK9	KEGG
Apoptosis	CTSB	KEGG
Apoptosis	PTPN13	KEGG
Apoptosis	TP53	KEGG
Apoptosis	PDPK1	KEGG
Apoptosis	GADD45A	KEGG
Apoptosis	CTSD	KEGG
Apoptosis	TNFRSF1A	KEGG
Apoptosis	HRAS	KEGG
Cellular senescence	CALML3	KEGG
Cellular senescence	MAP2K2	KEGG
Cellular senescence	FOXM1	KEGG
Cellular senescence	E2F1	KEGG
Cellular senescence	CCNE1	KEGG
Cellular senescence	CCND1	KEGG
Cellular senescence	MAPKAPK2	KEGG
Cellular senescence	CDK2	KEGG
Cellular senescence	MAP2K6	KEGG
Cellular senescence	TP53	KEGG
Cellular senescence	GADD45A	KEGG
Cellular senescence	MDM2	KEGG
Cellular senescence	HRAS	KEGG
Wnt signaling pathway	CAMK2A	KEGG
Wnt signaling pathway	MAPK9	KEGG
Wnt signaling pathway	CUL1	KEGG
Wnt signaling pathway	CCND1	KEGG
Wnt signaling pathway	EP300	KEGG
Wnt signaling pathway	CACYBP	KEGG
Wnt signaling pathway	PRKCG	KEGG
Wnt signaling pathway	RAC1	KEGG
Wnt signaling pathway	AXIN1	KEGG
Wnt signaling pathway	TP53	KEGG
Wnt signaling pathway	PRKCB	KEGG
Wnt signaling pathway	CTNNB1	KEGG
p53 signaling pathway	TP73	KEGG
p53 signaling pathway	RCHY1	KEGG
p53 signaling pathway	CCNE1	KEGG
p53 signaling pathway	CCND1	KEGG
p53 signaling pathway	CDK2	KEGG
p53 signaling pathway	THBS1	KEGG
p53 signaling pathway	TP53	KEGG
p53 signaling pathway	SERPINB5	KEGG
p53 signaling pathway	GADD45A	KEGG
p53 signaling pathway	MDM2	KEGG
