# Supplementary material for: Stellera chamaejasme L. extracts in the treatment of glioblastoma cell lines: Biological verification based on a network pharmacology approach
Source: Front Oncol. 2022 Aug 17;12:962970. doi: 10.3389/fonc.2022.962970 (PMC9428724; doi:10.3389/fonc.2022.962970)
Supplement: Supplementary file 9 [file DataSheet_9.xlsx]

## Sheet: Sheet1
Supplemenatry9: analysis of target-signaling pathway network
degree.layout	name	shared name	Type
22	MAPK signaling pathway	MAPK signaling pathway	kegg
22	PI3K-Akt signaling pathway	PI3K-Akt signaling pathway	kegg
19	Rap1 signaling pathway	Rap1 signaling pathway	kegg
17	Focal adhesion	Focal adhesion	kegg
16	Thyroid hormone signaling pathway	Thyroid hormone signaling pathway	kegg
16	FoxO signaling pathway	FoxO signaling pathway	kegg
15	Ras signaling pathway	Ras signaling pathway	kegg
14	HRAS	HRAS	gene
14	Cell cycle	Cell cycle	kegg
13	MAP2K2	MAP2K2	gene
13	PRKCB	PRKCB	gene
13	Glioma	Glioma	kegg
13	HIF-1 signaling pathway	HIF-1 signaling pathway	kegg
13	Apoptosis	Apoptosis	kegg
13	Cellular senescence	Cellular senescence	kegg
12	Wnt signaling pathway	Wnt signaling pathway	kegg
11	ErbB signaling pathway	ErbB signaling pathway	kegg
11	GnRH signaling pathway	GnRH signaling pathway	kegg
10	MAPK9	MAPK9	gene
10	PRKCG	PRKCG	gene
10	CCND1	CCND1	gene
10	p53 signaling pathway	p53 signaling pathway	kegg
10	IL-17 signaling pathway	IL-17 signaling pathway	kegg
10	AGE-RAGE signaling pathway in diabetic complications	AGE-RAGE signaling pathway in diabetic complications	kegg
9	TP53	TP53	gene
9	VEGF signaling pathway	VEGF signaling pathway	kegg
9	NF-kappa B signaling pathway	NF-kappa B signaling pathway	kegg
8	IGF1R	IGF1R	gene
8	RAC1	RAC1	gene
8	VEGFA	VEGFA	gene
8	GADD45A	GADD45A	gene
7	CDC42	CDC42	gene
7	MDM2	MDM2	gene
6	INSR	INSR	gene
6	VEGFB	VEGFB	gene
6	KDR	KDR	gene
6	CDKN1B	CDKN1B	gene
5	ERBB2	ERBB2	gene
5	CDK2	CDK2	gene
5	PDPK1	PDPK1	gene
5	CALML3	CALML3	gene
5	EP300	EP300	gene
5	CAMK2A	CAMK2A	gene
4	MAP2K6	MAP2K6	gene
4	EFNA1	EFNA1	gene
4	FGF1	FGF1	gene
4	CCNE1	CCNE1	gene
4	THBS1	THBS1	gene
4	CTNNB1	CTNNB1	gene
3	MAPKAPK2	MAPKAPK2	gene
3	ERBB4	ERBB4	gene
3	TNFRSF1A	TNFRSF1A	gene
3	E2F1	E2F1	gene
2	IRAK4	IRAK4	gene
2	HSP90AA1	HSP90AA1	gene
2	VWF	VWF	gene
2	SKP2	SKP2	gene
2	CUL1	CUL1	gene
2	HBEGF	HBEGF	gene
2	MMP2	MMP2	gene
1	PRKD2	PRKD2	gene
1	RAP1GAP	RAP1GAP	gene
1	ARHGAP5	ARHGAP5	gene
1	RXRG	RXRG	gene
1	NOTCH1	NOTCH1	gene
1	ESR1	ESR1	gene
1	NCOA3	NCOA3	gene
1	RXRB	RXRB	gene
1	NOTCH2	NOTCH2	gene
1	SOD2	SOD2	gene
1	CAT	CAT	gene
1	IL10	IL10	gene
1	PCNA	PCNA	gene
1	WEE1	WEE1	gene
1	CDK7	CDK7	gene
1	CAMK4	CAMK4	gene
1	HK2	HK2	gene
1	NOS2	NOS2	gene
1	HMOX1	HMOX1	gene
1	BIRC5	BIRC5	gene
1	GZMB	GZMB	gene
1	EIF2S1	EIF2S1	gene
1	CTSB	CTSB	gene
1	PTPN13	PTPN13	gene
1	CTSD	CTSD	gene
1	FOXM1	FOXM1	gene
1	CACYBP	CACYBP	gene
1	AXIN1	AXIN1	gene
1	CBL	CBL	gene
1	MMP14	MMP14	gene
1	TP73	TP73	gene
1	RCHY1	RCHY1	gene
1	SERPINB5	SERPINB5	gene
1	TRAF4	TRAF4	gene
1	MAPK6	MAPK6	gene
1	MMP9	MMP9	gene
1	SRSF1	SRSF1	gene
1	MMP1	MMP1	gene
1	MMP3	MMP3	gene
1	S100A8	S100A8	gene
1	CCL20	CCL20	gene
1	DDX58	DDX58	gene
1	PRKCQ	PRKCQ	gene
1	BTK	BTK	gene
1	UBE2I	UBE2I	gene
1	CYLD	CYLD	gene
